# Supplementary material for: Daily torpor in the Djungarian hamster (Phodopus sungorus) is orchestrated by the suprachiasmatic nucleus: evidence from immediate early gene mapping and nucleus-specific sequencing
Source: J Comp Physiol B. 2026 May 22;196(3):373–86. doi: 10.1007/s00360-026-01675-y (PMC13282290; doi:10.1007/s00360-026-01675-y)
Supplement: Supplementary file 1 — Supplementary Material 1 [file 360_2026_1675_MOESM1_ESM.sh]

# Bash-Script version of 20220902 as provided by Elena Haugg, working group Annika Herwig, Institute of Neurobiology, Ulm University, Germany, 2022
# contact: elena.haugg@uni-ulm.de

##### file names
# SCN: suprachiasmatic nucleus
# PVN: paraventricular nucleus
# prefix ZT07: sampled at ZT07 seven hours after lights on (torpor arousal) 
# no prefix: sampled at ZT01 one hour after lights on (torpor entry) 
# HT: sampled hypothermic (HT) on a torpor-day (TD)
# NT: sampled normothermic (NT) on a torpor-free day (TFD)
# 01 to 06: sample per lasermicodissected hyothalamic core area (SCN or PVN), metabolic state (HT=TD or NT=TFD) and sampling time (ZT01 or ZT07)
# note: Hamster EH05-10 - sample TD04 was included in the bioinformatical pipeline but excluded from the manuscript due to outlying mRNA expression in SCN


#for each sample: prepare reads (here: paired end reads, 1 lane, from Illumina NextSeq 500)

#command: trim_galore –paired –cores <number of cores> <”forward / left” file(s) (read 1 = R1) in format .fastq.gz, space-separated> <”reverse / right” file(s) (read 2 = R2) in format .fastq.gz, space-separated>

trim_galore --paired --cores 1 SCN_HT01_R1.fastq.gz SCN_HT01_R2.fastq.gz &
trim_galore --paired --cores 1 SCN_HT02_R1.fastq.gz SCN_HT02_R2.fastq.gz &
trim_galore --paired --cores 1 SCN_HT03_R1.fastq.gz SCN_HT03_R2.fastq.gz &
trim_galore --paired --cores 1 SCN_HT04_R1.fastq.gz SCN_HT04_R2.fastq.gz &
trim_galore --paired --cores 1 SCN_HT05_R1.fastq.gz SCN_HT05_R2.fastq.gz &
trim_galore --paired --cores 1 SCN_HT06_R1.fastq.gz SCN_HT06_R2.fastq.gz &
trim_galore --paired --cores 1 SCN_NT01_R1.fastq.gz SCN_NT01_R2.fastq.gz &
trim_galore --paired --cores 1 SCN_NT02_R1.fastq.gz SCN_NT02_R2.fastq.gz &
trim_galore --paired --cores 1 SCN_NT03_R1.fastq.gz SCN_NT03_R2.fastq.gz &
trim_galore --paired --cores 1 SCN_NT04_R1.fastq.gz SCN_NT04_R2.fastq.gz &
trim_galore --paired --cores 1 SCN_NT05_R1.fastq.gz SCN_NT05_R2.fastq.gz &
trim_galore --paired --cores 1 SCN_NT06_R1.fastq.gz SCN_NT06_R2.fastq.gz &
wait

trim_galore --paired --cores 1 PVN_HT01_R1.fastq.gz PVN_HT01_R2.fastq.gz &
trim_galore --paired --cores 1 PVN_HT02_R1.fastq.gz PVN_HT02_R2.fastq.gz &
trim_galore --paired --cores 1 PVN_HT03_R1.fastq.gz PVN_HT03_R2.fastq.gz &
trim_galore --paired --cores 1 PVN_HT04_R1.fastq.gz PVN_HT04_R2.fastq.gz &
trim_galore --paired --cores 1 PVN_HT05_R1.fastq.gz PVN_HT05_R2.fastq.gz &
trim_galore --paired --cores 1 PVN_HT06_R1.fastq.gz PVN_HT06_R2.fastq.gz &
trim_galore --paired --cores 1 PVN_NT01_R1.fastq.gz PVN_NT01_R2.fastq.gz &
trim_galore --paired --cores 1 PVN_NT02_R1.fastq.gz PVN_NT02_R2.fastq.gz &
trim_galore --paired --cores 1 PVN_NT03_R1.fastq.gz PVN_NT03_R2.fastq.gz &
trim_galore --paired --cores 1 PVN_NT04_R1.fastq.gz PVN_NT04_R2.fastq.gz &
trim_galore --paired --cores 1 PVN_NT05_R1.fastq.gz PVN_NT05_R2.fastq.gz &
trim_galore --paired --cores 1 PVN_NT06_R1.fastq.gz PVN_NT06_R2.fastq.gz &
wait

trim_galore --paired --cores 1 ZT07_SCN_HT01_R1.fastq.gz ZT07_SCN_HT01_R2.fastq.gz &
trim_galore --paired --cores 1 ZT07_SCN_HT02_R1.fastq.gz ZT07_SCN_HT02_R2.fastq.gz &
trim_galore --paired --cores 1 ZT07_SCN_HT03_R1.fastq.gz ZT07_SCN_HT03_R2.fastq.gz &
trim_galore --paired --cores 1 ZT07_SCN_HT04_R1.fastq.gz ZT07_SCN_HT04_R2.fastq.gz &
trim_galore --paired --cores 1 ZT07_SCN_HT05_R1.fastq.gz ZT07_SCN_HT05_R2.fastq.gz &
trim_galore --paired --cores 1 ZT07_SCN_HT06_R1.fastq.gz ZT07_SCN_HT06_R2.fastq.gz &
trim_galore --paired --cores 1 ZT07_SCN_NT01_R1.fastq.gz ZT07_SCN_NT01_R2.fastq.gz &
trim_galore --paired --cores 1 ZT07_SCN_NT02_R1.fastq.gz ZT07_SCN_NT02_R2.fastq.gz &
trim_galore --paired --cores 1 ZT07_SCN_NT03_R1.fastq.gz ZT07_SCN_NT03_R2.fastq.gz &
trim_galore --paired --cores 1 ZT07_SCN_NT04_R1.fastq.gz ZT07_SCN_NT04_R2.fastq.gz &
trim_galore --paired --cores 1 ZT07_SCN_NT05_R1.fastq.gz ZT07_SCN_NT05_R2.fastq.gz &
trim_galore --paired --cores 1 ZT07_SCN_NT06_R1.fastq.gz ZT07_SCN_NT06_R2.fastq.gz &
wait

trim_galore --paired --cores 1 ZT07_PVN_HT01_R1.fastq.gz ZT07_PVN_HT01_R2.fastq.gz &
trim_galore --paired --cores 1 ZT07_PVN_HT02_R1.fastq.gz ZT07_PVN_HT02_R2.fastq.gz &
trim_galore --paired --cores 1 ZT07_PVN_HT03_R1.fastq.gz ZT07_PVN_HT03_R2.fastq.gz &
trim_galore --paired --cores 1 ZT07_PVN_HT04_R1.fastq.gz ZT07_PVN_HT04_R2.fastq.gz &
trim_galore --paired --cores 1 ZT07_PVN_HT05_R1.fastq.gz ZT07_PVN_HT05_R2.fastq.gz &
trim_galore --paired --cores 1 ZT07_PVN_HT06_R1.fastq.gz ZT07_PVN_HT06_R2.fastq.gz &
trim_galore --paired --cores 1 ZT07_PVN_NT01_R1.fastq.gz ZT07_PVN_NT01_R2.fastq.gz &
trim_galore --paired --cores 1 ZT07_PVN_NT02_R1.fastq.gz ZT07_PVN_NT02_R2.fastq.gz &
trim_galore --paired --cores 1 ZT07_PVN_NT03_R1.fastq.gz ZT07_PVN_NT03_R2.fastq.gz &
trim_galore --paired --cores 1 ZT07_PVN_NT04_R1.fastq.gz ZT07_PVN_NT04_R2.fastq.gz &
trim_galore --paired --cores 1 ZT07_PVN_NT05_R1.fastq.gz ZT07_PVN_NT05_R2.fastq.gz &
trim_galore --paired --cores 1 ZT07_PVN_NT06_R1.fastq.gz ZT07_PVN_NT06_R2.fastq.gz &
wait

#output is a *val_1.fq.gz for all “forward / left” files and a *val_2.fq.gz for all “reverse / right” files


#gunzip output of trim-galore with command: gunzip *.fq.gz

gunzip SCN_HT01_R1_val_1.fq.gz
gunzip SCN_HT02_R1_val_1.fq.gz
gunzip SCN_HT03_R1_val_1.fq.gz
gunzip SCN_HT04_R1_val_1.fq.gz
gunzip SCN_HT05_R1_val_1.fq.gz
gunzip SCN_HT06_R1_val_1.fq.gz
gunzip SCN_NT01_R1_val_1.fq.gz
gunzip SCN_NT02_R1_val_1.fq.gz
gunzip SCN_NT03_R1_val_1.fq.gz
gunzip SCN_NT04_R1_val_1.fq.gz
gunzip SCN_NT05_R1_val_1.fq.gz
gunzip SCN_NT06_R1_val_1.fq.gz

gunzip PVN_HT01_R1_val_1.fq.gz
gunzip PVN_HT02_R1_val_1.fq.gz
gunzip PVN_HT03_R1_val_1.fq.gz
gunzip PVN_HT04_R1_val_1.fq.gz
gunzip PVN_HT05_R1_val_1.fq.gz
gunzip PVN_HT06_R1_val_1.fq.gz
gunzip PVN_NT01_R1_val_1.fq.gz
gunzip PVN_NT02_R1_val_1.fq.gz
gunzip PVN_NT03_R1_val_1.fq.gz
gunzip PVN_NT04_R1_val_1.fq.gz
gunzip PVN_NT05_R1_val_1.fq.gz
gunzip PVN_NT06_R1_val_1.fq.gz

gunzip ZT07_SCN_HT01_R1_val_1.fq.gz
gunzip ZT07_SCN_HT02_R1_val_1.fq.gz
gunzip ZT07_SCN_HT03_R1_val_1.fq.gz
gunzip ZT07_SCN_HT04_R1_val_1.fq.gz
gunzip ZT07_SCN_HT05_R1_val_1.fq.gz
gunzip ZT07_SCN_HT06_R1_val_1.fq.gz
gunzip ZT07_SCN_NT01_R1_val_1.fq.gz
gunzip ZT07_SCN_NT02_R1_val_1.fq.gz
gunzip ZT07_SCN_NT03_R1_val_1.fq.gz
gunzip ZT07_SCN_NT04_R1_val_1.fq.gz
gunzip ZT07_SCN_NT05_R1_val_1.fq.gz
gunzip ZT07_SCN_NT06_R1_val_1.fq.gz

gunzip ZT07_PVN_HT01_R1_val_1.fq.gz
gunzip ZT07_PVN_HT02_R1_val_1.fq.gz
gunzip ZT07_PVN_HT03_R1_val_1.fq.gz
gunzip ZT07_PVN_HT04_R1_val_1.fq.gz
gunzip ZT07_PVN_HT05_R1_val_1.fq.gz
gunzip ZT07_PVN_HT06_R1_val_1.fq.gz
gunzip ZT07_PVN_NT01_R1_val_1.fq.gz
gunzip ZT07_PVN_NT02_R1_val_1.fq.gz
gunzip ZT07_PVN_NT03_R1_val_1.fq.gz
gunzip ZT07_PVN_NT04_R1_val_1.fq.gz
gunzip ZT07_PVN_NT05_R1_val_1.fq.gz
gunzip ZT07_PVN_NT06_R1_val_1.fq.gz

gunzip SCN_HT01_R2_val_2.fq.gz
gunzip SCN_HT02_R2_val_2.fq.gz
gunzip SCN_HT03_R2_val_2.fq.gz
gunzip SCN_HT04_R2_val_2.fq.gz
gunzip SCN_HT05_R2_val_2.fq.gz
gunzip SCN_HT06_R2_val_2.fq.gz
gunzip SCN_NT01_R2_val_2.fq.gz
gunzip SCN_NT02_R2_val_2.fq.gz
gunzip SCN_NT03_R2_val_2.fq.gz
gunzip SCN_NT04_R2_val_2.fq.gz
gunzip SCN_NT05_R2_val_2.fq.gz
gunzip SCN_NT06_R2_val_2.fq.gz

gunzip PVN_HT01_R2_val_2.fq.gz
gunzip PVN_HT02_R2_val_2.fq.gz
gunzip PVN_HT03_R2_val_2.fq.gz
gunzip PVN_HT04_R2_val_2.fq.gz
gunzip PVN_HT05_R2_val_2.fq.gz
gunzip PVN_HT06_R2_val_2.fq.gz
gunzip PVN_NT01_R2_val_2.fq.gz
gunzip PVN_NT02_R2_val_2.fq.gz
gunzip PVN_NT03_R2_val_2.fq.gz
gunzip PVN_NT04_R2_val_2.fq.gz
gunzip PVN_NT05_R2_val_2.fq.gz
gunzip PVN_NT06_R2_val_2.fq.gz

gunzip ZT07_SCN_HT01_R2_val_2.fq.gz
gunzip ZT07_SCN_HT02_R2_val_2.fq.gz
gunzip ZT07_SCN_HT03_R2_val_2.fq.gz
gunzip ZT07_SCN_HT04_R2_val_2.fq.gz
gunzip ZT07_SCN_HT05_R2_val_2.fq.gz
gunzip ZT07_SCN_HT06_R2_val_2.fq.gz
gunzip ZT07_SCN_NT01_R2_val_2.fq.gz
gunzip ZT07_SCN_NT02_R2_val_2.fq.gz
gunzip ZT07_SCN_NT03_R2_val_2.fq.gz
gunzip ZT07_SCN_NT04_R2_val_2.fq.gz
gunzip ZT07_SCN_NT05_R2_val_2.fq.gz
gunzip ZT07_SCN_NT06_R2_val_2.fq.gz

gunzip ZT07_PVN_HT01_R2_val_2.fq.gz
gunzip ZT07_PVN_HT02_R2_val_2.fq.gz
gunzip ZT07_PVN_HT03_R2_val_2.fq.gz
gunzip ZT07_PVN_HT04_R2_val_2.fq.gz
gunzip ZT07_PVN_HT05_R2_val_2.fq.gz
gunzip ZT07_PVN_HT06_R2_val_2.fq.gz
gunzip ZT07_PVN_NT01_R2_val_2.fq.gz
gunzip ZT07_PVN_NT02_R2_val_2.fq.gz
gunzip ZT07_PVN_NT03_R2_val_2.fq.gz
gunzip ZT07_PVN_NT04_R2_val_2.fq.gz
gunzip ZT07_PVN_NT05_R2_val_2.fq.gz
gunzip ZT07_PVN_NT06_R2_val_2.fq.gz


#for each organism: de novo assembly

#note: high performance computing (HPC) is needed! All other commands can be performed on a good linux computer.

#command: Trinity --seqType <type of reads> --max_memory <suggested max memory to use by Trinity where limiting can be enabled, provided in Gb of RAM> --CPU <all available CPU, default=2> --min_contig_length <minimum assembled contig length to report, default=200> --min_kmer_cov <min count for K-mers to be assembled by Inchworm, default=1> --bflyCalculateCPU <Calculate CPUs based on 80% of max_memory divided by maxbflyHeapSpaceMax with default=1G> --normalize_by_read_set <run normalization separate for each pair of fastq files, then one final normalization that combines the individual normalized reads. Consider using this if RAM limitations are a consideration> --normalize_max_read_cov <default = 200> --full_cleanup <only retain the Trinity fasta file> --left <R1 fastq files, comma-separated, no spaces> --right <R2 fastq files, comma-separated, no spaces>

Trinity --seqType fq --max_memory 250G --CPU 20 --min_contig_length 300 --min_kmer_cov 2 --bflyCalculateCPU --normalize_by_read_set --normalize_max_read_cov 25 --full_cleanup --left SCN_HT01_R1_val_1.fq,SCN_HT02_R1_val_1.fq,SCN_HT03_R1_val_1.fq,SCN_HT04_R1_val_1.fq,SCN_HT05_R1_val_1.fq,SCN_HT06_R1_val_1.fq,SCN_NT01_R1_val_1.fq,SCN_NT02_R1_val_1.fq,SCN_NT03_R1_val_1.fq,SCN_NT04_R1_val_1.fq,SCN_NT05_R1_val_1.fq,SCN_NT06_R1_val_1.fq,PVN_HT01_R1_val_1.fq,PVN_HT02_R1_val_1.fq,PVN_HT03_R1_val_1.fq,PVN_HT04_R1_val_1.fq,PVN_HT05_R1_val_1.fq,PVN_HT06_R1_val_1.fq,PVN_NT01_R1_val_1.fq,PVN_NT02_R1_val_1.fq,PVN_NT03_R1_val_1.fq,PVN_NT04_R1_val_1.fq,PVN_NT05_R1_val_1.fq,PVN_NT06_R1_val_1.fq,ZT07_SCN_HT01_R1_val_1.fq,ZT07_SCN_HT02_R1_val_1.fq,ZT07_SCN_HT03_R1_val_1.fq,ZT07_SCN_HT04_R1_val_1.fq,ZT07_SCN_HT05_R1_val_1.fq,ZT07_SCN_HT06_R1_val_1.fq,ZT07_SCN_NT01_R1_val_1.fq,ZT07_SCN_NT02_R1_val_1.fq,ZT07_SCN_NT03_R1_val_1.fq,ZT07_SCN_NT04_R1_val_1.fq,ZT07_SCN_NT05_R1_val_1.fq,ZT07_SCN_NT06_R1_val_1.fq,ZT07_PVN_HT01_R1_val_1.fq,ZT07_PVN_HT02_R1_val_1.fq,ZT07_PVN_HT03_R1_val_1.fq,ZT07_PVN_HT04_R1_val_1.fq,ZT07_PVN_HT05_R1_val_1.fq,ZT07_PVN_HT06_R1_val_1.fq,ZT07_PVN_NT01_R1_val_1.fq,ZT07_PVN_NT02_R1_val_1.fq,ZT07_PVN_NT03_R1_val_1.fq,ZT07_PVN_NT04_R1_val_1.fq,ZT07_PVN_NT05_R1_val_1.fq,ZT07_PVN_NT06_R1_val_1.fq --right SCN_HT01_R2_val_2.fq,SCN_HT02_R2_val_2.fq,SCN_HT03_R2_val_2.fq,SCN_HT04_R2_val_2.fq,SCN_HT05_R2_val_2.fq,SCN_HT06_R2_val_2.fq,SCN_NT01_R2_val_2.fq,SCN_NT02_R2_val_2.fq,SCN_NT03_R2_val_2.fq,SCN_NT04_R2_val_2.fq,SCN_NT05_R2_val_2.fq,SCN_NT06_R2_val_2.fq,PVN_HT01_R2_val_2.fq,PVN_HT02_R2_val_2.fq,PVN_HT03_R2_val_2.fq,PVN_HT04_R2_val_2.fq,PVN_HT05_R2_val_2.fq,PVN_HT06_R2_val_2.fq,PVN_NT01_R2_val_2.fq,PVN_NT02_R2_val_2.fq,PVN_NT03_R2_val_2.fq,PVN_NT04_R2_val_2.fq,PVN_NT05_R2_val_2.fq,PVN_NT06_R2_val_2.fq,ZT07_SCN_HT01_R2_val_2.fq,ZT07_SCN_HT02_R2_val_2.fq,ZT07_SCN_HT03_R2_val_2.fq,ZT07_SCN_HT04_R2_val_2.fq,ZT07_SCN_HT05_R2_val_2.fq,ZT07_SCN_HT06_R2_val_2.fq,ZT07_SCN_NT01_R2_val_2.fq,ZT07_SCN_NT02_R2_val_2.fq,ZT07_SCN_NT03_R2_val_2.fq,ZT07_SCN_NT04_R2_val_2.fq,ZT07_SCN_NT05_R2_val_2.fq,ZT07_SCN_NT06_R2_val_2.fq,ZT07_PVN_HT01_R2_val_2.fq,ZT07_PVN_HT02_R2_val_2.fq,ZT07_PVN_HT03_R2_val_2.fq,ZT07_PVN_HT04_R2_val_2.fq,ZT07_PVN_HT05_R2_val_2.fq,ZT07_PVN_HT06_R2_val_2.fq,ZT07_PVN_NT01_R2_val_2.fq,ZT07_PVN_NT02_R2_val_2.fq,ZT07_PVN_NT03_R2_val_2.fq,ZT07_PVN_NT04_R2_val_2.fq,ZT07_PVN_NT05_R2_val_2.fq,ZT07_PVN_NT06_R2_val_2.fq

#rename output to e.g., Trinity_Phodopus_HT-NT_SCN-PVN_ZT01-ZT07_beforemapping.fasta


#for each organism-reference-combination: mapping

#command: makeblastdb -in <reference proteome fasta> -parse_seqids -title <"name"> -dbtype <prot> -out <name of output>
#reference proteome of Mus musculus (GRCm39, Annotation Release 109) was downloaded via NCBI https://www.ncbi.nlm.nih.gov/genome/?term=txid10090[orgn]
makeblastdb -in GCF_000001635.27_GRCm39_protein.faa -parse_seqids -title "Mus musculus 39 proteome" -dbtype prot -out mus_proteome

#command: blastx -db <name of makeblastdb output> -query <Trinity-output> -out <name of output> -evalue <threshold> -outfmt <output-format, 6 is table> -num_threads <number of available CPU>
blastx -db mus_proteome -query Trinity_Phodopus_HT-NT_SCN-PVN_ZT01-ZT07_beforemapping.fasta -out blastx_Mus-Phodopus_HT-NT_SCN-PVN_ZT01-ZT07 -evalue 1E-5 -outfmt 6 -num_threads 20

#command: ruby extract_hits_from_fasta.rb <Trinity-output> <blastx-output> <name of output>
ruby extract_hits_from_fasta.rb Trinity_Phodopus_HT-NT_SCN-PVN_ZT01-ZT07_beforemapping.fasta blastx_Mus-Phodopus_HT-NT_SCN-PVN_ZT01-ZT07 Trinity_Phodopus_HT-NT_SCN-PVN_ZT01-ZT07_aftermapping.fasta

#command: ruby hits_to_genemap.rb <blastx-output> <reference annotation> <name of output>
#Mus musculus (GRCm39, Annotation Release 109) was downloaded via NCBI in tabular format (.txt) https://www.ncbi.nlm.nih.gov/genome/?term=txid10090[orgn]
#hits_to_genemap.rb was modified to, replacing line 22 "entries = line.strip.split("\t")" with "entries = line.strip.split(",")"
ruby hits_to_genemap.rb blastx_Mus-Phodopus_HT-NT_SCN-PVN_ZT01-ZT07 proteins_52_992563.txt genemap_Phodopus_HT-NT_SCN-PVN_ZT01-ZT07.txt

#command: rsem-prepare-reference --bowtie --transcript-to-gene-map <name of genemap output> <name of extract hits output> <name of output>
rsem-prepare-reference --bowtie --transcript-to-gene-map genemap_Phodopus_HT-NT_SCN-PVN_ZT01-ZT07.txt Trinity_Phodopus_HT-NT_SCN-PVN_ZT01-ZT07_aftermapping.fasta preparedmap_Phodopus_HT-NT_SCN-PVN_ZT01-ZT07


#for each sample: rsem-output

#command: rsem-calculate-expression --paired-end -p <number of CPU> –left <forward file(s) (R1_val_1) in format .fq, comma-separated> <backward file(s) (R2_val_2) in format .fq, comma-separated> <name of rsem-prepare-reference-output> <name of the sample>

rsem-calculate-expression --paired-end -p 20 SCN_HT01_R1_val_1.fq SCN_HT01_R2_val_2.fq preparedmap_Phodopus_HT-NT_SCN-PVN_ZT01-ZT07 SCN_HT01
wait
rsem-calculate-expression --paired-end -p 20 SCN_HT02_R1_val_1.fq SCN_HT02_R2_val_2.fq preparedmap_Phodopus_HT-NT_SCN-PVN_ZT01-ZT07 SCN_HT02
wait
rsem-calculate-expression --paired-end -p 20 SCN_HT03_R1_val_1.fq SCN_HT03_R2_val_2.fq preparedmap_Phodopus_HT-NT_SCN-PVN_ZT01-ZT07 SCN_HT03
wait
rsem-calculate-expression --paired-end -p 20 SCN_HT04_R1_val_1.fq SCN_HT04_R2_val_2.fq preparedmap_Phodopus_HT-NT_SCN-PVN_ZT01-ZT07 SCN_HT04
wait
rsem-calculate-expression --paired-end -p 20 SCN_HT05_R1_val_1.fq SCN_HT05_R2_val_2.fq preparedmap_Phodopus_HT-NT_SCN-PVN_ZT01-ZT07 SCN_HT05
wait
rsem-calculate-expression --paired-end -p 20 SCN_HT06_R1_val_1.fq SCN_HT06_R2_val_2.fq preparedmap_Phodopus_HT-NT_SCN-PVN_ZT01-ZT07 SCN_HT06
wait

rsem-calculate-expression --paired-end -p 20 SCN_NT01_R1_val_1.fq SCN_NT01_R2_val_2.fq preparedmap_Phodopus_HT-NT_SCN-PVN_ZT01-ZT07 SCN_NT01
wait
rsem-calculate-expression --paired-end -p 20 SCN_NT02_R1_val_1.fq SCN_NT02_R2_val_2.fq preparedmap_Phodopus_HT-NT_SCN-PVN_ZT01-ZT07 SCN_NT02
wait
rsem-calculate-expression --paired-end -p 20 SCN_NT03_R1_val_1.fq SCN_NT03_R2_val_2.fq preparedmap_Phodopus_HT-NT_SCN-PVN_ZT01-ZT07 SCN_NT03
wait
rsem-calculate-expression --paired-end -p 20 SCN_NT04_R1_val_1.fq SCN_NT04_R2_val_2.fq preparedmap_Phodopus_HT-NT_SCN-PVN_ZT01-ZT07 SCN_NT04
wait
rsem-calculate-expression --paired-end -p 20 SCN_NT05_R1_val_1.fq SCN_NT05_R2_val_2.fq preparedmap_Phodopus_HT-NT_SCN-PVN_ZT01-ZT07 SCN_NT05
wait
rsem-calculate-expression --paired-end -p 20 SCN_NT06_R1_val_1.fq SCN_NT06_R2_val_2.fq preparedmap_Phodopus_HT-NT_SCN-PVN_ZT01-ZT07 SCN_NT06
wait

rsem-calculate-expression --paired-end -p 20 PVN_HT01_R1_val_1.fq PVN_HT01_R2_val_2.fq preparedmap_Phodopus_HT-NT_SCN-PVN_ZT01-ZT07 PVN_HT01
wait
rsem-calculate-expression --paired-end -p 20 PVN_HT02_R1_val_1.fq PVN_HT02_R2_val_2.fq preparedmap_Phodopus_HT-NT_SCN-PVN_ZT01-ZT07 PVN_HT02
wait
rsem-calculate-expression --paired-end -p 20 PVN_HT03_R1_val_1.fq PVN_HT03_R2_val_2.fq preparedmap_Phodopus_HT-NT_SCN-PVN_ZT01-ZT07 PVN_HT03
wait
rsem-calculate-expression --paired-end -p 20 PVN_HT04_R1_val_1.fq PVN_HT04_R2_val_2.fq preparedmap_Phodopus_HT-NT_SCN-PVN_ZT01-ZT07 PVN_HT04
wait
rsem-calculate-expression --paired-end -p 20 PVN_HT05_R1_val_1.fq PVN_HT05_R2_val_2.fq preparedmap_Phodopus_HT-NT_SCN-PVN_ZT01-ZT07 PVN_HT05
wait
rsem-calculate-expression --paired-end -p 20 PVN_HT06_R1_val_1.fq PVN_HT06_R2_val_2.fq preparedmap_Phodopus_HT-NT_SCN-PVN_ZT01-ZT07 PVN_HT06
wait

rsem-calculate-expression --paired-end -p 20 PVN_NT01_R1_val_1.fq PVN_NT01_R2_val_2.fq preparedmap_Phodopus_HT-NT_SCN-PVN_ZT01-ZT07 PVN_NT01
wait
rsem-calculate-expression --paired-end -p 20 PVN_NT02_R1_val_1.fq PVN_NT02_R2_val_2.fq preparedmap_Phodopus_HT-NT_SCN-PVN_ZT01-ZT07 PVN_NT02
wait
rsem-calculate-expression --paired-end -p 20 PVN_NT03_R1_val_1.fq PVN_NT03_R2_val_2.fq preparedmap_Phodopus_HT-NT_SCN-PVN_ZT01-ZT07 PVN_NT03
wait
rsem-calculate-expression --paired-end -p 20 PVN_NT04_R1_val_1.fq PVN_NT04_R2_val_2.fq preparedmap_Phodopus_HT-NT_SCN-PVN_ZT01-ZT07 PVN_NT04
wait
rsem-calculate-expression --paired-end -p 20 PVN_NT05_R1_val_1.fq PVN_NT05_R2_val_2.fq preparedmap_Phodopus_HT-NT_SCN-PVN_ZT01-ZT07 PVN_NT05
wait
rsem-calculate-expression --paired-end -p 20 PVN_NT06_R1_val_1.fq PVN_NT06_R2_val_2.fq preparedmap_Phodopus_HT-NT_SCN-PVN_ZT01-ZT07 PVN_NT06
wait

rsem-calculate-expression --paired-end -p 20 ZT07_PVN_HT01_R1_val_1.fq ZT07_PVN_HT01_R2_val_2.fq preparedmap_Phodopus_HT-NT_SCN-PVN_ZT01-ZT07 ZT07_PVN_HT01
wait
rsem-calculate-expression --paired-end -p 20 ZT07_PVN_HT02_R1_val_1.fq ZT07_PVN_HT02_R2_val_2.fq preparedmap_Phodopus_HT-NT_SCN-PVN_ZT01-ZT07 ZT07_PVN_HT02
wait
rsem-calculate-expression --paired-end -p 20 ZT07_PVN_HT03_R1_val_1.fq ZT07_PVN_HT03_R2_val_2.fq preparedmap_Phodopus_HT-NT_SCN-PVN_ZT01-ZT07 ZT07_PVN_HT03
wait
rsem-calculate-expression --paired-end -p 20 ZT07_PVN_HT04_R1_val_1.fq ZT07_PVN_HT04_R2_val_2.fq preparedmap_Phodopus_HT-NT_SCN-PVN_ZT01-ZT07 ZT07_PVN_HT04
wait
rsem-calculate-expression --paired-end -p 20 ZT07_PVN_HT05_R1_val_1.fq ZT07_PVN_HT05_R2_val_2.fq preparedmap_Phodopus_HT-NT_SCN-PVN_ZT01-ZT07 ZT07_PVN_HT05
wait
rsem-calculate-expression --paired-end -p 20 ZT07_PVN_HT06_R1_val_1.fq ZT07_PVN_HT06_R2_val_2.fq preparedmap_Phodopus_HT-NT_SCN-PVN_ZT01-ZT07 ZT07_PVN_HT06
wait

rsem-calculate-expression --paired-end -p 20 ZT07_PVN_NT01_R1_val_1.fq ZT07_PVN_NT01_R2_val_2.fq preparedmap_Phodopus_HT-NT_SCN-PVN_ZT01-ZT07 ZT07_PVN_NT01
wait
rsem-calculate-expression --paired-end -p 20 ZT07_PVN_NT02_R1_val_1.fq ZT07_PVN_NT02_R2_val_2.fq preparedmap_Phodopus_HT-NT_SCN-PVN_ZT01-ZT07 ZT07_PVN_NT02
wait
rsem-calculate-expression --paired-end -p 20 ZT07_PVN_NT03_R1_val_1.fq ZT07_PVN_NT03_R2_val_2.fq preparedmap_Phodopus_HT-NT_SCN-PVN_ZT01-ZT07 ZT07_PVN_NT03
wait
rsem-calculate-expression --paired-end -p 20 ZT07_PVN_NT04_R1_val_1.fq ZT07_PVN_NT04_R2_val_2.fq preparedmap_Phodopus_HT-NT_SCN-PVN_ZT01-ZT07 ZT07_PVN_NT04
wait
rsem-calculate-expression --paired-end -p 20 ZT07_PVN_NT05_R1_val_1.fq ZT07_PVN_NT05_R2_val_2.fq preparedmap_Phodopus_HT-NT_SCN-PVN_ZT01-ZT07 ZT07_PVN_NT05
wait
rsem-calculate-expression --paired-end -p 20 ZT07_PVN_NT06_R1_val_1.fq ZT07_PVN_NT06_R2_val_2.fq preparedmap_Phodopus_HT-NT_SCN-PVN_ZT01-ZT07 ZT07_PVN_NT06
wait

rsem-calculate-expression --paired-end -p 20 ZT07_SCN_HT01_R1_val_1.fq ZT07_SCN_HT01_R2_val_2.fq preparedmap_Phodopus_HT-NT_SCN-PVN_ZT01-ZT07 ZT07_SCN_HT01
wait
rsem-calculate-expression --paired-end -p 20 ZT07_SCN_HT02_R1_val_1.fq ZT07_SCN_HT02_R2_val_2.fq preparedmap_Phodopus_HT-NT_SCN-PVN_ZT01-ZT07 ZT07_SCN_HT02
wait
rsem-calculate-expression --paired-end -p 20 ZT07_SCN_HT03_R1_val_1.fq ZT07_SCN_HT03_R2_val_2.fq preparedmap_Phodopus_HT-NT_SCN-PVN_ZT01-ZT07 ZT07_SCN_HT03
wait
rsem-calculate-expression --paired-end -p 20 ZT07_SCN_HT04_R1_val_1.fq ZT07_SCN_HT04_R2_val_2.fq preparedmap_Phodopus_HT-NT_SCN-PVN_ZT01-ZT07 ZT07_SCN_HT04
wait
rsem-calculate-expression --paired-end -p 20 ZT07_SCN_HT05_R1_val_1.fq ZT07_SCN_HT05_R2_val_2.fq preparedmap_Phodopus_HT-NT_SCN-PVN_ZT01-ZT07 ZT07_SCN_HT05
wait
rsem-calculate-expression --paired-end -p 20 ZT07_SCN_HT06_R1_val_1.fq ZT07_SCN_HT06_R2_val_2.fq preparedmap_Phodopus_HT-NT_SCN-PVN_ZT01-ZT07 ZT07_SCN_HT06
wait

rsem-calculate-expression --paired-end -p 20 ZT07_SCN_NT01_R1_val_1.fq ZT07_SCN_NT01_R2_val_2.fq preparedmap_Phodopus_HT-NT_SCN-PVN_ZT01-ZT07 ZT07_SCN_NT01
wait
rsem-calculate-expression --paired-end -p 20 ZT07_SCN_NT02_R1_val_1.fq ZT07_SCN_NT02_R2_val_2.fq preparedmap_Phodopus_HT-NT_SCN-PVN_ZT01-ZT07 ZT07_SCN_NT02
wait
rsem-calculate-expression --paired-end -p 20 ZT07_SCN_NT03_R1_val_1.fq ZT07_SCN_NT03_R2_val_2.fq preparedmap_Phodopus_HT-NT_SCN-PVN_ZT01-ZT07 ZT07_SCN_NT03
wait
rsem-calculate-expression --paired-end -p 20 ZT07_SCN_NT04_R1_val_1.fq ZT07_SCN_NT04_R2_val_2.fq preparedmap_Phodopus_HT-NT_SCN-PVN_ZT01-ZT07 ZT07_SCN_NT04
wait
rsem-calculate-expression --paired-end -p 20 ZT07_SCN_NT05_R1_val_1.fq ZT07_SCN_NT05_R2_val_2.fq preparedmap_Phodopus_HT-NT_SCN-PVN_ZT01-ZT07 ZT07_SCN_NT05
wait
rsem-calculate-expression --paired-end -p 20 ZT07_SCN_NT06_R1_val_1.fq ZT07_SCN_NT06_R2_val_2.fq preparedmap_Phodopus_HT-NT_SCN-PVN_ZT01-ZT07 ZT07_SCN_NT06
wait

#rsem output per sample are two files, .isoforms.results (not used) and .genes.results (used)
