# Supplementary material for: Daily torpor in the Djungarian hamster (Phodopus sungorus) is orchestrated by the suprachiasmatic nucleus: evidence from immediate early gene mapping and nucleus-specific sequencing
Source: J Comp Physiol B. 2026 May 22;196(3):373–86. doi: 10.1007/s00360-026-01675-y (PMC13282290; doi:10.1007/s00360-026-01675-y)
Supplement: Supplementary file 2 — Supplementary Material 2 [file 360_2026_1675_MOESM2_ESM.r]

# R-Script version of 20230220 as provided by Elena Haugg
# executed by Elena Haugg, working group Annika Herwig, Institute of Neurobiology, Ulm University, Germany, 2023
# contact: elena.haugg@uni-ulm.de

# RStudio version 5.3.2 (R Core Team 2018; RStudio Team 2020)
# please find R session info at the end of this document


# activation of packages, which must be installed before
library("tximport") # Charlotte Soneson, Michael I. Love, Mark D. Robinson (2015): Differential analyses for RNA-seq: transcript-level estimates improve gene-level inferences. F1000Research
library("BiocParallel") # Martin Morgan, Valerie Obenchain, Michel Lang, Ryan Thompson and Nitesh Turaga (2019). BiocParallel: Bioconductor facilities for parallel evaluation. R package version 1.16.6. https://github.com/Bioconductor/BiocParallel
library("matrixStats") # Henrik Bengtsson (2020). matrixStats: Functions that Apply to Rows and Columns of Matrices (and to Vectors). R package version 0.56.0. https://CRAN.R-project.org/package=matrixStats
library("DelayedArray") # Hervé Pagès and with contributions from Peter Hickey (2018). DelayedArray: Delayed operations on array-like objects. R package version 0.8.0.
library("SummarizedExperiment") # Martin Morgan, Valerie Obenchain, Jim Hester and Hervé Pagès (2018). SummarizedExperiment: SummarizedExperiment container. R package version 1.12.0.
library("DESeq2") # Love, M.I., Huber, W., Anders, S. Moderated estimation of fold change and dispersion for RNA-seq data with DESeq2 Genome Biology 15(12):550 (2014)
library("apeglm") #  Zhu, A., Ibrahim, J.G., Love, M.I. Heavy-tailed prior distributions for sequence count data: removing the noise and preserving large differences Bioinformatics (2018)
library("RColorBrewer") # Erich Neuwirth (2014). RColorBrewer: ColorBrewer Palettes. R package version 1.1-2. https://CRAN.R-project.org/package=RColorBrewer
library("pheatmap") #  Raivo Kolde (2019). pheatmap: Pretty Heatmaps. R package version 1.0.12. https://CRAN.R-project.org/package=pheatmap
library("ggplot2") # H. Wickham. ggplot2: Elegant Graphics for Data Analysis. Springer-Verlag New York, 2016.
library("genefilter") # R. Gentleman, V. Carey, W. Huber and F. Hahne (2018). genefilter: genefilter: methods for filtering genes from high-throughput experiments. R package version 1.64.0.


### data import
setwd("F:/NGS-Business/LMD/SCN") # set working directory to the pairwise group comparison folder. It contains a .csv where you state the sample document names and the group of each sample (see next command). Furthermore, this folder contains the rsem-output in format .genes.results within a sub-folder called "rsem".

# In 23 hamsters, the two hypothalamic core areas PVN (paraventricular nucleus) and SCN (suprachiasmatic nucleus) were separately sampled and analyzed 


########
### SCN 
########

samples <- read.csv(file.path("Samples_SCN.csv")) # Submission of information on samples.  

# The used .csv has one column with header “id,group,sex” (no space in between). 
# It has one line per sample, comma separated without spaces, with following information:
# (1) the sample name (without file extention)
# (2) the sampling group, specified via: 
# (2A) time of day (ZT = Zeitgebertime, ZT01 = torpor entry one hour after lights on, ZT07 = torpor arousal seven hours after lights on)
# (2B) TD = torpor-day will be expressed relatively to TFD = torpor-free day
# (3) sex (m = male, f = female)

# Accordingly, submitted information were: 
 # id,group,sex
 # SCN_HT01,SCN_ZT01_TD,m
 # SCN_HT02,SCN_ZT01_TD,m
 # SCN_HT03,SCN_ZT01_TD,f
 # SCN_HT04,SCN_ZT01_TD,m
 # SCN_HT05,SCN_ZT01_TD,f
 # SCN_HT06,SCN_ZT01_TD,m
 # SCN_NT01,SCN_ZT01_TFD,m
 # SCN_NT02,SCN_ZT01_TFD,f
 # SCN_NT03,SCN_ZT01_TFD,m
 # SCN_NT04,SCN_ZT01_TFD,f
 # SCN_NT05,SCN_ZT01_TFD,m
 # SCN_NT06,SCN_ZT01_TFD,m
 # ZT07_SCN_HT01,SCN_ZT07_TD,f
 # ZT07_SCN_HT02,SCN_ZT07_TD,m
 # ZT07_SCN_HT03,SCN_ZT07_TD,m
 # ZT07_SCN_HT05,SCN_ZT07_TD,m
 # ZT07_SCN_HT06,SCN_ZT07_TD,f
 # ZT07_SCN_NT01,SCN_ZT07_TFD,f
 # ZT07_SCN_NT02,SCN_ZT07_TFD,f
 # ZT07_SCN_NT03,SCN_ZT07_TFD,m
 # ZT07_SCN_NT04,SCN_ZT07_TFD,f
 # ZT07_SCN_NT05,SCN_ZT07_TFD,m
 # ZT07_SCN_NT06,SCN_ZT07_TFD,f

files <- file.path("rsem", paste0(samples$id, ".genes.results")) # tell where to find the data, namely the folder “rsem” within the working directory. Use the exact terms of the .csv, expanded to the full document name inclusively the file format (.genes.results, which is an output file of rsem). There is no need to delete unaddressed samples within the subfolder "rsem". 
names(files) <- samples$id # tell where to find the sample IDs, namely in column "id" of the .csv
txi.rsem <- tximport(files, type = "rsem") # import the data, which type is rsem (irrespectively of the subfolder name). 


### Test design including filtering for genes with at least 10 counts
dds <- DESeqDataSetFromTximport(txi.rsem, colData = samples, design = ~ sex + group) 
# txi.rsem is the count matrix. Table of sample information (colData) is the .csv. Design is comparing groups while respecting sex. 
keep <- rowSums(counts(dds)) >= 10 # threshold: same or more than 10 counts per column
dds <- dds[keep,] # dds is overwritten with data fulfilling threshold


### Likelihood ratio test (LRT)
dds.LRT <- DESeq(dds, test="LRT", reduced=~sex) 
res.LRT <- results(dds.LRT)
res.LRT.Ordered <- res.LRT[order(res.LRT$pvalue),]
write.csv(as.data.frame(res.LRT.Ordered), file="SCN_resLRTOrdered.csv") # you might use this output as control


### Data normalization across all SCN samples
dds <- DESeq(dds) 
res <- results(dds) 
summary(res) # when thousands of outliers, check for quality and removal
resOrdered <- res[order(res$pvalue),] 
# write.csv(as.data.frame(resOrdered),file="resOrdered.csv") # you might use this output as control


### Output 

#normalized counts
write.csv(counts(dds, normalized=TRUE), file="SCN_norm_counts.csv") # Normalized counts are exported in a .csv file to create expression plots in e.g. Excel

#pairwise comparison of females and males
res.f.m <- results(dds, contrast=c("sex", "f", "m")) # refer to the groups as stated in the .csv
summary(res.f.m)
write.csv(as.data.frame(res.f.m),file="SCN_fvsm.csv") # name the output file according to the performed comparison, here to identify genes regulated by sex (and group). 

#for ZT01: pairwise comparison of TD and TFD
res.SCN_ZT01_TD.SCN_ZT01_TFD <- results(dds, contrast=c("group", "SCN_ZT01_TD", "SCN_ZT01_TFD")) # refer to the groups as stated in the .csv
summary(res.SCN_ZT01_TD.SCN_ZT01_TFD)
write.csv(as.data.frame(res.SCN_ZT01_TD.SCN_ZT01_TFD),file="SCN_ZT01_TDvsTFD.csv") # name the output file according to the performed comparison

#for ZT07: pairwise comparison of TD and TFD
res.SCN_ZT07_TD.SCN_ZT07_TFD <- results(dds, contrast=c("group", "SCN_ZT07_TD", "SCN_ZT07_TFD")) # refer to the groups as stated in the .csv
summary(res.SCN_ZT07_TD.SCN_ZT07_TFD)
write.csv(as.data.frame(res.SCN_ZT07_TD.SCN_ZT07_TFD),file="SCN_ZT07_TDvsTFD.csv") # name the output file according to the performed comparison

# PCA (Principal component analysis)
vsd <- vst(dds, blind=FALSE)
plotPCA(vsd, intgroup=c("group"), returnData = TRUE) # save values for further processing in e.g. Excel manually
PCA_plot <- plotPCA(vsd, intgroup=c("group")) 
ggsave("PCA_SCN.tiff") # plot indicates variance (%) per dimension


#############################
### R session info (20230126)
#############################

# sessionInfo(package = NULL)

# R version 3.5.2 (2018-12-20)
# Platform: x86_64-w64-mingw32/x64 (64-bit)
# Running under: Windows 10 x64 (build 19045)

# Matrix products: default

# locale:
# [1] LC_COLLATE=German_Germany.1252  LC_CTYPE=German_Germany.1252    LC_MONETARY=German_Germany.1252
# [4] LC_NUMERIC=C                    LC_TIME=German_Germany.1252    

# attached base packages:
# [1] stats4    parallel  stats     graphics  grDevices utils     datasets  methods   base     

# other attached packages:
#  [1] genefilter_1.64.0           ggplot2_3.3.2               pheatmap_1.0.12             RColorBrewer_1.1-2         
#  [5] apeglm_1.4.2                DESeq2_1.22.2               SummarizedExperiment_1.12.0 DelayedArray_0.8.0         
#  [9] matrixStats_0.56.0          BiocParallel_1.16.6         tximport_1.10.1             AnnotationDbi_1.44.0       
# [13] Biobase_2.42.0              GenomicRanges_1.34.0        GenomeInfoDb_1.18.2         IRanges_2.16.0             
# [17] S4Vectors_0.20.1            BiocGenerics_0.28.0        
# 
# loaded via a namespace (and not attached):
#  [1] bitops_1.0-6           bit64_0.9-7            progress_1.2.2         httr_1.4.1             numDeriv_2016.8-1.1   
#  [6] tools_3.5.2            backports_1.1.6        R6_2.4.1               rpart_4.1-13           Hmisc_4.4-0           
# [11] DBI_1.1.0              colorspace_1.4-1       nnet_7.3-12            withr_2.2.0            tidyselect_1.0.0      
# [16] gridExtra_2.3          prettyunits_1.1.1      bit_1.1-15.2           compiler_3.5.2         htmlTable_2.0.0       
# [21] scales_1.1.1           checkmate_2.0.0        mvtnorm_1.1-0          readr_1.3.1            stringr_1.4.0         
# [26] digest_0.6.25          Rsamtools_1.34.1       foreign_0.8-71         XVector_0.22.0         base64enc_0.1-3       
# [31] pkgconfig_2.0.3        htmltools_0.4.0        bbmle_1.0.23.1         htmlwidgets_1.5.1      rlang_0.4.5           
# [36] rstudioapi_0.11        RSQLite_2.2.0          farver_2.0.3           acepack_1.4.1          dplyr_0.8.5           
# [41] RCurl_1.98-1.2         magrittr_1.5           GenomeInfoDbData_1.2.0 Formula_1.2-3          Matrix_1.2-15         
# [46] Rcpp_1.0.4.6           munsell_0.5.0          lifecycle_0.2.0        stringi_1.4.6          MASS_7.3-51.1         
# [51] zlibbioc_1.28.0        plyr_1.8.6             grid_3.5.2             blob_1.2.1             bdsmatrix_1.3-4       
# [56] crayon_1.3.4           lattice_0.20-38        Biostrings_2.50.2      splines_3.5.2          annotate_1.60.1       
# [61] hms_0.5.3              locfit_1.5-9.4         knitr_1.25             pillar_1.4.4           geneplotter_1.60.0    
# [66] biomaRt_2.38.0         XML_3.99-0.3           glue_1.4.0             latticeExtra_0.6-28    data.table_1.12.8     
# [71] vctrs_0.2.4            gtable_0.3.0           purrr_0.3.4            assertthat_0.2.1       emdbook_1.3.12        
# [76] xfun_0.13              xtable_1.8-4           coda_0.19-3            survival_2.43-3        tibble_3.0.1          
# [81] memoise_1.1.0          cluster_2.0.7-1        ellipsis_0.3.0 
