# Supplementary material for: Daily torpor in the Djungarian hamster (Phodopus sungorus) is orchestrated by the suprachiasmatic nucleus: evidence from immediate early gene mapping and nucleus-specific sequencing
Source: J Comp Physiol B. 2026 May 22;196(3):373–86. doi: 10.1007/s00360-026-01675-y (PMC13282290; doi:10.1007/s00360-026-01675-y)
Supplement: Supplementary file 4 — Supplementary Material 4 [file 360_2026_1675_MOESM4_ESM.xlsx]

## Sheet:  SCN_ZT01_all
SCN_ZT01_all
present			15888
not significant (padj > 0.05)			15436
significant (padj < 0.05)			452
increased in TD relative to TFD (padj < 0.05 and log2(FC) > 0)			374
decreased in TD relative to TFD (padj < 0.05 and log2(FC) < 0)			78
geneID	gene symbol	padj	-log10(padj)	log2(FC)	expressison	gene name (alphabetically first isoform)
11287	Pzp	0.780307	0.107734	0.905731	not differential	pregnancy zone protein precursor
11298	Aanat	NA		0	not differential	serotonin N-acetyltransferase
11302	Aatk	0.650068	0.187041	-0.1971	not differential	serine/threonine-protein kinase LMTK1 isoform 1
11303	Abca1	0.958414	0.0184466	0.0525854	not differential	phospholipid-transporting ATPase ABCA1
11304	Abca4	0.780931	0.107387	-0.98436	not differential	retinal-specific phospholipid-transporting ATPase ABCA4
11305	Abca2	0.928869	0.0320456	-0.0653401	not differential	ATP-binding cassette sub-family A member 2 isoform 1
11306	Abcb7	0.985505	0.00634132	0.0166305	not differential	ATP-binding cassette sub-family B member 7, mitochondrial
11307	Abcg1	0.0675625	1.17029	0.659319	not differential	ATP-binding cassette sub-family G member 1
11308	Abi1	0.854037	0.0685233	-0.107476	not differential	abl interactor 1 isoform 1
11350	Abl1	0.938847	0.0274051	-0.149489	not differential	tyrosine-protein kinase ABL1 isoform a
11352	Abl2	0.966911	0.0146135	0.244109	not differential	tyrosine-protein kinase ABL2 isoform a
11363	Acadl	0.0341385	1.46676	0.828557	increased	long-chain specific acyl-CoA dehydrogenase, mitochondrial precursor
11364	Acadm	0.982861	0.00750789	-0.0208667	not differential	medium-chain specific acyl-CoA dehydrogenase, mitochondrial precursor
11370	Acadvl	0.89651	0.0474447	0.100483	not differential	very long-chain specific acyl-CoA dehydrogenase, mitochondrial precursor
11409	Acads	0.088112	1.05497	1.24556	not differential	short-chain specific acyl-CoA dehydrogenase, mitochondrial precursor
11416	Slc33a1	0.0926598	1.03311	0.879974	not differential	acetyl-coenzyme A transporter 1 isoform 1
11418	Asic2	0.955663	0.0196954	0.0825555	not differential	acid-sensing ion channel 2 isoform MDEG1
11419	Asic1	0.869533	0.0607141	-0.132136	not differential	acid-sensing ion channel 1 isoform 1
11421	Ace	0.857907	0.06656	0.278723	not differential	angiotensin-converting enzyme isoform 1 precursor
11423	Ache	0.669715	0.17411	0.423427	not differential	acetylcholinesterase isoform X1
11426	Macf1	0.694646	0.158237	0.252498	not differential	microtubule-actin cross-linking factor 1 isoform 1
11428	Aco1	0.272127	0.565229	-0.389105	not differential	cytoplasmic aconitate hydratase
11429	Aco2	0.533672	0.272726	-0.147682	not differential	aconitate hydratase, mitochondrial precursor
11430	Acox1	0.860803	0.065096	0.177873	not differential	peroxisomal acyl-coenzyme A oxidase 1 isoform 1
11431	Acp1	0.854037	0.0685233	-0.084834	not differential	low molecular weight phosphotyrosine protein phosphatase isoform 1
11432	Acp2	0.468468	0.32932	-0.237674	not differential	lysosomal acid phosphatase isoform 1 precursor
11433	Acp5	0.908025	0.041902	-0.568513	not differential	tartrate-resistant acid phosphatase type 5 isoform X1
11434	Acr	0.56323	0.249314	1.49915	not differential	acrosin isoform 1 precursor
11435	Chrna1	0.882813	0.0541315	-0.233531	not differential	acetylcholine receptor subunit alpha precursor
11438	Chrna4	NA		-0.298503	not differential	neuronal acetylcholine receptor subunit alpha-4 isoform X1
11440	Chrna6	NA		0	not differential	neuronal acetylcholine receptor subunit alpha-6 precursor
11441	Chrna7	0.382157	0.417758	0.788325	not differential	neuronal acetylcholine receptor subunit alpha-7 precursor
11443	Chrnb1	0.942569	0.0256868	-0.243539	not differential	acetylcholine receptor subunit beta isoform X1
11444	Chrnb2	0.898031	0.0467085	0.139579	not differential	neuronal acetylcholine receptor subunit beta-2 isoform X1
11448	Chrne	0.732805	0.135011	-0.520828	not differential	acetylcholine receptor subunit epsilon isoform X1
11459	Acta1	0.986573	0.00587062	-0.0323558	not differential	actin, alpha skeletal muscle
11461	Actb	0.526854	0.27831	0.726695	not differential	actin, cytoplasmic 1
11464	Actc1	NA		0	not differential	actin, alpha cardiac muscle 1
11465	Actg1	0.808177	0.0924936	-0.122459	not differential	actin, cytoplasmic 2 isoform 1
11470	Actl7a	NA		0	not differential	actin-like protein 7A
11471	Actl7b	0.766438	0.115523	-0.689721	not differential	actin-like protein 7B
11472	Actn2	0.742493	0.129308	0.534839	not differential	alpha-actinin-2
11474	Actn3	NA		3.34052	not differential	alpha-actinin-3
11475	Acta2	0.902465	0.0445698	-0.289108	not differential	actin, aortic smooth muscle
11477	Acvr1	0.981357	0.0081728	-0.0429402	not differential	activin receptor type-1 isoform X1
11479	Acvr1b	0.731584	0.135736	0.242913	not differential	activin receptor type-1B precursor
11480	Acvr2a	0.882813	0.0541315	-0.145143	not differential	activin receptor type-2A isoform X1
11481	Acvr2b	0.966911	0.0146135	0.194047	not differential	activin receptor type-2B isoform 2 precursor
11482	Acvrl1	0.987008	0.00567926	-0.0499262	not differential	serine/threonine-protein kinase receptor R3 isoform a precursor
11484	Aspa	0.966911	0.0146135	0.132187	not differential	aspartoacylase
11486	Ada	0.809971	0.0915303	0.44897	not differential	adenosine deaminase
11487	Adam10	0.450464	0.34634	0.398388	not differential	disintegrin and metalloproteinase domain-containing protein 10 isoform X1
11488	Adam11	0.951401	0.0216364	0.180491	not differential	disintegrin and metalloproteinase domain-containing protein 11 isoform 1 precursor
11489	Adam12	NA		-2.00084	not differential	disintegrin and metalloproteinase domain-containing protein 12 preproprotein
11490	Adam15	0.873304	0.0588343	0.181997	not differential	disintegrin and metalloproteinase domain-containing protein 15 isoform a preproprotein
11491	Adam17	0.977911	0.00970051	-0.0347576	not differential	disintegrin and metalloproteinase domain-containing protein 17 isoform 1 preproprotein
11492	Adam19	NA		-2.28488	not differential	disintegrin and metalloproteinase domain-containing protein 19 isoform 1 preproprotein
11496	Adam22	0.830293	0.0807687	0.207232	not differential	disintegrin and metalloproteinase domain-containing protein 22 isoform 4 precursor
11498	Adam4	NA		0	not differential	a disintegrin and metallopeptidase domain 4 precursor
11502	Adam9	0.981172	0.00825505	-0.038201	not differential	disintegrin and metalloproteinase domain-containing protein 9 isoform 1 precursor
11504	Adamts1	NA		-2.23586	not differential	A disintegrin and metalloproteinase with thrombospondin motifs 1 preproprotein
11512	Adcy6	0.990013	0.00435902	-0.0171662	not differential	adenylate cyclase type 6 isoform 1
11513	Adcy7	0.915515	0.0383347	0.156859	not differential	adenylate cyclase type 7
11514	Adcy8	0.646246	0.189602	-0.861857	not differential	adenylate cyclase type 8 isoform 1
11515	Adcy9	0.679494	0.167815	-0.336452	not differential	adenylate cyclase type 9 isoform 1
11516	Adcyap1	NA		-0.14739	not differential	pituitary adenylate cyclase-activating polypeptide isoform 1 preproprotein
11517	Adcyap1r1	0.969736	0.0133467	0.0256743	not differential	pituitary adenylate cyclase-activating polypeptide type I receptor isoform 1 precursor
11518	Add1	0.996306	0.0016072	0.00491947	not differential	alpha-adducin isoform 1
11519	Add2	0.927944	0.0324781	-0.0840935	not differential	beta-adducin isoform 1
11520	Plin2	0.998993	0.000437489	0.00222181	not differential	perilipin-2
11522	Adh1	NA		4.22171	not differential	alcohol dehydrogenase 1
11529	Adh7	0.955663	0.0196954	0.111704	not differential	all-trans-retinol dehydrogenase
11532	Adh5	0.983144	0.00738292	0.0198099	not differential	alcohol dehydrogenase class-3 isoform 1
11534	Adk	0.838868	0.0763061	-0.104958	not differential	adenosine kinase isoform 1
11535	Adm	0.298621	0.524879	-0.583481	not differential	pro-adrenomedullin precursor
11536	Gpr182	0.560947	0.251078	-2.53149	not differential	G-protein coupled receptor 182
11537	Cfd	NA		2.74861	not differential	complement factor D isoform 1 preproprotein
11538	Adnp	0.852185	0.0694662	-0.0997869	not differential	activity-dependent neuroprotector homeobox protein isoform 1
11539	Adora1	0.866756	0.062103	0.308266	not differential	adenosine receptor A1 isoform a
11540	Adora2a	0.61167	0.213483	0.891375	not differential	adenosine receptor A2a
11541	Adora2b	0.0338985	1.46982	0.926305	increased	adenosine receptor A2b
11544	Adprh	0.432246	0.364269	-0.161672	not differential	ADP-ribosylarginine hydrolase
11545	Parp1	0.997677	0.00100994	0.00312051	not differential	poly
11546	Parp2	0.986573	0.00587062	0.0219557	not differential	poly
11548	Adra1b	NA		3.26904	not differential	alpha-1B adrenergic receptor
11549	Adra1a	0.65144	0.186125	-1.69133	not differential	alpha-1A adrenergic receptor isoform 1
11551	Adra2a	0.724927	0.139706	-0.405252	not differential	alpha-2A adrenergic receptor
11554	Adrb1	NA		0.313916	not differential	beta-1 adrenergic receptor
11555	Adrb2	0.824444	0.0838391	0.736615	not differential	beta-2 adrenergic receptor
11564	Adsl	0.771549	0.112637	-0.251107	not differential	adenylosuccinate lyase
11565	Adssl1	0.766029	0.115755	0.620086	not differential	adenylosuccinate synthetase isozyme 1
11566	Adss	0.679494	0.167815	0.231605	not differential	adenylosuccinate synthetase isozyme 2
11567	Avil	NA		0.715357	not differential	advillin
11568	Aebp1	0.895957	0.047713	-0.605125	not differential	adipocyte enhancer-binding protein 1 isoform 1 precursor
11569	Aebp2	0.868718	0.0611214	0.109835	not differential	zinc finger protein AEBP2 isoform 1
11576	Afp	0.737171	0.132432	0.486948	not differential	alpha-fetoprotein precursor
11593	Aga	0.993133	0.00299249	0.0118815	not differential	N(4)-(beta-N-acetylglucosaminyl)-L-asparaginase isoform 1 preproprotein
11595	Acan	NA		-1.28218	not differential	aggrecan core protein isoform 1 precursor
11596	Ager	0.896516	0.0474421	-0.16849	not differential	advanced glycosylation end product-specific receptor isoform a precursor
11600	Angpt1	0.930226	0.0314114	-0.113466	not differential	angiopoietin-1 isoform 1 precursor
11601	Angpt2	0.970904	0.0128238	-0.0740902	not differential	angiopoietin-2 precursor
11602	Angpt4	0.954927	0.0200299	0.313395	not differential	angiopoietin-4 precursor
11603	Agrn	0.964623	0.0156422	-0.0539385	not differential	agrin isoform 1 precursor
11604	Agrp	0.968819	0.0137572	0.0991763	not differential	agouti-related protein precursor
11605	Gla	0.902559	0.0445244	-0.0969052	not differential	alpha-galactosidase A
11606	Agt	0.641702	0.192667	-0.183527	not differential	angiotensinogen isoform X1
11607	Agtr1a	0.990279	0.00424243	0.0812236	not differential	type-1A angiotensin II receptor
11609	Agtr2	NA		-1.88226	not differential	type-2 angiotensin II receptor
11610	Agtrap	0.991987	0.0034939	-0.00892264	not differential	type-1 angiotensin II receptor-associated protein isoform 1
11614	Nr0b1	NA		2.70387	not differential	nuclear receptor subfamily 0 group B member 1
11622	Ahr	0.857907	0.06656	0.531124	not differential	aryl hydrocarbon receptor isoform 1
11625	Ahsg	NA		-2.93594	not differential	alpha-2-HS-glycoprotein isoform 1 precursor
11629	Aif1	0.856605	0.0672195	-0.199468	not differential	allograft inflammatory factor 1 isoform a
11630	Crybg1	0.804159	0.0946579	-0.402665	not differential	beta/gamma crystallin domain-containing protein 1 isoform 1
11632	Aip	NA		3.51046	not differential	AH receptor-interacting protein
11636	Ak1	0.530272	0.275501	-0.180711	not differential	adenylate kinase isoenzyme 1 isoform 1
11637	Ak2	0.997902	0.000912306	-0.00211958	not differential	adenylate kinase 2, mitochondrial isoform a
11639	Ak4	0.245991	0.60908	-0.568679	not differential	adenylate kinase 4, mitochondrial
11640	Akap1	0.981173	0.00825433	-0.0484344	not differential	A-kinase anchor protein 1, mitochondrial
11642	Akap3	0.909205	0.041338	0.374037	not differential	A-kinase anchor protein 3
11647	Alpl	0.692992	0.159272	-0.350406	not differential	alkaline phosphatase, tissue-nonspecific isozyme isoform X1
11648	Akp3	NA		-1.77996	not differential	intestinal-type alkaline phosphatase precursor
11651	Akt1	0.973816	0.011523	-0.0302617	not differential	RAC-alpha serine/threonine-protein kinase isoform 1
11652	Akt2	0.780307	0.107734	-0.270573	not differential	RAC-beta serine/threonine-protein kinase
11655	Alas1	0.924596	0.0340482	0.0588533	not differential	5-aminolevulinate synthase, nonspecific, mitochondrial precursor
11656	Alas2	0.359598	0.444183	-1.18479	not differential	5-aminolevulinate synthase, erythroid-specific, mitochondrial isoform a
11657	Alb	NA		-0.43798	not differential	albumin preproprotein
11658	Alcam	0.562896	0.249572	0.241775	not differential	CD166 antigen isoform 1 precursor
11666	Abcd1	0.672643	0.172215	-0.119348	not differential	ATP-binding cassette sub-family D member 1
11668	Aldh1a1	0.396153	0.402137	-0.908287	not differential	retinal dehydrogenase 1
11669	Aldh2	0.991117	0.00387498	-0.0141672	not differential	aldehyde dehydrogenase, mitochondrial isoform 1 precursor
11670	Aldh3a1	NA		-1.92505	not differential	aldehyde dehydrogenase, dimeric NADP-preferring isoform 1
11671	Aldh3a2	0.338267	0.47074	0.364273	not differential	aldehyde dehydrogenase family 3 member A2 isoform 1
11674	Aldoa	0.487607	0.31193	-0.258224	not differential	fructose-bisphosphate aldolase A isoform 1 precursor
11676	Aldoc	0.711546	0.147797	-0.142646	not differential	fructose-bisphosphate aldolase C
11677	Akr1b3	0.477205	0.321295	-0.24485	not differential	aldo-keto reductase family 1 member B1
11682	Alk	0.903734	0.0439596	0.239737	not differential	ALK tyrosine kinase receptor isoform X1
11684	Alox12	0.997786	0.000962387	-0.0105105	not differential	polyunsaturated fatty acid lipoxygenase ALOX12 isoform 1
11689	Alox5	0.966911	0.0146135	0.159805	not differential	polyunsaturated fatty acid 5-lipoxygenase
11690	Alox5ap	0.435961	0.360553	-0.48139	not differential	arachidonate 5-lipoxygenase-activating protein isoform 1 precursor
11692	Gfer	0.124256	0.905681	0.670024	not differential	FAD-linked sulfhydryl oxidase ALR isoform 1
11702	Amd1	0.287668	0.541108	-0.255707	not differential	S-adenosylmethionine decarboxylase proenzyme 1
11717	Ampd3	0.262325	0.58116	-0.338516	not differential	AMP deaminase 3 isoform 1
11720	Mat1a	NA		-1.41708	not differential	S-adenosylmethionine synthase isoform type-1
11722	Amy1	0.926072	0.0333554	0.328624	not differential	alpha-amylase 1 precursor
11727	Ang	NA		-0.068507	not differential	angiogenin precursor
11732	Ank	0.783946	0.105714	-0.168411	not differential	progressive ankylosis protein
11733	Ank1	0.857907	0.06656	0.8443	not differential	ankyrin-1 isoform 1
11735	Ank3	0.994633	0.00233725	0.00544003	not differential	ankyrin-3 isoform a
11736	Ankfy1	0.75964	0.119392	-0.309498	not differential	rabankyrin-5
11737	Anp32a	0.984613	0.00673458	0.0148118	not differential	acidic leucine-rich nuclear phosphoprotein 32 family member A
11739	Slc25a4	0.498037	0.302739	-0.168757	not differential	ADP/ATP translocase 1
11740	Slc25a5	0.764178	0.116805	-0.135896	not differential	ADP/ATP translocase 2
11744	Anxa11	0.63581	0.196673	-0.210744	not differential	annexin A11
11745	Anxa3	0.953584	0.0206412	-0.12486	not differential	annexin A3
11746	Anxa4	0.664431	0.17755	-0.231336	not differential	annexin A4
11747	Anxa5	0.825917	0.0830634	-0.15523	not differential	annexin A5
11749	Anxa6	0.0369362	1.43255	-0.586468	decreased	annexin A6 isoform a
11750	Anxa7	0.985505	0.00634132	0.0122382	not differential	annexin A7
11752	Anxa8	NA		-1.41758	not differential	annexin A8 isoform 1
11754	Aoc3	NA		2.10598	not differential	membrane primary amine oxidase
11757	Prdx3	0.844934	0.0731772	-0.118196	not differential	thioredoxin-dependent peroxide reductase, mitochondrial precursor
11758	Prdx6	0.951657	0.0215197	-0.0508099	not differential	peroxiredoxin-6 isoform 1
11761	Aox1	0.981765	0.00799237	-0.0403038	not differential	aldehyde oxidase 1
11764	Ap1b1	0.992667	0.00319654	0.00865627	not differential	AP-1 complex subunit beta-1 isoform 1
11765	Ap1g1	0.24752	0.60639	-0.365949	not differential	AP-1 complex subunit gamma-1 isoform 1
11766	Ap1g2	0.982861	0.00750789	-0.0459563	not differential	AP-1 complex subunit gamma-like 2 isoform 1
11767	Ap1m1	0.0247308	1.60676	0.703003	increased	AP-1 complex subunit mu-1
11768	Ap1m2	NA		-3.03808	not differential	AP-1 complex subunit mu-2 isoform 1
11769	Ap1s1	0.370026	0.431767	-0.286501	not differential	AP-1 complex subunit sigma-1A
11771	Ap2a1	0.950043	0.0222565	-0.0586613	not differential	AP-2 complex subunit alpha-1 isoform a
11772	Ap2a2	0.813406	0.0896924	-0.189893	not differential	AP-2 complex subunit alpha-2 isoform 1
11773	Ap2m1	0.76138	0.118399	-0.122878	not differential	AP-2 complex subunit mu isoform 1
11774	Ap3b1	0.599217	0.222416	0.34077	not differential	AP-3 complex subunit beta-1
11775	Ap3b2	0.327475	0.484821	0.363819	not differential	AP-3 complex subunit beta-2
11776	Ap3d1	0.903246	0.0441939	-0.0888793	not differential	AP-3 complex subunit delta-1
11777	Ap3s1	0.847195	0.0720165	0.418554	not differential	AP-3 complex subunit sigma-1 isoform 1
11778	Ap3s2	0.959082	0.0181442	-0.137935	not differential	AP-3 complex subunit sigma-2
11781	Ap4m1	0.96982	0.0133086	-0.06896	not differential	AP-4 complex subunit mu-1
11782	Ap4s1	0.974542	0.0111996	-0.0685794	not differential	AP-4 complex subunit sigma-1 isoform 1
11783	Apaf1	0.84675	0.0722448	-0.824806	not differential	apoptotic protease-activating factor 1 isoform 1
11784	Apba2	0.937908	0.0278398	-0.0561355	not differential	amyloid-beta A4 precursor protein-binding family A member 2
11785	Apbb1	0.681465	0.166557	-0.174339	not differential	amyloid-beta A4 precursor protein-binding family B member 1 isoform 1
11787	Apbb2	0.927944	0.0324781	0.14594	not differential	amyloid-beta A4 precursor protein-binding family B member 2 isoform 1
11789	Apc	0.597904	0.223368	0.26918	not differential	adenomatous polyposis coli protein isoform 1
11790	Speg	0.468405	0.329379	0.680962	not differential	striated muscle-specific serine/threonine-protein kinase isoform 1
11792	Apex1	0.420531	0.376202	-0.289542	not differential	DNA-(apurinic or apyrimidinic site) endonuclease
11793	Atg5	0.60222	0.220245	0.287325	not differential	autophagy protein 5 isoform 1
11796	Birc3	0.686209	0.163543	-1.28213	not differential	baculoviral IAP repeat-containing protein 3
11797	Birc2	0.854182	0.0684496	0.20597	not differential	baculoviral IAP repeat-containing protein 2
11798	Xiap	0.912874	0.039589	-0.121851	not differential	E3 ubiquitin-protein ligase XIAP
11799	Birc5	0.451347	0.345489	1.99935	not differential	baculoviral IAP repeat-containing protein 5 isoform 1
11800	Api5	0.159709	0.796671	0.527266	not differential	apoptosis inhibitor 5 isoform 1
11803	Aplp1	0.805912	0.0937122	-0.1161	not differential	amyloid-like protein 1 precursor
11804	Aplp2	0.866931	0.0620157	0.158115	not differential	amyloid-like protein 2 isoform a precursor
11806	Apoa1	NA		-1.81999	not differential	apolipoprotein A-I preproprotein
11807	Apoa2	NA		0.369533	not differential	apolipoprotein A-II preproprotein
11810	Apobec1	NA		-2.13215	not differential	C->U-editing enzyme APOBEC-1
11811	Apobec2	0.973816	0.011523	-0.271231	not differential	C->U-editing enzyme APOBEC-2
11812	Apoc1	0.622766	0.205675	-0.330945	not differential	apolipoprotein C-I precursor
11813	Apoc2	0.84354	0.0738943	-0.477711	not differential	apolipoprotein C-II precursor
11815	Apod	0.803624	0.0949469	-0.414926	not differential	apolipoprotein D precursor
11816	Apoe	0.00871005	2.05998	3.06032	increased	apolipoprotein E isoform X1
11818	Apoh	NA		-1.05924	not differential	beta-2-glycoprotein 1 isoform X1
11819	Nr2f2	0.588264	0.230428	0.383315	not differential	COUP transcription factor 2 isoform 1
11820	App	0.87867	0.0561741	-0.141946	not differential	amyloid-beta A4 protein isoform 1 precursor
11821	Aprt	0.933826	0.0297339	-0.0771477	not differential	adenine phosphoribosyltransferase
11826	Aqp1	0.988077	0.00520913	-0.0816744	not differential	aquaporin-1
11828	Aqp3	0.686209	0.163543	1.62979	not differential	aquaporin-3
11829	Aqp4	0.868846	0.0610572	-0.134033	not differential	aquaporin-4 isoform M1
11830	Aqp5	NA		15.3621	not differential	aquaporin-5
11833	Aqp8	NA		1.83703	not differential	aquaporin-8 isoform 1
11834	Aqr	0.948968	0.0227486	-0.0756641	not differential	RNA helicase aquarius isoform a
11835	Ar	0.984327	0.0068606	0.0408585	not differential	androgen receptor
11836	Araf	0.994022	0.00260421	-0.00553473	not differential	serine/threonine-protein kinase A-Raf isoform 1
11837	Rplp0	0.981357	0.0081728	0.0221609	not differential	60S acidic ribosomal protein P0
11838	Arc	0.00145204	2.83802	-1.90091	decreased	activity-regulated cytoskeleton-associated protein
11840	Arf1	0.661389	0.179543	-0.151558	not differential	ADP-ribosylation factor 1
11841	Arf2	0.84675	0.0722448	-0.108967	not differential	ADP-ribosylation factor 2
11842	Arf3	0.0232469	1.63364	-0.388914	decreased	ADP-ribosylation factor 3
11843	Arf4	0.163515	0.786442	0.403161	not differential	ADP-ribosylation factor 4
11844	Arf5	0.654722	0.183943	0.298436	not differential	ADP-ribosylation factor 5
11845	Arf6	0.593943	0.226255	-0.311309	not differential	ADP-ribosylation factor 6
11847	Arg2	0.967466	0.0143644	0.0358651	not differential	arginase-2, mitochondrial precursor
11848	Rhoa	0.882813	0.0541315	-0.123222	not differential	transforming protein RhoA precursor
11852	Rhob	0.522772	0.281687	0.295328	not differential	rho-related GTP-binding protein RhoB
11853	Rhoc	0.360599	0.442976	-0.216284	not differential	rho-related GTP-binding protein RhoC
11854	Rhod	0.76254	0.117737	-1.21628	not differential	rho-related GTP-binding protein RhoD isoform 1
11855	Arhgap5	0.869533	0.0607141	-0.0862148	not differential	rho GTPase-activating protein 5
11856	Arhgap6	0.863305	0.0638358	0.118491	not differential	rho GTPase-activating protein 6 isoform a
11857	Arhgdib	0.542155	0.265876	-0.421729	not differential	rho GDP-dissociation inhibitor 2 isoform 1
11858	Rnd2	0.58814	0.23052	-0.252019	not differential	rho-related GTP-binding protein RhoN
11861	Arl4a	0.907935	0.0419451	-0.102414	not differential	ADP-ribosylation factor-like protein 4A
11863	Arnt	0.421277	0.375433	-0.703759	not differential	aryl hydrocarbon receptor nuclear translocator isoform a
11864	Arnt2	0.498587	0.302259	-0.248057	not differential	aryl hydrocarbon receptor nuclear translocator 2
11865	Arntl	0.530459	0.275349	0.273204	not differential	aryl hydrocarbon receptor nuclear translocator-like protein 1 isoform 1
11867	Arpc1b	0.870682	0.0601403	-0.160518	not differential	actin-related protein 2/3 complex subunit 1B
11872	Art2b	NA		0	not differential	T-cell ecto-ADP-ribosyltransferase 2 isoform X1
11876	Artn	0.420144	0.376602	1.71371	not differential	artemin isoform 1 preproprotein
11877	Arvcf	0.999358	0.000278692	-0.00128772	not differential	armadillo repeat protein deleted in velo-cardio-facial syndrome homolog isoform 1
11878	Arx	0.837488	0.0770214	0.603829	not differential	homeobox protein ARX
11881	Arsb	0.876706	0.057146	0.242211	not differential	arylsulfatase B precursor
11883	Arsa	0.705336	0.151604	-0.351835	not differential	arylsulfatase A precursor
11886	Asah1	0.22139	0.654843	0.431533	not differential	acid ceramidase isoform X1
11889	Asgr1	NA		-0.963285	not differential	asialoglycoprotein receptor 1 isoform a
11891	Rab27a	0.965857	0.0150873	-0.0657729	not differential	ras-related protein Rab-27A
11898	Ass1	0.925535	0.0336072	-0.0537756	not differential	argininosuccinate synthase
11899	Astn1	0.983916	0.00704178	-0.0153652	not differential	astrotactin-1 isoform 1 precursor
11906	Zfhx3	0.437438	0.359084	0.537424	not differential	zinc finger homeobox protein 3
11907	Ate1	0.860803	0.065096	0.116972	not differential	arginyl-tRNA--protein transferase 1 isoform 1
11908	Atf1	0.855634	0.0677122	0.211717	not differential	cyclic AMP-dependent transcription factor ATF-1
11909	Atf2	0.688827	0.16189	-0.170273	not differential	cyclic AMP-dependent transcription factor ATF-2 isoform 1
11910	Atf3	NA		-0.71	not differential	cyclic AMP-dependent transcription factor ATF-3
11911	Atf4	0.904886	0.0434061	0.14752	not differential	cyclic AMP-dependent transcription factor ATF-4
11920	Atm	0.925132	0.0337963	-0.109258	not differential	serine-protein kinase ATM
11927	Atox1	0.94084	0.0264841	-0.054509	not differential	copper transport protein ATOX1
11928	Atp1a1	0.643221	0.19164	-0.194572	not differential	sodium/potassium-transporting ATPase subunit alpha-1
11931	Atp1b1	0.00990798	2.00401	1.03558	increased	sodium/potassium-transporting ATPase subunit beta-1
11932	Atp1b2	0.0529746	1.27593	0.731341	not differential	sodium/potassium-transporting ATPase subunit beta-2
11933	Atp1b3	0.962223	0.0167242	0.0733067	not differential	sodium/potassium-transporting ATPase subunit beta-3 isoform 1
11936	Fxyd2	0.82835	0.0817861	-0.681831	not differential	sodium/potassium-transporting ATPase subunit gamma isoform a
11937	Atp2a1	0.873122	0.0589249	-0.900329	not differential	sarcoplasmic/endoplasmic reticulum calcium ATPase 1
11938	Atp2a2	0.640853	0.193242	-0.209725	not differential	sarcoplasmic/endoplasmic reticulum calcium ATPase 2 isoform a
11941	Atp2b2	0.806669	0.0933045	-0.170157	not differential	plasma membrane calcium-transporting ATPase 2 isoform 1
11944	Atp4a	NA		0.975702	not differential	potassium-transporting ATPase alpha chain 1 isoform 1
11946	Atp5a1	0.0989502	1.00458	0.413667	not differential	ATP synthase subunit alpha, mitochondrial precursor
11947	Atp5b	0.396153	0.402137	-0.302448	not differential	ATP synthase subunit beta, mitochondrial precursor
11949	Atp5c1	0.388463	0.41065	-0.201433	not differential	ATP synthase subunit gamma, mitochondrial isoform a
11950	Atp5pb	0.984327	0.0068606	-0.0131726	not differential	ATP synthase F(0) complex subunit B1, mitochondrial isoform 1
11951	Atp5g1	0.480348	0.318444	-0.233405	not differential	ATP synthase F(0) complex subunit C1, mitochondrial
11957	Atp5j	0.890416	0.0504073	-0.0883025	not differential	ATP synthase-coupling factor 6, mitochondrial isoform X1
11958	Atp5k	0.990013	0.00435902	-0.0175662	not differential	ATP synthase subunit e, mitochondrial
11964	Atp6v1a	0.874317	0.0583309	-0.0932199	not differential	V-type proton ATPase catalytic subunit A
11966	Atp6v1b2	0.387602	0.411614	0.671176	not differential	V-type proton ATPase subunit B, brain isoform
11972	Atp6v0d1	0.806669	0.0933045	-0.0671283	not differential	V-type proton ATPase subunit d 1
11973	Atp6v1e1	0.98916	0.00473358	-0.0110283	not differential	V-type proton ATPase subunit E 1
11974	Atp6v0e	0.0331405	1.47964	-0.341649	decreased	V-type proton ATPase subunit e 1
11975	Atp6v0a1	0.997863	0.000929062	0.00179944	not differential	V-type proton ATPase 116 kDa subunit a1 isoform 1
11977	Atp7a	0.346484	0.460317	1.84357	not differential	copper-transporting ATPase 1 isoform 1
11979	Atp7b	0.602196	0.220262	1.36389	not differential	copper-transporting ATPase 2
11980	Atp8a1	0.461025	0.336276	0.280628	not differential	phospholipid-transporting ATPase IA isoform a
11981	Atp9a	0.999523	0.000207235	-0.000518989	not differential	probable phospholipid-transporting ATPase IIA isoform 1
11982	Atp10a	0.944928	0.0246014	-0.212888	not differential	probable phospholipid-transporting ATPase VA
11983	Atpif1	0.879819	0.0556068	-0.0898238	not differential	ATPase inhibitor, mitochondrial isoform X1
11984	Atp6v0c	0.856605	0.0672195	-0.0641633	not differential	V-type proton ATPase 16 kDa proteolipid subunit isoform a
11987	Slc7a1	0.847195	0.0720165	0.748615	not differential	high affinity cationic amino acid transporter 1
11988	Slc7a2	0.977033	0.0100907	-0.0469632	not differential	cationic amino acid transporter 2 isoform 1
11989	Slc7a3	0.376274	0.424495	-0.26809	not differential	cationic amino acid transporter 3
11990	Atrn	0.804159	0.0946579	-0.219513	not differential	attractin isoform X1
11991	Hnrnpd	0.981525	0.00809879	-0.0223963	not differential	heterogeneous nuclear ribonucleoprotein D0 isoform a
11992	Auh	0.980942	0.00835646	0.04003	not differential	methylglutaconyl-CoA hydratase, mitochondrial isoform X1
11993	Aup1	0.983586	0.0071877	0.0301498	not differential	ancient ubiquitous protein 1 isoform 1
11994	Pcdh15	0.975297	0.0108633	0.101045	not differential	protocadherin-15 isoform CD1-1 precursor
11997	Akr1b7	0.869533	0.0607141	-0.372839	not differential	aldo-keto reductase family 1 member B7
11998	Avp	0.00605732	2.21772	2.55043	increased	vasopressin-neurophysin 2-copeptin preproprotein
12005	Axin1	0.93298	0.0301278	0.103668	not differential	axin-1 isoform 1
12006	Axin2	0.957782	0.0187332	0.11437	not differential	axin-2
12007	Azgp1	NA		0.396203	not differential	zinc-alpha-2-glycoprotein precursor
12009	Cep131	0.929584	0.0317115	-0.186237	not differential	centrosomal protein of 131 kDa
12010	B2m	0.868846	0.0610572	-0.140709	not differential	beta-2-microglobulin precursor
12012	Baat	0.287085	0.54199	-3.00746	not differential	bile acid-CoA:amino acid N-acyltransferase
12013	Bach1	0.527377	0.277879	-0.550288	not differential	transcription regulator protein BACH1
12014	Bach2	0.847195	0.0720165	-1.04696	not differential	transcription regulator protein BACH2
12015	Bad	0.981201	0.00824185	0.0147098	not differential	bcl2-associated agonist of cell death isoform 1
12017	Bag1	0.882912	0.0540826	0.142917	not differential	BAG family molecular chaperone regulator 1 isoform 1L
12018	Bak1	0.667194	0.175748	-0.489832	not differential	bcl-2 homologous antagonist/killer
12021	Bard1	0.754604	0.122281	-1.19716	not differential	BRCA1-associated RING domain protein 1
12028	Bax	0.249301	0.603276	0.38695	not differential	apoptosis regulator BAX
12029	Bcl6b	0.965857	0.0150873	0.476077	not differential	B-cell CLL/lymphoma 6 member B protein
12032	Bcan	0.982598	0.00762405	-0.029868	not differential	brevican core protein isoform 1 precursor
12033	Bcap29	0.985099	0.00652018	0.0103533	not differential	B-cell receptor-associated protein 29
12034	Phb2	0.120267	0.919854	0.642073	not differential	prohibitin-2
12035	Bcat1	0.974542	0.0111996	0.0347652	not differential	branched-chain-amino-acid aminotransferase, cytosolic isoform 1
12036	Bcat2	0.968606	0.0138527	0.0672303	not differential	branched-chain-amino-acid aminotransferase, mitochondrial isoform 1 precursor
12038	Bche	0.969999	0.0132286	-0.0960176	not differential	cholinesterase isoform X1
12039	Bckdha	0.259583	0.585723	0.396736	not differential	2-oxoisovalerate dehydrogenase subunit alpha, mitochondrial
12040	Bckdhb	0.0721877	1.14154	0.847323	not differential	2-oxoisovalerate dehydrogenase subunit beta, mitochondrial isoform 1
12041	Bckdk	0.981281	0.00820677	-0.0177355	not differential	[3-methyl-2-oxobutanoate dehydrogenase [lipoamide]] kinase, mitochondrial precursor [Mus musculus]
12042	Bcl10	0.889654	0.0507786	0.212367	not differential	B-cell lymphoma/leukemia 10
12043	Bcl2	0.852552	0.0692791	-0.334415	not differential	apoptosis regulator Bcl-2 isoform 1
12047	Bcl2a1d	0.93994	0.0268998	0.406441	not differential	B cell leukemia/lymphoma 2 related protein A1d
12048	Bcl2l1	0.853947	0.0685692	-0.218432	not differential	bcl-2-like protein 1 isoform a
12050	Bcl2l2	0.577048	0.238788	-0.378364	not differential	bcl-2-like protein 2
12051	Bcl3	0.442378	0.354206	1.39951	not differential	B-cell lymphoma 3 protein homolog
12053	Bcl6	0.973246	0.0117774	0.180997	not differential	B-cell lymphoma 6 protein homolog
12054	Bcl7b	0.437438	0.359084	0.354159	not differential	B-cell CLL/lymphoma 7 protein family member B
12055	Bcl7c	0.882505	0.0542829	0.254197	not differential	B-cell CLL/lymphoma 7 protein family member C isoform 1
12057	Opn1sw	0.624216	0.204665	-0.342602	not differential	short-wave-sensitive opsin 1
12061	Bdkrb1	NA		-0.376026	not differential	B1 bradykinin receptor
12064	Bdnf	0.94084	0.0264841	-0.161422	not differential	brain-derived neurotrophic factor isoform 1 precursor
12068	Bet1	0.919306	0.0365399	-0.0688051	not differential	BET1 homolog
12069	Bex2	0.879819	0.0556068	-0.10259	not differential	protein BEX2
12070	Bex3	0.984327	0.0068606	-0.0234589	not differential	protein BEX3 isoform a
12075	Bfsp1	0.933684	0.0298002	0.286001	not differential	filensin isoform a
12091	Glb1	0.92714	0.0328545	0.104448	not differential	beta-galactosidase preproprotein
12096	Bglap	0.984137	0.00694444	-0.0818087	not differential	osteocalcin preproprotein
12097	Bglap2	0.930226	0.0314114	-0.161155	not differential	osteocalcin-2 preproprotein
12111	Bgn	0.882813	0.0541315	0.360887	not differential	biglycan isoform X1
12121	Bicd1	0.942519	0.02571	0.070703	not differential	protein bicaudal D homolog 1 isoform 1
12122	Bid	0.618262	0.208827	0.388482	not differential	BH3-interacting domain death agonist
12124	Bik	0.733889	0.13437	0.936485	not differential	bcl-2-interacting killer
12125	Bcl2l11	0.97231	0.0121954	0.295864	not differential	bcl-2-like protein 11 isoform 1
12140	Fabp7	0.369957	0.431848	-0.410902	not differential	fatty acid-binding protein, brain
12142	Prdm1	NA		2.72178	not differential	PR domain zinc finger protein 1
12143	Blk	NA		0.433377	not differential	tyrosine-protein kinase Blk
12144	Blm	0.868718	0.0611214	0.32094	not differential	Bloom syndrome protein homolog isoform 1
12145	Cxcr5	NA		-2.03963	not differential	C-X-C chemokine receptor type 5
12151	Bmi1	0.953513	0.0206732	0.0675726	not differential	polycomb complex protein BMI-1
12153	Bmp1	0.823301	0.0844413	-0.516036	not differential	bone morphogenetic protein 1 isoform X1
12155	Bmp15	NA		0.339049	not differential	bone morphogenetic protein 15 preproprotein
12156	Bmp2	0.888323	0.051429	0.650116	not differential	bone morphogenetic protein 2 preproprotein
12159	Bmp4	0.716371	0.144862	-1.43973	not differential	bone morphogenetic protein 4 preproprotein
12160	Bmp5	NA		1.01809	not differential	bone morphogenetic protein 5 preproprotein
12161	Bmp6	0.89012	0.0505516	0.489681	not differential	bone morphogenetic protein 6 preproprotein
12162	Bmp7	0.151245	0.820318	-4.54752	not differential	bone morphogenetic protein 7 preproprotein
12163	Bmp8a	NA		0.161996	not differential	bone morphogenetic protein 8A isoform 1 precursor
12164	Bmp8b	0.874123	0.0584274	0.63458	not differential	bone morphogenetic protein 8B isoform X1
12166	Bmpr1a	0.988062	0.00521594	0.0246165	not differential	bone morphogenetic protein receptor type-1A isoform X1
12167	Bmpr1b	0.479542	0.319174	-0.497246	not differential	bone morphogenetic protein receptor type-1B isoform a precursor
12168	Bmpr2	0.940225	0.0267684	-0.0596796	not differential	bone morphogenetic protein receptor type-2 isoform X1
12169	Bmx	NA		-0.0308308	not differential	cytoplasmic tyrosine-protein kinase BMX
12173	Bnc1	NA		1.71818	not differential	zinc finger protein basonuclin-1
12175	Bnip2	0.972212	0.012239	-0.0825357	not differential	BCL2/adenovirus E1B 19 kDa protein-interacting protein 2 isoform alpha
12176	Bnip3	0.985006	0.0065613	0.0164963	not differential	BCL2/adenovirus E1B 19 kDa protein-interacting protein 3
12177	Bnip3l	0.378515	0.421917	-0.22223	not differential	BCL2/adenovirus E1B 19 kDa protein-interacting protein 3-like
12181	Bop1	0.981172	0.00825505	-0.0321647	not differential	ribosome biogenesis protein BOP1
12182	Bst1	0.963802	0.0160121	0.14404	not differential	ADP-ribosyl cyclase/cyclic ADP-ribose hydrolase 2 precursor
12183	Bpgm	0.936435	0.0285222	-0.0473016	not differential	bisphosphoglycerate mutase isoform 1
12189	Brca1	0.965073	0.0154397	0.0753878	not differential	breast cancer type 1 susceptibility protein homolog
12190	Brca2	0.358652	0.445327	0.556926	not differential	breast cancer type 2 susceptibility protein homolog
12192	Zfp36l1	0.56323	0.249314	0.480501	not differential	mRNA decay activator protein ZFP36L1
12193	Zfp36l2	0.737171	0.132432	0.795425	not differential	mRNA decay activator protein ZFP36L2
12209	Brs3	NA		-3.12584	not differential	bombesin receptor subtype-3
12211	Birc6	0.788798	0.103034	0.331978	not differential	baculoviral IAP repeat-containing protein 6
12212	Chic1	0.516665	0.286791	-0.545641	not differential	cysteine-rich hydrophobic domain-containing protein 1
12215	Bsg	0.559943	0.251856	0.236189	not differential	basigin isoform 1 precursor
12217	Bsn	0.994865	0.00223596	0.0144301	not differential	protein bassoon
12223	Btc	0.533842	0.272587	-0.759105	not differential	betacellulin preproprotein
12224	Klf5	0.681465	0.166557	-0.233263	not differential	Krueppel-like factor 5
12226	Btg1	0.715348	0.145482	-0.256916	not differential	protein BTG1
12227	Btg2	0.0267876	1.57207	-1.43907	decreased	protein BTG2
12228	Btg3	0.948945	0.0227591	-0.0961186	not differential	protein BTG3
12229	Btk	0.831075	0.0803599	-0.275681	not differential	tyrosine-protein kinase BTK
12234	Btrc	0.866934	0.0620138	-0.197155	not differential	F-box/WD repeat-containing protein 1A isoform a
12235	Bub1	0.983058	0.007421	0.135054	not differential	mitotic checkpoint serine/threonine-protein kinase BUB1 isoform 1
12236	Bub1b	0.791685	0.101448	1.21039	not differential	mitotic checkpoint serine/threonine-protein kinase BUB1 beta
12237	Bub3	0.919285	0.0365499	-0.0643412	not differential	mitotic checkpoint protein BUB3
12238	Commd3	0.889936	0.0506414	0.0896552	not differential	COMM domain-containing protein 3
12257	Tspo	0.965857	0.0150873	-0.0536937	not differential	translocator protein
12258	Serping1	0.62007	0.207559	-0.588035	not differential	plasma protease C1 inhibitor isoform X1
12259	C1qa	0.633763	0.198073	-0.309695	not differential	complement C1q subcomponent subunit A precursor
12260	C1qb	0.441672	0.3549	-0.362196	not differential	complement C1q subcomponent subunit B precursor
12261	C1qbp	0.710283	0.148569	0.342917	not differential	complement component 1 Q subcomponent-binding protein, mitochondrial
12262	C1qc	0.289069	0.538999	-0.553719	not differential	complement C1q subcomponent subunit C isoform X1
12263	C2	0.84675	0.0722448	-0.395318	not differential	complement C2 preproprotein
12266	C3	0.974951	0.0110174	0.201894	not differential	complement C3 isoform X1
12268	C4b	0.829047	0.0814208	-0.362898	not differential	complement C4-B isoform X1
12273	C5ar1	0.902448	0.0445776	0.429915	not differential	C5a anaphylatoxin chemotactic receptor 1
12282	Hyou1	0.737018	0.132522	-0.227902	not differential	hypoxia up-regulated protein 1 isoform X1
12283	Cab39	0.812204	0.0903351	-0.159793	not differential	calcium-binding protein 39
12286	Cacna1a	0.999014	0.000428239	0.00408569	not differential	voltage-dependent P/Q-type calcium channel subunit alpha-1A isoform 1
12287	Cacna1b	0.587557	0.23095	0.432731	not differential	voltage-dependent N-type calcium channel subunit alpha-1B isoform 1
12288	Cacna1c	0.985099	0.00652018	-0.0750952	not differential	voltage-dependent L-type calcium channel subunit alpha-1C isoform 1
12289	Cacna1d	0.928381	0.0322736	-0.154857	not differential	voltage-dependent L-type calcium channel subunit alpha-1D isoform 1
12290	Cacna1e	0.999475	0.000227883	0.000766248	not differential	voltage-dependent R-type calcium channel subunit alpha-1E
12291	Cacna1g	0.547601	0.261535	-0.40042	not differential	voltage-dependent T-type calcium channel subunit alpha-1G isoform a
12292	Cacna1s	0.924063	0.0342982	-0.260211	not differential	voltage-dependent L-type calcium channel subunit alpha-1S isoform 1
12293	Cacna2d1	0.571366	0.243086	-0.273703	not differential	voltage-dependent calcium channel subunit alpha-2/delta-1 isoform a preproprotein
12294	Cacna2d3	0.990013	0.00435902	-0.0194028	not differential	voltage-dependent calcium channel subunit alpha-2/delta-3 isoform X1
12295	Cacnb1	0.904469	0.0436062	-0.127309	not differential	voltage-dependent L-type calcium channel subunit beta-1 isoform A
12296	Cacnb2	0.98916	0.00473358	0.0298449	not differential	voltage-dependent L-type calcium channel subunit beta-2 isoform 1
12297	Cacnb3	0.791964	0.101295	0.181	not differential	voltage-dependent L-type calcium channel subunit beta-3 isoform 1
12298	Cacnb4	0.990013	0.00435902	-0.0117476	not differential	voltage-dependent L-type calcium channel subunit beta-4 isoform a
12299	Cacng1	NA		-2.54935	not differential	voltage-dependent calcium channel gamma-1 subunit
12300	Cacng2	0.150253	0.823177	0.780893	not differential	voltage-dependent calcium channel gamma-2 subunit
12301	Cacybp	0.0188482	1.72473	0.380033	increased	calcyclin-binding protein
12304	Pdia4	0.562762	0.249675	-0.154972	not differential	protein disulfide-isomerase A4 isoform 1 precursor
12305	Ddr1	0.765039	0.116317	-0.294632	not differential	epithelial discoidin domain-containing receptor 1 isoform 1 precursor
12306	Anxa2	0.981357	0.0081728	-0.0257739	not differential	annexin A2
12307	Calb1	0.830311	0.0807593	0.17703	not differential	calbindin
12308	Calb2	0.937589	0.0279875	-0.163849	not differential	calretinin isoform 1
12309	S100g	NA		-2.4384	not differential	protein S100-G
12310	Calca	NA		0.67339	not differential	calcitonin gene-related peptide 1 isoform Calca preproprotein
12311	Calcr	0.555413	0.255384	-0.94115	not differential	calcitonin receptor isoform 1a precursor
12313	Calm1	0.34629	0.46056	0.272555	not differential	calmodulin-1 isoform 1
12314	Calm2	NA		-2.68007	not differential	calmodulin-2 isoform 1
12316	Aspm	NA		-0.456916	not differential	abnormal spindle-like microcephaly-associated protein homolog
12317	Calr	0.0641854	1.19256	0.633628	not differential	calreticulin precursor
12319	Car8	0.500724	0.300401	0.5322	not differential	carbonic anhydrase-related protein
12321	Calu	0.908297	0.0417721	-0.101287	not differential	calumenin isoform 1 precursor
12322	Camk2a	0.76967	0.113696	-0.170855	not differential	calcium/calmodulin-dependent protein kinase type II subunit alpha isoform 1 precursor
12323	Camk2b	0.374559	0.42648	0.2179	not differential	calcium/calmodulin-dependent protein kinase type II subunit beta isoform 1
12325	Camk2g	0.0644441	1.19082	0.548725	not differential	calcium/calmodulin-dependent protein kinase type II subunit gamma isoform 1
12326	Camk4	0.367956	0.434204	0.93243	not differential	calcium/calmodulin-dependent protein kinase type IV
12328	Caml	0.0203971	1.69043	1.26417	increased	calcium signal-modulating cyclophilin ligand
12330	Canx	0.846027	0.0726157	0.0824834	not differential	calnexin precursor
12331	Cap1	0.745134	0.127765	-0.143007	not differential	adenylyl cyclase-associated protein 1
12332	Capg	0.517978	0.285688	-0.672919	not differential	macrophage-capping protein
12333	Capn1	0.84675	0.0722448	-0.269966	not differential	calpain-1 catalytic subunit
12334	Capn2	0.745134	0.127765	0.3192	not differential	calpain-2 catalytic subunit
12336	Capns1	0.909311	0.0412873	0.102706	not differential	calpain small subunit 1
12337	Capn5	0.965857	0.0150873	0.0674752	not differential	calpain-5
12338	Capn6	0.980508	0.00854896	-0.0367898	not differential	calpain-6
12339	Capn7	0.926314	0.0332417	-0.154449	not differential	calpain-7 isoform 1
12340	Capza1	0.862396	0.0642934	-0.0966061	not differential	F-actin-capping protein subunit alpha-1 isoform 1
12343	Capza2	0.761994	0.118049	-0.109176	not differential	F-actin-capping protein subunit alpha-2
12345	Capzb	0.90628	0.0427376	-0.0678412	not differential	F-actin-capping protein subunit beta isoform a
12348	Car11	0.908297	0.0417721	0.140988	not differential	carbonic anhydrase-related protein 11 isoform 1 precursor
12349	Car2	0.990279	0.00424243	0.0124887	not differential	carbonic anhydrase 2
12350	Car3	NA		1.618	not differential	carbonic anhydrase 3
12351	Car4	0.961986	0.0168313	0.135123	not differential	carbonic anhydrase 4 isoform X1
12352	Car5a	0.732805	0.135011	-1.29004	not differential	carbonic anhydrase 5A, mitochondrial precursor
12354	Car7	NA		2.42469	not differential	carbonic anhydrase 7 isoform a
12359	Cat	0.798831	0.0975449	0.199046	not differential	catalase
12361	Cask	0.9613	0.017141	0.0460883	not differential	peripheral plasma membrane protein CASK isoform 1
12362	Casp1	NA		-1.48726	not differential	caspase-1
12364	Casp12	NA		0	not differential	caspase-12
12366	Casp2	0.977911	0.00970051	-0.0463142	not differential	caspase-2 precursor
12367	Casp3	0.890997	0.0501238	-0.128123	not differential	caspase-3
12368	Casp6	0.788798	0.103034	-0.402575	not differential	caspase-6 precursor
12369	Casp7	0.981172	0.00825505	-0.0693853	not differential	caspase-7 isoform X1
12370	Casp8	NA		-1.87082	not differential	caspase-8 isoform 1
12371	Casp9	0.764178	0.116805	0.378734	not differential	caspase-9 isoform 1 precursor
12372	Casq1	0.890474	0.0503787	-0.284792	not differential	calsequestrin-1 precursor
12373	Casq2	NA		-1.85701	not differential	calsequestrin-2 isoform 1 precursor
12374	Casr	0.966911	0.0146135	-0.112801	not differential	extracellular calcium-sensing receptor isoform X1
12380	Cast	0.946695	0.0237899	-0.0921431	not differential	calpastatin isoform 1
12385	Ctnna1	0.706851	0.150672	-0.148677	not differential	catenin alpha-1
12386	Ctnna2	0.811992	0.0904483	-0.243366	not differential	catenin alpha-2 isoform 1
12387	Ctnnb1	0.50056	0.300544	-0.203792	not differential	catenin beta-1
12388	Ctnnd1	0.787621	0.103682	-0.380069	not differential	catenin delta-1 isoform 1
12389	Cav1	0.975297	0.0108633	0.0436521	not differential	caveolin-1 isoform 1
12390	Cav2	0.863305	0.0638358	-0.157488	not differential	caveolin-2 isoform 1
12391	Cav3	NA		-3.47733	not differential	caveolin-3
12393	Runx2	0.128706	0.890402	2.68298	not differential	runt-related transcription factor 2 isoform 1
12395	Runx1t1	0.905697	0.0430172	-0.376382	not differential	protein CBFA2T1 isoform 1
12396	Cbfa2t2	0.47221	0.325865	0.485616	not differential	protein CBFA2T2 isoform 1
12398	Cbfa2t3	0.883983	0.0535561	-0.380701	not differential	protein CBFA2T3 isoform 1
12400	Cbfb	0.820381	0.0859847	-0.426104	not differential	core-binding factor subunit beta isoform 1
12402	Cbl	0.76311	0.117413	-0.419632	not differential	E3 ubiquitin-protein ligase CBL
12404	Cbln1	0.831075	0.0803599	-0.931762	not differential	cerebellin-1 precursor
12405	Cbln2	0.862396	0.0642934	0.342609	not differential	cerebellin-2 isoform X1
12406	Serpinh1	0.586341	0.23185	-0.412007	not differential	serpin H1 isoform X1
12408	Cbr1	0.000427959	3.3686	0.81799	increased	carbonyl reductase
12409	Cbr2	NA		5.01038	not differential	carbonyl reductase
12411	Cbs	0.650277	0.186902	-0.255362	not differential	cystathionine beta-synthase isoform 1
12412	Cbx1	0.970001	0.0132279	-0.046881	not differential	chromobox protein homolog 1 isoform 1
12416	Cbx2	0.950087	0.0222365	0.279818	not differential	chromobox protein homolog 2
12417	Cbx3	0.889062	0.0510682	-0.153719	not differential	chromobox protein homolog 3
12418	Cbx4	0.415357	0.381578	1.01966	not differential	E3 SUMO-protein ligase CBX4
12419	Cbx5	0.909815	0.0410469	0.150927	not differential	chromobox protein homolog 5
12421	Rb1cc1	0.743675	0.128617	-0.211752	not differential	RB1-inducible coiled-coil protein 1
12424	Cck	0.0229893	1.63847	2.51144	increased	cholecystokinin isoform 1 preproprotein
12425	Cckar	0.451079	0.345748	-1.60282	not differential	cholecystokinin receptor type A isoform 1
12426	Cckbr	0.990013	0.00435902	-0.0576458	not differential	gastrin/cholecystokinin type B receptor
12427	Ccna1	NA		0.975068	not differential	cyclin-A1
12428	Ccna2	0.856859	0.0670909	1.06733	not differential	cyclin-A2
12442	Ccnb2	NA		1.23948	not differential	G2/mitotic-specific cyclin-B2
12443	Ccnd1	0.831449	0.0801642	0.283873	not differential	G1/S-specific cyclin-D1 isoform 1
12444	Ccnd2	0.192213	0.716218	-0.506403	not differential	G1/S-specific cyclin-D2
12445	Ccnd3	0.842559	0.0743998	0.302975	not differential	G1/S-specific cyclin-D3
12447	Ccne1	0.997786	0.000962387	0.0190767	not differential	G1/S-specific cyclin-E1
12448	Ccne2	0.93152	0.0308078	0.459386	not differential	G1/S-specific cyclin-E2 isoform 1
12449	Ccnf	0.84078	0.0753174	-0.311333	not differential	cyclin-F
12450	Ccng1	0.174343	0.758595	0.671538	not differential	cyclin-G1
12452	Ccng2	0.160508	0.794503	-1.12363	not differential	cyclin-G2
12453	Ccni	0.853114	0.068993	-0.134943	not differential	cyclin-I
12454	Ccnk	0.530312	0.275469	-0.407973	not differential	cyclin-K
12455	Ccnt1	0.366939	0.435406	-0.897311	not differential	cyclin-T1 isoform 1
12457	Noct	0.778556	0.10871	-0.359331	not differential	nocturnin
12458	Ccr6	0.907935	0.0419451	0.610986	not differential	C-C chemokine receptor type 6 isoform A
12460	Ccs	0.90628	0.0427376	-0.10419	not differential	copper chaperone for superoxide dismutase
12461	Cct2	0.705594	0.151445	-0.1949	not differential	T-complex protein 1 subunit beta
12462	Cct3	0.586756	0.231543	-0.224189	not differential	T-complex protein 1 subunit gamma
12464	Cct4	0.119054	0.924257	1.00167	not differential	T-complex protein 1 subunit delta
12465	Cct5	0.477205	0.321295	-0.178111	not differential	T-complex protein 1 subunit epsilon isoform 1
12466	Cct6a	0.498471	0.30236	-0.140253	not differential	T-complex protein 1 subunit zeta
12467	Cct6b	NA		0.353902	not differential	T-complex protein 1 subunit zeta-2 isoform 1
12468	Cct7	0.586401	0.231805	-0.158128	not differential	T-complex protein 1 subunit eta
12469	Cct8	0.193305	0.713756	0.206491	not differential	T-complex protein 1 subunit theta
12475	Cd14	0.95352	0.0206704	-0.100979	not differential	monocyte differentiation antigen CD14 precursor
12476	Cd151	0.414092	0.382903	-0.204082	not differential	CD151 antigen
12478	Cd19	NA		0.552457	not differential	B-lymphocyte antigen CD19 isoform 1 precursor
12479	Cd1d1	NA		-0.733093	not differential	antigen-presenting glycoprotein CD1d1 isoform 1 precursor
12483	Cd22	NA		1.60016	not differential	B-cell receptor CD22 isoform X1
12484	Cd24a	0.882912	0.0540826	0.132463	not differential	signal transducer CD24 isoform X1
12488	Cd2ap	0.911691	0.0401523	0.234438	not differential	CD2-associated protein
12490	Cd34	0.867312	0.0618247	-0.24485	not differential	hematopoietic progenitor cell antigen CD34 isoform 1 precursor
12491	Cd36	0.915515	0.0383347	-0.458277	not differential	platelet glycoprotein 4
12492	Scarb2	0.946695	0.0237899	-0.0490416	not differential	lysosome membrane protein 2
12493	Cd37	0.981172	0.00825505	-0.113033	not differential	leukocyte antigen CD37 isoform 1
12494	Cd38	0.624216	0.204665	-0.412176	not differential	ADP-ribosyl cyclase/cyclic ADP-ribose hydrolase 1
12495	Entpd1	0.936435	0.0285222	0.387599	not differential	ectonucleoside triphosphate diphosphohydrolase 1 isoform 1
12496	Entpd2	0.915292	0.0384402	0.0739244	not differential	ectonucleoside triphosphate diphosphohydrolase 2 precursor
12497	Entpd6	0.86315	0.0639139	-0.118715	not differential	ectonucleoside triphosphate diphosphohydrolase 6 isoform 1
12499	Entpd5	0.574711	0.240551	0.7181	not differential	ectonucleoside triphosphate diphosphohydrolase 5 isoform a
12500	Cd3d	NA		-0.0519886	not differential	T-cell surface glycoprotein CD3 delta chain isoform X1
12501	Cd3e	NA		-1.93107	not differential	T-cell surface glycoprotein CD3 epsilon chain isoform X1
12503	Cd247	0.946735	0.0237714	-0.103313	not differential	CD247 antigen isoform eta precursor
12504	Cd4	NA		-0.416454	not differential	T-cell surface glycoprotein CD4 isoform X1
12505	Cd44	0.150253	0.823177	0.733822	not differential	CD44 antigen isoform a precursor
12506	Cd48	0.810496	0.0912491	-0.823398	not differential	CD48 antigen isoform 1 precursor
12507	Cd5	0.880453	0.0552939	-0.442595	not differential	T-cell surface glycoprotein CD5 isoform X1
12508	Cd53	0.810496	0.0912491	-0.269296	not differential	leukocyte surface antigen CD53
12511	Cd6	0.973816	0.011523	0.11344	not differential	T-cell differentiation antigen CD6 isoform 1 precursor
12512	Cd63	0.95352	0.0206704	-0.0368524	not differential	CD63 antigen
12514	Cd68	0.965857	0.0150873	-0.0733277	not differential	macrosialin precursor
12516	Cd7	NA		-0.113763	not differential	T-cell antigen CD7 precursor
12517	Cd72	0.938463	0.0275828	-0.524283	not differential	B-cell differentiation antigen CD72 isoform 1
12518	Cd79a	NA		1.29497	not differential	B-cell antigen receptor complex-associated protein alpha chain precursor
12520	Cd81	0.00526591	2.27853	1.65682	increased	CD81 antigen
12521	Cd82	0.787045	0.104001	-0.187645	not differential	CD82 antigen
12522	Cd83	0.0161739	1.79119	1.20488	increased	CD83 antigen isoform 1 precursor
12523	Cd84	0.594768	0.225653	-2.10126	not differential	SLAM family member 5 isoform 1 precursor
12524	Cd86	0.640853	0.193242	-0.70316	not differential	T-lymphocyte activation antigen CD86 isoform X1
12526	Cd8b1	NA		-0.865609	not differential	T-cell surface glycoprotein CD8 beta chain precursor
12527	Cd9	0.925535	0.0336072	0.0827237	not differential	CD9 antigen
12530	Cdc25a	0.0318803	1.49648	0.840057	increased	M-phase inducer phosphatase 1
12531	Cdc25b	0.952307	0.021223	-0.170523	not differential	M-phase inducer phosphatase 2 isoform a
12532	Cdc25c	NA		3.49074	not differential	M-phase inducer phosphatase 3
12534	Cdk1	0.985438	0.00637056	-0.0935249	not differential	cyclin-dependent kinase 1
12537	Cdk11b	0.997863	0.000929062	0.00294556	not differential	cyclin-dependent kinase 11B isoform 1
12539	Cdc37	0.305528	0.514949	-0.193589	not differential	hsp90 co-chaperone Cdc37 isoform 1
12540	Cdc42	0.268925	0.570368	-0.190843	not differential	cell division control protein 42 homolog isoform 1
12544	Cdc45	0.997353	0.00115105	0.0096817	not differential	cell division control protein 45 homolog isoform 1
12545	Cdc7	0.982598	0.00762405	0.020177	not differential	cell division cycle 7-related protein kinase isoform 1
12549	Arhgap31	0.870528	0.0602174	0.39942	not differential	rho GTPase-activating protein 31
12550	Cdh1	NA		-3.42901	not differential	cadherin-1 preproprotein
12552	Cdh11	0.799273	0.097305	0.250264	not differential	cadherin-11 isoform X1
12554	Cdh13	0.868718	0.0611214	-0.143129	not differential	cadherin-13 isoform X1
12555	Cdh15	NA		2.10256	not differential	cadherin-15 preproprotein
12557	Cdh17	NA		-1.42548	not differential	cadherin-17 isoform X1
12558	Cdh2	0.998993	0.000437489	0.000959775	not differential	cadherin-2 isoform X1
12560	Cdh3	0.982824	0.00752424	-0.112691	not differential	cadherin-3 isoform a preproprotein
12561	Cdh4	0.709355	0.149137	0.331751	not differential	cadherin-4 isoform 1 preproprotein
12562	Cdh5	0.760956	0.118641	0.522582	not differential	cadherin-5 isoform X1
12563	Cdh6	0.416856	0.380014	-0.732005	not differential	cadherin-6 isoform X1
12564	Cdh8	0.664601	0.177439	1.03558	not differential	cadherin-8 isoform 1 precursor
12565	Cdh9	NA		4.02315	not differential	cadherin-9 isoform X1
12566	Cdk2	0.838374	0.0765624	0.494249	not differential	cyclin-dependent kinase 2 isoform 1
12567	Cdk4	0.0386586	1.41275	0.751428	increased	cyclin-dependent kinase 4 isoform 1
12568	Cdk5	0.743902	0.128485	-0.141992	not differential	cyclin-dependent-like kinase 5
12569	Cdk5r1	0.940116	0.0268183	0.0785866	not differential	cyclin-dependent kinase 5 activator 1
12570	Cdk5r2	0.90449	0.043596	0.187634	not differential	cyclin-dependent kinase 5 activator 2
12572	Cdk7	0.953646	0.0206127	-0.0483601	not differential	cyclin-dependent kinase 7
12575	Cdkn1a	0.0012382	2.90721	-1.45079	decreased	cyclin-dependent kinase inhibitor 1
12576	Cdkn1b	0.295495	0.52945	0.640442	not differential	cyclin-dependent kinase inhibitor 1B
12577	Cdkn1c	0.949692	0.0224172	0.260293	not differential	cyclin-dependent kinase inhibitor 1C isoform 1
12578	Cdkn2a	NA		-0.0508922	not differential	cyclin-dependent kinase inhibitor 2A p16INK4a
12579	Cdkn2b	NA		-0.463617	not differential	cyclin-dependent kinase 4 inhibitor B
12580	Cdkn2c	NA		0.56737	not differential	cyclin-dependent kinase 4 inhibitor C
12581	Cdkn2d	0.878233	0.0563901	0.0785691	not differential	cyclin-dependent kinase 4 inhibitor D
12583	Cdo1	0.870736	0.0601134	0.227474	not differential	cysteine dioxygenase type 1
12585	Cdr2	0.832327	0.0797058	0.208989	not differential	cerebellar degeneration-related protein 2 isoform 1
12587	Mia	NA		0.914147	not differential	melanoma-derived growth regulatory protein precursor
12589	Ift81	0.987096	0.00564049	0.012482	not differential	intraflagellar transport protein 81 homolog isoform a
12590	Cdx1	NA		1.16462	not differential	homeobox protein CDX-1
12593	Cdyl	0.925932	0.0334208	0.16756	not differential	chromodomain Y-like protein isoform 1
12606	Cebpa	0.837488	0.0770214	-0.551443	not differential	CCAAT/enhancer-binding protein alpha isoform a
12607	Cebpz	0.905697	0.0430172	-0.114348	not differential	CCAAT/enhancer-binding protein zeta
12609	Cebpd	NA		2.43592	not differential	CCAAT/enhancer-binding protein delta
12611	Cebpg	0.530272	0.275501	-1.03309	not differential	CCAAT/enhancer-binding protein gamma
12614	Celsr1	0.82286	0.0846741	-0.431284	not differential	cadherin EGF LAG seven-pass G-type receptor 1 isoform X1
12615	Cenpa	0.0797825	1.09809	2.43022	not differential	histone H3-like centromeric protein A isoform 1
12616	Cenpb	0.847195	0.0720165	0.174944	not differential	major centromere autoantigen B
12617	Cenpc1	0.907935	0.0419451	0.0843062	not differential	centromere protein C isoform 1
12623	Ces1g	0.893628	0.0488433	0.484352	not differential	liver carboxylesterase 1 precursor
12626	Cetn3	0.890474	0.0503787	0.08645	not differential	centrin-3
12628	Cfh	0.997353	0.00115105	0.00550999	not differential	complement factor H precursor
12630	Cfi	0.925894	0.0334388	0.261379	not differential	complement factor I isoform 1 preproprotein
12631	Cfl1	0.261831	0.581979	-0.282088	not differential	cofilin-1
12632	Cfl2	0.960804	0.0173651	0.0324939	not differential	cofilin-2
12633	Cflar	0.988077	0.00520913	0.0288991	not differential	CASP8 and FADD-like apoptosis regulator isoform 1
12638	Cftr	0.632547	0.198907	1.70684	not differential	cystic fibrosis transmembrane conductance regulator
12640	Cga	0.708949	0.149385	5.05528	not differential	glycoprotein hormones alpha chain isoform X1
12642	Ch25h	0.901024	0.0452636	-0.221612	not differential	cholesterol 25-hydroxylase
12643	Chad	0.634196	0.197776	-0.771589	not differential	chondroadherin precursor
12647	Chat	NA		0.300485	not differential	choline O-acetyltransferase
12648	Chd1	0.755801	0.121592	-0.310709	not differential	chromodomain-helicase-DNA-binding protein 1
12649	Chek1	0.669841	0.174028	1.59859	not differential	serine/threonine-protein kinase Chk1
12651	Chkb	0.63779	0.195322	0.238377	not differential	choline/ethanolamine kinase
12652	Chga	0.279141	0.554177	0.845831	not differential	chromogranin-A preproprotein
12653	Chgb	0.193065	0.714296	0.481994	not differential	secretogranin-1 precursor
12654	Chil1	0.701131	0.154201	-0.354442	not differential	chitinase-3-like protein 1 isoform 1 precursor
12660	Chka	0.889865	0.0506757	0.188099	not differential	choline kinase alpha isoform 1
12661	Chl1	0.959912	0.0177685	-0.0335645	not differential	neural cell adhesion molecule L1-like protein isoform X1
12662	Chm	0.932728	0.030245	-0.078874	not differential	rab proteins geranylgeranyltransferase component A 1 isoform 1
12663	Chml	0.874689	0.0581462	-0.278749	not differential	rab proteins geranylgeranyltransferase component A 2
12667	Chrd	NA		-1.071	not differential	chordin isoform 1 precursor
12669	Chrm1	0.957782	0.0187332	0.112516	not differential	muscarinic acetylcholine receptor M1
12671	Chrm3	0.756897	0.120963	-0.410381	not differential	muscarinic acetylcholine receptor M3
12672	Chrm4	0.132432	0.878006	1.33506	not differential	muscarinic acetylcholine receptor M4
12675	Chuk	0.765433	0.116093	-0.706052	not differential	inhibitor of nuclear factor kappa-B kinase subunit alpha isoform 1
12677	Vsx2	0.530087	0.275653	1.30776	not differential	visual system homeobox 2 isoform 1
12683	Cidea	0.0271724	1.56587	-0.609911	decreased	cell death activator CIDE-A
12684	Cideb	0.555413	0.255384	-2.49566	not differential	cell death activator CIDE-B
12686	Elovl3	0.475533	0.32282	2.07462	not differential	elongation of very long chain fatty acids protein 3 isoform 1
12695	Patj	0.554649	0.255982	0.514832	not differential	inaD-like protein isoform 1
12696	Cirbp	0.853956	0.0685646	0.104773	not differential	cold-inducible RNA-binding protein isoform 1
12700	Cish	0.318488	0.496907	1.99311	not differential	cytokine-inducible SH2-containing protein isoform 1
12702	Socs3	0.496628	0.303968	-0.944203	not differential	suppressor of cytokine signaling 3
12703	Socs1	NA		2.58023	not differential	suppressor of cytokine signaling 1
12704	Cit	0.970782	0.0128785	0.0470126	not differential	citron Rho-interacting kinase
12705	Cited1	0.307287	0.512456	-0.674873	not differential	cbp/p300-interacting transactivator 1 isoform a
12709	Ckb	0.0767966	1.11466	0.683828	not differential	creatine kinase B-type
12715	Ckm	0.895957	0.047713	-0.387953	not differential	creatine kinase M-type
12716	Ckmt1	0.580253	0.236382	-0.192632	not differential	creatine kinase U-type, mitochondrial isoform X1
12721	Coro1a	0.0894011	1.04866	-0.400201	not differential	coronin-1A isoform 1
12722	Clca3a1	NA		1.40683	not differential	calcium-activated chloride channel regulator 3A-1 isoform X1
12724	Clcn2	0.900238	0.0456424	0.265398	not differential	chloride channel protein 2
12725	Clcn3	0.898165	0.0466436	-0.0642718	not differential	H(+)/Cl(-) exchange transporter 3 isoform a
12727	Clcn4	0.975297	0.0108633	0.033078	not differential	H(+)/Cl(-) exchange transporter 4 isoform 1
12728	Clcn5	0.89241	0.0494357	-0.330585	not differential	H(+)/Cl(-) exchange transporter 5 isoform 1
12729	Clns1a	0.973965	0.0114566	-0.0252604	not differential	methylosome subunit pICln
12737	Cldn1	0.854037	0.0685233	-0.967851	not differential	claudin-1
12739	Cldn3	0.737018	0.132522	1.03655	not differential	claudin-3
12740	Cldn4	NA		0.0907826	not differential	claudin-4
12741	Cldn5	0.00166376	2.77891	2.63609	increased	claudin-5
12745	Clgn	0.946695	0.0237899	0.130982	not differential	calmegin isoform 1 precursor
12747	Clk1	0.901024	0.0452636	-0.215946	not differential	dual specificity protein kinase CLK1
12748	Clk2	0.992667	0.00319654	-0.0174639	not differential	dual specificity protein kinase CLK2 isoform 1
12750	Clk4	0.242086	0.616031	-0.447685	not differential	dual specificity protein kinase CLK4 isoform 1
12751	Tpp1	0.713046	0.146883	-0.150848	not differential	tripeptidyl-peptidase 1 isoform X1
12752	Cln3	0.975297	0.0108633	-0.0506407	not differential	battenin isoform 1
12753	Clock	0.986573	0.00587062	0.0418399	not differential	circadian locomoter output cycles protein kaput isoform 1
12757	Clta	0.487608	0.311929	0.437582	not differential	clathrin light chain A isoform a
12759	Clu	0.599152	0.222463	-0.245694	not differential	clusterin isoform X1
12763	Cmah	0.937694	0.0279389	-0.362626	not differential	cytidine monophosphate-N-acetylneuraminic acid hydroxylase isoform a
12764	Cmas	0.994022	0.00260421	-0.00727218	not differential	N-acylneuraminate cytidylyltransferase
12765	Cxcr2	NA		-2.66526	not differential	C-X-C chemokine receptor type 2
12768	Ccr1	0.690759	0.160673	-0.897471	not differential	C-C chemokine receptor type 1
12774	Ccr5	0.937589	0.0279875	0.275892	not differential	C-C chemokine receptor type 5
12775	Ccr7	NA		-3.24552	not differential	C-C chemokine receptor type 7 isoform a precursor
12776	Ccr8	NA		0.173529	not differential	C-C chemokine receptor type 8
12777	Ccr10	0.783612	0.105899	0.498755	not differential	C-C chemokine receptor type 10
12778	Ackr3	0.960804	0.0173651	0.216398	not differential	atypical chemokine receptor 3
12780	Abcc2	0.981379	0.00816327	0.0853785	not differential	canalicular multispecific organic anion transporter 1
12785	Cnbp	0.803606	0.0949571	-0.083148	not differential	cellular nucleic acid-binding protein isoform 1
12789	Cnga2	NA		4.62948	not differential	cyclic nucleotide-gated olfactory channel
12790	Cnga3	0.725953	0.139091	-1.19838	not differential	cyclic nucleotide-gated cation channel alpha-3 isoform 1
12793	Cnih1	0.838374	0.0765624	-0.111644	not differential	protein cornichon homolog 1 isoform 1
12794	Cnih2	0.954927	0.0200299	-0.0498616	not differential	protein cornichon homolog 2 isoform 1
12795	Plk3	0.907987	0.0419206	0.257421	not differential	serine/threonine-protein kinase PLK3 isoform 1
12796	Camp	0.989432	0.00461417	0.050013	not differential	cathelicidin antimicrobial peptide precursor
12797	Cnn1	NA		-1.38502	not differential	calponin-1
12798	Cnn2	0.376178	0.424607	-0.464796	not differential	calponin-2
12799	Cnp	0.192213	0.716218	-0.400737	not differential	2\\',3\\'-cyclic-nucleotide 3\\'-phosphodiesterase isoform 1
12801	Cnr1	0.330448	0.480897	-1.52655	not differential	cannabinoid receptor 1
12802	Cnr2	NA		-2.07616	not differential	cannabinoid receptor 2
12803	Cntf	0.741632	0.129811	-0.878319	not differential	ciliary neurotrophic factor
12804	Cntfr	0.992415	0.00330668	-0.0160962	not differential	ciliary neurotrophic factor receptor subunit alpha isoform X1
12805	Cntn1	0.980664	0.00847982	0.0250838	not differential	contactin-1 isoform X1
12807	Hps3	0.74492	0.12789	0.325008	not differential	Hermansky-Pudlak syndrome 3 protein homolog isoform 1
12808	Cobl	0.963153	0.0163046	0.0831097	not differential	protein cordon-bleu isoform 1
12810	Coch	0.326457	0.486174	0.361826	not differential	cochlin isoform X1
12812	Coil	0.837488	0.0770214	0.175419	not differential	coilin
12813	Col10a1	NA		-1.84934	not differential	collagen alpha-1(X) chain precursor
12814	Col11a1	0.681465	0.166557	-1.54682	not differential	collagen alpha-1(XI) chain isoform X1
12815	Col11a2	0.930536	0.0312666	0.217636	not differential	collagen alpha-2(XI) chain isoform 1 precursor
12816	Col12a1	0.800093	0.0968593	1.18434	not differential	collagen alpha-1(XII) chain isoform X1
12817	Col13a1	NA		-1.5006	not differential	collagen alpha-1(XIII) chain isoform 1
12819	Col15a1	NA		2.31631	not differential	collagen alpha-1(XV) chain precursor
12821	Col17a1	0.287324	0.541628	-0.460915	not differential	collagen alpha-1(XVII) chain isoform 1
12822	Col18a1	0.882813	0.0541315	0.389697	not differential	collagen alpha-1(XVIII) chain isoform 1 precursor
12823	Col19a1	NA		-0.136057	not differential	collagen alpha-1(XIX) chain isoform X1
12824	Col2a1	NA		4.78372	not differential	collagen alpha-1(II) chain isoform 1 preproprotein
12825	Col3a1	NA		-2.59268	not differential	collagen alpha-1(III) chain preproprotein
12826	Col4a1	0.936793	0.0283563	0.190094	not differential	collagen alpha-1(IV) chain precursor
12827	Col4a2	0.946735	0.0237714	-0.213843	not differential	collagen alpha-2(IV) chain precursor
12828	Col4a3	NA		3.87608	not differential	collagen alpha-3(IV) chain isoform X1
12829	Col4a4	0.955073	0.0199634	-0.347232	not differential	collagen alpha-4(IV) chain isoform X1
12830	Col4a5	0.945426	0.0243725	-0.254866	not differential	collagen alpha-5(IV) chain isoform X1
12831	Col5a1	0.825917	0.0830634	1.11482	not differential	collagen alpha-1(V) chain isoform X1
12832	Col5a2	0.927453	0.032708	0.649661	not differential	collagen alpha-2(V) chain preproprotein
12833	Col6a1	0.902465	0.0445698	0.581237	not differential	collagen alpha-1(VI) chain precursor
12834	Col6a2	0.882705	0.0541846	-0.578453	not differential	collagen alpha-2(VI) chain isoform 1 precursor
12835	Col6a3	NA		-1.25641	not differential	collagen alpha-3(VI) chain isoform 1 precursor
12836	Col7a1	NA		1.8682	not differential	collagen alpha-1(VII) chain precursor
12837	Col8a1	0.380949	0.419133	-1.20484	not differential	collagen alpha-1(VIII) chain precursor
12839	Col9a1	0.399872	0.398078	0.876689	not differential	collagen alpha-1(IX) chain isoform 1 precursor
12840	Col9a2	0.981201	0.00824185	0.135378	not differential	collagen alpha-2(IX) chain precursor
12841	Col9a3	0.852552	0.0692791	-0.491387	not differential	collagen alpha-3(IX) chain isoform 1 precursor
12842	Col1a1	NA		-1.05279	not differential	collagen alpha-1(I) chain preproprotein
12843	Col1a2	0.997863	0.000929062	-0.0188962	not differential	collagen alpha-2(I) chain preproprotein
12845	Comp	NA		0.421561	not differential	cartilage oligomeric matrix protein isoform X1
12847	Copa	0.936793	0.0283563	-0.0651593	not differential	coatomer subunit alpha
12848	Cops2	0.890442	0.0503944	-0.0871885	not differential	COP9 signalosome complex subunit 2 isoform a
12850	Coq7	0.936793	0.0283563	-0.053249	not differential	5-demethoxyubiquinone hydroxylase, mitochondrial isoform 1
12854	Cort	NA		-1.66998	not differential	cortistatin isoform X1
12856	Cox17	0.963373	0.0162057	0.0500335	not differential	cytochrome c oxidase copper chaperone
12857	Cox4i1	0.44424	0.352383	-0.220407	not differential	cytochrome c oxidase subunit 4 isoform 1, mitochondrial isoform 1
12858	Cox5a	0.017976	1.74531	1.77171	increased	cytochrome c oxidase subunit 5A, mitochondrial isoform X1
12859	Cox5b	NA		2.15533	not differential	cytochrome c oxidase subunit 5B, mitochondrial
12861	Cox6a1	0.00128756	2.89023	3.24934	increased	cytochrome c oxidase subunit 6A1, mitochondrial
12862	Cox6a2	NA		-2.67517	not differential	cytochrome c oxidase subunit 6A2, mitochondrial precursor
12864	Cox6c	0.742493	0.129308	-0.178933	not differential	cytochrome c oxidase subunit 6C
12865	Cox7a1	NA		0.827302	not differential	cytochrome c oxidase subunit 7A1, mitochondrial isoform X1
12866	Cox7a2	0.60222	0.220245	-0.20611	not differential	cytochrome c oxidase subunit 7A2, mitochondrial precursor
12867	Cox7c	0.949533	0.0224898	-0.0732084	not differential	cytochrome c oxidase subunit 7C, mitochondrial precursor
12868	Cox8a	0.900943	0.0453027	0.0711207	not differential	cytochrome c oxidase subunit 8A, mitochondrial precursor
12869	Cox8b	NA		-1.44128	not differential	cytochrome c oxidase subunit 8B, mitochondrial precursor
12870	Cp	0.965073	0.0154397	-0.281003	not differential	ceruloplasmin isoform b precursor
12874	Cpd	0.0373203	1.42805	-0.734969	decreased	carboxypeptidase D precursor
12876	Cpe	0.823359	0.084411	-0.146001	not differential	carboxypeptidase E preproprotein
12877	Cpeb1	0.961241	0.0171678	-0.0658342	not differential	cytoplasmic polyadenylation element-binding protein 1 isoform 1
12879	Cys1	0.910664	0.0406417	0.188376	not differential	cystin-1
12889	Cplx1	0.533984	0.272472	-0.315471	not differential	complexin-1
12890	Cplx2	0.93488	0.0292443	0.0985553	not differential	complexin-2
12891	Cpne6	0.978767	0.00932087	0.0931757	not differential	copine-6 isoform a
12892	Cpox	0.977852	0.00972686	0.0613382	not differential	oxygen-dependent coproporphyrinogen-III oxidase, mitochondrial precursor
12894	Cpt1a	0.966646	0.0147326	0.0842081	not differential	carnitine O-palmitoyltransferase 1, liver isoform
12895	Cpt1b	NA		-0.383294	not differential	carnitine O-palmitoyltransferase 1, muscle isoform
12896	Cpt2	0.559593	0.252128	0.714975	not differential	carnitine O-palmitoyltransferase 2, mitochondrial precursor
12902	Cr2	NA		2.00754	not differential	complement receptor type 2 isoform 1 precursor
12903	Crabp1	0.702564	0.153314	-0.367684	not differential	cellular retinoic acid-binding protein 1 isoform 1
12904	Crabp2	NA		0.144184	not differential	cellular retinoic acid-binding protein 2
12905	Cradd	0.826592	0.0827089	-0.160648	not differential	death domain-containing protein CRADD
12908	Crat	0.911691	0.0401523	0.115621	not differential	carnitine O-acetyltransferase
12909	Crcp	0.929823	0.0315997	0.0461879	not differential	DNA-directed RNA polymerase III subunit RPC9
12912	Creb1	0.796758	0.0986734	-0.268341	not differential	cyclic AMP-responsive element-binding protein 1 isoform A
12913	Creb3	0.968081	0.0140885	-0.0315202	not differential	cyclic AMP-responsive element-binding protein 3
12914	Crebbp	0.860712	0.0651423	-0.119726	not differential	histone lysine acetyltransferase CREBBP
12915	Atf6b	0.805912	0.0937122	-0.265856	not differential	cyclic AMP-dependent transcription factor ATF-6 beta
12916	Crem	0.000938622	3.02751	-1.23177	decreased	cAMP-responsive element modulator isoform 1
12919	Crhbp	0.898299	0.046579	0.376677	not differential	corticotropin-releasing factor-binding protein precursor
12921	Crhr1	NA		0.478599	not differential	corticotropin-releasing factor receptor 1 isoform 1 precursor
12922	Crhr2	NA		0.182165	not differential	corticotropin-releasing factor receptor 2 isoform 1 precursor
12925	Crip1	0.727353	0.138254	-0.36604	not differential	cysteine-rich protein 1
12927	Bcar1	0.974542	0.0111996	-0.0424499	not differential	breast cancer anti-estrogen resistance protein 1 isoform A
12928	Crk	0.819887	0.0862461	-0.109978	not differential	adapter molecule crk isoform 1
12929	Crkl	0.707207	0.150453	0.416177	not differential	crk-like protein isoform 1
12931	Crlf1	NA		-0.226212	not differential	cytokine receptor-like factor 1 isoform 1 precursor
12933	Crmp1	0.487933	0.31164	0.272193	not differential	dihydropyrimidinase-related protein 1 isoform 1
12934	Dpysl2	0.711546	0.147797	-0.125792	not differential	dihydropyrimidinase-related protein 2 isoform 1
12936	Pcdha4	0.987108	0.00563539	0.0324148	not differential	protocadherin alpha-4 precursor
12937	Pcdha6	0.313291	0.504051	0.860375	not differential	protocadherin alpha-6 precursor
12939	Pcdha7	0.823301	0.0844413	-0.262002	not differential	protocadherin alpha-7
12941	Pcdha5	0.875848	0.0575712	0.328587	not differential	protocadherin alpha-5 precursor
12942	Pcdha11	0.735693	0.133304	-0.207008	not differential	protocadherin alpha-11 precursor
12943	Pcdha10	0.969999	0.0132286	-0.0923699	not differential	protocadherin alpha-10 precursor
12946	Cr1l	0.961415	0.0170891	-0.0472954	not differential	complement component receptor 1-like protein isoform 1
12950	Hapln1	0.846594	0.0723246	0.293107	not differential	hyaluronan and proteoglycan link protein 1 isoform X1
12952	Cry1	0.875891	0.0575499	-0.12963	not differential	cryptochrome-1
12953	Cry2	0.960804	0.0173651	0.0627841	not differential	cryptochrome-2
12954	Cryaa	NA		-3.26412	not differential	alpha-crystallin A chain isoform 1
12955	Cryab	0.415756	0.381162	-0.477862	not differential	alpha-crystallin B chain
12957	Cryba1	0.766029	0.115755	0.713978	not differential	beta-crystallin A1 isoform 1
12958	Cryba2	NA		-1.52245	not differential	beta-crystallin A2
12959	Cryba4	NA		-0.973461	not differential	beta-crystallin A4 isoform 1
12960	Crybb1	NA		-0.591097	not differential	beta-crystallin B1
12961	Crybb2	NA		1.17978	not differential	beta-crystallin B2
12962	Crybb3	0.874273	0.0583532	0.544198	not differential	beta-crystallin B3
12967	Crygd	0.962634	0.0165388	0.143607	not differential	gamma-crystallin D
12970	Crygs	NA		-0.52919	not differential	gamma-crystallin S
12971	Crym	0.966911	0.0146135	-0.0657311	not differential	ketimine reductase mu-crystallin
12972	Cryz	0.996399	0.00156682	0.00922476	not differential	quinone oxidoreductase
12974	Cs	0.963802	0.0160121	0.0398827	not differential	citrate synthase, mitochondrial isoform X1
12977	Csf1	0.931126	0.0309916	0.335267	not differential	macrophage colony-stimulating factor 1 isoform 1 precursor
12978	Csf1r	0.851372	0.0698807	-0.279692	not differential	macrophage colony-stimulating factor 1 receptor precursor
12982	Csf2ra	0.350123	0.45578	1.566	not differential	granulocyte-macrophage colony-stimulating factor receptor subunit alpha isoform X1
12983	Csf2rb	NA		-3.22166	not differential	cytokine receptor common subunit beta precursor
12986	Csf3r	0.718746	0.143424	-1.30891	not differential	granulocyte colony-stimulating factor receptor isoform 1 precursor
12988	Csk	0.365024	0.437678	-0.484354	not differential	tyrosine-protein kinase CSK
12990	Csn1s1	NA		3.56837	not differential	alpha-S1-casein isoform a precursor
12995	Csnk2a1	0.437653	0.35887	-0.318204	not differential	casein kinase II subunit alpha
13000	Csnk2a2	0.977911	0.00970051	0.0418641	not differential	casein kinase II subunit alpha\\'
13001	Csnk2b	0.76967	0.113696	-0.169889	not differential	casein kinase II subunit beta isoform 1
13002	Dnajc5	0.889654	0.0507786	0.0688692	not differential	dnaJ homolog subfamily C member 5
13003	Vcan	0.787808	0.10358	-0.514067	not differential	versican core protein isoform 1 precursor
13004	Ncan	0.919306	0.0365399	-0.192999	not differential	neurocan core protein precursor
13006	Smc3	0.530312	0.275469	0.221003	not differential	structural maintenance of chromosomes protein 3
13007	Csrp1	0.795053	0.0996041	-0.129341	not differential	cysteine and glycine-rich protein 1
13008	Csrp2	0.809971	0.0915303	-0.623687	not differential	cysteine and glycine-rich protein 2
13009	Csrp3	0.856605	0.0672195	-0.218203	not differential	cysteine and glycine-rich protein 3
13010	Cst3	0.838868	0.0763061	-0.103278	not differential	cystatin-C precursor
13011	Cst7	NA		-1.1525	not differential	cystatin-F precursor
13014	Cstb	0.791685	0.101448	-0.155514	not differential	cystatin-B
13016	Ctbp1	0.969736	0.0133467	-0.0247639	not differential	C-terminal-binding protein 1 isoform 1
13017	Ctbp2	0.880333	0.0553532	-0.10212	not differential	C-terminal-binding protein 2 isoform 1
13018	Ctcf	0.561157	0.250915	-0.333794	not differential	transcriptional repressor CTCF isoform 1
13019	Ctf1	NA		1.02982	not differential	cardiotrophin-1 isoform 1
13024	Ctla2a	NA		-3.98743	not differential	protein CTLA-2-alpha isoform a precursor
13025	Ctla2b	NA		-1.32125	not differential	protein CTLA-2-beta isoform a
13026	Pcyt1a	0.566112	0.247097	-0.383832	not differential	choline-phosphate cytidylyltransferase A
13030	Ctsb	0.799899	0.0969649	-0.11672	not differential	cathepsin B isoform X1
13032	Ctsc	0.805018	0.0941943	-0.171473	not differential	dipeptidyl peptidase 1 isoform 1 preproprotein
13033	Ctsd	0.280293	0.552387	-0.180388	not differential	cathepsin D precursor
13034	Ctse	NA		3.64818	not differential	cathepsin E preproprotein
13036	Ctsh	0.946695	0.0237899	0.0970989	not differential	pro-cathepsin H isoform 1 preproprotein
13038	Ctsk	0.994334	0.00246766	0.0191262	not differential	cathepsin K preproprotein
13039	Ctsl	0.63139	0.199702	-0.184648	not differential	cathepsin L1 isoform X1
13040	Ctss	0.608844	0.215494	-0.341838	not differential	cathepsin S isoform 1 preproprotein
13043	Cttn	0.916207	0.0380062	-0.080025	not differential	src substrate cortactin isoform 1
13046	Celf1	0.862396	0.0642934	0.188836	not differential	CUGBP Elav-like family member 1 isoform 1
13047	Cux1	0.84675	0.0722448	-0.13777	not differential	protein CASP isoform a
13048	Cux2	0.867312	0.0618247	-0.232677	not differential	homeobox protein cut-like 2
13051	Cx3cr1	0.287542	0.541298	-0.649448	not differential	CX3C chemokine receptor 1
13052	Cxadr	0.837709	0.076907	-0.221275	not differential	coxsackievirus and adenovirus receptor homolog isoform a precursor
13056	Cyb561	0.97024	0.0131208	0.116917	not differential	cytochrome b561
13057	Cyba	0.61699	0.209722	-0.269435	not differential	cytochrome b-245 light chain isoform 1
13058	Cybb	0.782889	0.1063	1.87054	not differential	cytochrome b-245 heavy chain
13063	Cycs	0.746695	0.126857	-0.141096	not differential	cytochrome c, somatic
13067	Cyct	0.967466	0.0143644	-0.117019	not differential	cytochrome c, testis-specific
13070	Cyp11a1	0.758903	0.119814	1.40517	not differential	cholesterol side-chain cleavage enzyme, mitochondrial isoform 1 precursor
13074	Cyp17a1	NA		0.830068	not differential	steroid 17-alpha-hydroxylase/17,20 lyase precursor
13075	Cyp19a1	NA		0.25397	not differential	aromatase
13078	Cyp1b1	NA		-2.44241	not differential	cytochrome P450 1B1 isoform 1
13079	Cyp21a1	0.79241	0.10105	-1.62432	not differential	steroid 21-hydroxylase precursor
13085	Cyp2a12	NA		0.122733	not differential	cytochrome P450 2A12 precursor
13087	Cyp2a5	0.844861	0.0732146	0.141608	not differential	cytochrome P450 2A5
13088	Cyp2b10	0.995629	0.00190266	-0.0254324	not differential	cytochrome P450 2B10 precursor
13097	Cyp2c38	NA		1.72762	not differential	cytochrome P450 2C38 isoform X1
13101	Cyp2d10	0.868718	0.0611214	-0.323381	not differential	cytochrome P450 2D10
13106	Cyp2e1	0.517436	0.286143	-3.16078	not differential	cytochrome P450 2E1
13107	Cyp2f2	0.715349	0.145482	-2.44769	not differential	cytochrome P450 2F2 precursor
13108	Cyp2g1	NA		-1.93109	not differential	cytochrome P450, family 2, subfamily g, polypeptide 1 precursor
13110	Cyp2j6	0.928381	0.0322736	-0.0963377	not differential	cytochrome P450 2J6
13112	Cyp3a11	0.732805	0.135011	1.80428	not differential	cytochrome P450 3A11
13113	Cyp3a13	NA		5.12479	not differential	cytochrome P450 3A13
13114	Cyp3a16	NA		5.11441	not differential	cytochrome P450 3A16
13116	Cyp46a1	0.393328	0.405245	0.786445	not differential	cholesterol 24-hydroxylase isoform X1
13119	Cyp4a14	NA		1.62099	not differential	cytochrome P450 4A14
13120	Cyp4b1	0.90419	0.0437401	0.16508	not differential	cytochrome P450 4B1
13121	Cyp51	0.116507	0.933647	0.615576	not differential	lanosterol 14-alpha demethylase
13122	Cyp7a1	NA		3.40603	not differential	cytochrome P450 7A1
13123	Cyp7b1	0.999475	0.000227883	0.00130783	not differential	cytochrome P450 7B1
13131	Dab1	0.659987	0.180465	0.343261	not differential	disabled homolog 1 isoform 1
13132	Dab2	0.969999	0.0132286	-0.0836748	not differential	disabled homolog 2 isoform a
13134	Dach1	0.732184	0.13538	-0.620344	not differential	dachshund homolog 1 isoform 1
13135	Dad1	0.701385	0.154043	-0.148772	not differential	dolichyl-diphosphooligosaccharide--protein glycosyltransferase subunit DAD1
13136	Cd55	0.0483783	1.31535	1.83001	increased	complement decay-accelerating factor, GPI-anchored isoform X1
13137	Cd55b	NA		-1.4111	not differential	complement decay-accelerating factor transmembrane isoform isoform 1 precursor
13138	Dag1	0.193526	0.71326	-0.285664	not differential	dystroglycan isoform X1
13139	Dgka	0.847674	0.0717709	0.419319	not differential	diacylglycerol kinase alpha isoform 1
13142	Dao	0.618262	0.208827	1.24302	not differential	D-amino-acid oxidase isoform 1
13143	Dapk2	0.870682	0.0601403	0.822969	not differential	death-associated protein kinase 2
13144	Dapk3	0.775948	0.110167	-0.656188	not differential	death-associated protein kinase 3 isoform a
13162	Slc6a3	NA		19.1188	not differential	sodium-dependent dopamine transporter
13163	Daxx	0.557677	0.253617	-0.240446	not differential	death domain-associated protein 6
13166	Dbh	0.985645	0.00627942	0.111463	not differential	dopamine beta-hydroxylase
13167	Dbi	0.859233	0.0658888	-0.144211	not differential	acyl-CoA-binding protein isoform 1
13169	Dbnl	0.994865	0.00223596	-0.00846163	not differential	drebrin-like protein isoform 1
13170	Dbp	0.87218	0.0593941	0.121197	not differential	D site-binding protein
13171	Dbt	0.825159	0.0834625	-0.589542	not differential	lipoamide acyltransferase component of branched-chain alpha-keto acid dehydrogenase complex, mitochondrial isoform 1
13175	Dclk1	0.307122	0.512689	-0.407563	not differential	serine/threonine-protein kinase DCLK1 isoform 1
13176	Dcc	0.870859	0.0600523	-0.582911	not differential	netrin receptor DCC isoform X1
13177	Eci1	0.344399	0.462938	0.435887	not differential	enoyl-CoA delta isomerase 1, mitochondrial precursor
13178	Dck	0.94084	0.0264841	0.184306	not differential	deoxycytidine kinase
13179	Dcn	0.880427	0.0553068	-0.253276	not differential	decorin preproprotein
13180	Pcbd1	0.882912	0.0540826	-0.0706991	not differential	pterin-4-alpha-carbinolamine dehydratase
13185	Vps26c	0.892452	0.0494153	0.0966543	not differential	vacuolar protein sorting-associated protein 26C
13190	Dct	0.764178	0.116805	-0.741729	not differential	L-dopachrome tautomerase precursor
13191	Dctn1	0.379026	0.421331	0.6795	not differential	dynactin subunit 1 isoform 1
13193	Dcx	0.897254	0.0470848	0.388064	not differential	neuronal migration protein doublecortin isoform a
13194	Ddb1	0.714025	0.146287	-0.194063	not differential	DNA damage-binding protein 1
13195	Ddc	0.860712	0.0651423	-0.0931519	not differential	aromatic-L-amino-acid decarboxylase
13196	Asap1	0.857051	0.0669936	-0.192811	not differential	arf-GAP with SH3 domain, ANK repeat and PH domain-containing protein 1 isoform a
13197	Gadd45a	0.517508	0.286083	1.40568	not differential	growth arrest and DNA damage-inducible protein GADD45 alpha
13198	Ddit3	0.162684	0.788654	-0.543542	not differential	DNA damage-inducible transcript 3 protein
13199	Ddn	NA		0.880353	not differential	dendrin
13200	Ddost	0.733889	0.13437	-0.113447	not differential	dolichyl-diphosphooligosaccharide--protein glycosyltransferase 48 kDa subunit precursor
13202	Ddt	0.974542	0.0111996	0.028271	not differential	D-dopachrome decarboxylase
13204	Dhx15	0.758633	0.119968	0.16805	not differential	pre-mRNA-splicing factor ATP-dependent RNA helicase DHX15 isoform 1
13205	Ddx3x	0.925143	0.0337913	0.0594282	not differential	ATP-dependent RNA helicase DDX3X
13206	Ddx4	0.991117	0.00387498	-0.0602938	not differential	ATP-dependent RNA helicase DDX4 isoform 1
13207	Ddx5	0.578325	0.237828	0.179831	not differential	probable ATP-dependent RNA helicase DDX5
13209	Ddx6	0.940116	0.0268183	-0.181347	not differential	probable ATP-dependent RNA helicase DDX6
13211	Dhx9	0.916119	0.038048	-0.107779	not differential	ATP-dependent RNA helicase A
13244	Degs1	0.460745	0.33654	0.241846	not differential	sphingolipid delta(4)-desaturase DES1 isoform 1
13340	Slc29a2	0.647257	0.188924	-0.29613	not differential	equilibrative nucleoside transporter 2
13346	Des	NA		0.831199	not differential	desmin
13347	Dffa	0.23521	0.628545	0.692789	not differential	DNA fragmentation factor subunit alpha isoform a
13349	Ackr1	0.908025	0.041902	-0.104592	not differential	atypical chemokine receptor 1
13350	Dgat1	0.925558	0.0335961	0.158873	not differential	diacylglycerol O-acyltransferase 1
13353	Dgcr6	0.252301	0.598081	0.377584	not differential	protein DGCR6 isoform 1
13356	Dgcr2	0.833043	0.0793323	0.171772	not differential	integral membrane protein DGCR2/IDD isoform 1 precursor
13358	Slc25a1	0.921991	0.0352734	-0.133317	not differential	tricarboxylate transport protein, mitochondrial
13360	Dhcr7	0.435565	0.360947	-0.287804	not differential	7-dehydrocholesterol reductase isoform 1
13361	Dhfr	0.870682	0.0601403	-0.303163	not differential	dihydrofolate reductase
13367	Diaph1	0.994403	0.00243777	0.00727221	not differential	protein diaphanous homolog 1 isoform 1
13368	Dffb	0.0134342	1.87179	1.45666	increased	DNA fragmentation factor subunit beta
13371	Dio2	0.777088	0.10953	-0.782201	not differential	type II iodothyronine deiodinase
13380	Dkk1	0.856605	0.0672195	0.806474	not differential	dickkopf-related protein 1 precursor
13382	Dld	0.974542	0.0111996	-0.0222759	not differential	dihydrolipoyl dehydrogenase, mitochondrial precursor
13383	Dlg1	0.362365	0.440853	0.724318	not differential	disks large homolog 1 isoform 1
13384	Mpp3	0.967466	0.0143644	0.0726836	not differential	MAGUK p55 subfamily member 3
13385	Dlg4	0.908297	0.0417721	-0.216514	not differential	disks large homolog 4 isoform 1
13386	Dlk1	0.00803966	2.09476	1.44364	increased	protein delta homolog 1 isoform 1 precursor
13388	Dll1	0.981172	0.00825505	0.0845964	not differential	delta-like protein 1 isoform X1
13389	Dll3	NA		17.1188	not differential	delta-like protein 3 precursor
13390	Dlx1	0.701258	0.154122	-0.240294	not differential	homeobox protein DLX-1
13392	Dlx2	0.881721	0.0546689	0.183723	not differential	homeobox protein DLX-2
13395	Dlx5	0.960793	0.0173703	0.0555889	not differential	homeobox protein DLX-5 isoform 1
13396	Dlx6	0.532403	0.273759	0.355031	not differential	homeobox protein DLX-6
13400	Dmpk	0.195439	0.708989	1.86116	not differential	myotonin-protein kinase isoform 1
13401	Dmwd	0.271429	0.566344	0.759579	not differential	dystrophia myotonica WD repeat-containing protein isoform 1
13404	Dmc1	NA		-2.87004	not differential	meiotic recombination protein DMC1/LIM15 homolog isoform 1
13405	Dmd	0.874689	0.0581462	-0.167399	not differential	dystrophin isoform 1
13406	Dmp1	NA		3.25476	not differential	dentin matrix acidic phosphoprotein 1 precursor
13409	Tmc1	0.969338	0.0135246	0.212509	not differential	transmembrane channel-like protein 1
13411	Dnah11	0.631785	0.199431	1.53472	not differential	dynein heavy chain 11, axonemal
13417	Dnah8	0.820381	0.0859847	-1.05216	not differential	dynein heavy chain 8, axonemal
13418	Dnajc1	0.856605	0.0672195	0.28535	not differential	dnaJ homolog subfamily C member 1 isoform X1
13419	Dnase1	NA		0.84847	not differential	deoxyribonuclease-1 isoform X1
13423	Dnase2a	0.667192	0.175749	0.340999	not differential	deoxyribonuclease-2-alpha isoform 1 precursor
13424	Dync1h1	0.787808	0.10358	-0.152278	not differential	cytoplasmic dynein 1 heavy chain 1
13426	Dync1i1	0.936793	0.0283563	-0.0609708	not differential	cytoplasmic dynein 1 intermediate chain 1 isoform 1
13427	Dync1i2	0.595047	0.225449	0.190146	not differential	cytoplasmic dynein 1 intermediate chain 2 isoform 1
13429	Dnm1	0.874417	0.0582816	0.258313	not differential	dynamin-1 isoform 1
13430	Dnm2	0.0441953	1.35462	0.80623	increased	dynamin-2 isoform 1
13433	Dnmt1	0.949938	0.0223049	0.0647963	not differential	DNA (cytosine-5)-methyltransferase 1 isoform 1
13434	Trdmt1	0.980873	0.00838711	-0.0483987	not differential	tRNA (cytosine(38)-C(5))-methyltransferase
13435	Dnmt3a	0.933684	0.0298002	0.12412	not differential	DNA (cytosine-5)-methyltransferase 3A isoform 1
13436	Dnmt3b	NA		-1.83194	not differential	DNA (cytosine-5)-methyltransferase 3B isoform 1
13437	Dnpep	0.889137	0.0510314	-0.0980101	not differential	aspartyl aminopeptidase isoform a
13445	Cdk2ap1	0.633789	0.198055	-0.234395	not differential	cyclin-dependent kinase 2-associated protein 1
13446	Doc2a	0.809971	0.0915303	-0.145768	not differential	double C2-like domain-containing protein alpha
13447	Doc2b	0.80562	0.0938696	-0.305989	not differential	double C2-like domain-containing protein beta
13448	Dok1	NA		1.11476	not differential	docking protein 1 isoform 1
13449	Dok2	0.892587	0.0493493	0.64042	not differential	docking protein 2
13476	Reep5	0.867312	0.0618247	-0.0986894	not differential	receptor expression-enhancing protein 5
13478	Dpagt1	0.485808	0.313536	-0.257721	not differential	UDP-N-acetylglucosamine--dolichyl-phosphate N-acetylglucosaminephosphotransferase isoform 1
13480	Dpm1	0.61699	0.209722	0.287056	not differential	dolichol-phosphate mannosyltransferase subunit 1 isoform 1
13481	Dpm2	0.808177	0.0924936	0.118728	not differential	dolichol phosphate-mannose biosynthesis regulatory protein
13482	Dpp4	0.869635	0.060663	-0.806838	not differential	dipeptidyl peptidase 4 isoform 1
13483	Dpp6	0.889936	0.0506414	-0.131403	not differential	dipeptidyl aminopeptidase-like protein 6 isoform 1
13486	Dr1	0.49681	0.30381	-0.24249	not differential	protein Dr1
13487	Slc26a3	0.79466	0.0998188	-0.62942	not differential	chloride anion exchanger
13488	Drd1	0.924178	0.0342445	0.10102	not differential	D(1A) dopamine receptor
13489	Drd2	NA		-0.565822	not differential	D(2) dopamine receptor
13490	Drd3	0.966911	0.0146135	-0.154746	not differential	D(3) dopamine receptor
13491	Drd4	NA		2.15597	not differential	D(4) dopamine receptor
13492	Drd5	0.599217	0.222416	0.300289	not differential	D(1B) dopamine receptor
13494	Drg1	0.854196	0.0684424	-0.0839006	not differential	developmentally-regulated GTP-binding protein 1
13495	Drg2	0.973816	0.011523	-0.0388952	not differential	developmentally-regulated GTP-binding protein 2
13496	Arid3a	NA		1.50109	not differential	AT-rich interactive domain-containing protein 3A isoform a
13497	Drp2	0.989504	0.00458251	-0.0642347	not differential	dystrophin-related protein 2
13498	Atn1	0.96428	0.015797	-0.0842096	not differential	atrophin-1
13506	Dsc2	NA		-0.408282	not differential	desmocollin-2 isoform 3
13507	Dsc3	0.973246	0.0117774	0.23363	not differential	desmocollin-3 isoform 1 preproprotein
13508	Dscam	0.857907	0.06656	-0.252472	not differential	Down syndrome cell adhesion molecule homolog isoform X1
13511	Dsg2	0.890822	0.0502088	0.332092	not differential	desmoglein-2 preproprotein
13518	Dst	0.996779	0.00140117	0.00526008	not differential	dystonin isoform 1
13521	Slc26a2	0.8213	0.0854983	-0.950527	not differential	sulfate transporter
13527	Dtna	0.279141	0.554177	-0.303233	not differential	dystrobrevin alpha isoform a
13528	Dtnb	0.97231	0.0121954	-0.0696868	not differential	dystrobrevin beta isoform a
13542	Dvl1	0.935803	0.0288156	-0.136371	not differential	segment polarity protein dishevelled homolog DVL-1 isoform 1
13543	Dvl2	0.936747	0.0283778	-0.364505	not differential	segment polarity protein dishevelled homolog DVL-2
13544	Dvl3	0.863305	0.0638358	-0.187581	not differential	segment polarity protein dishevelled homolog DVL-3 isoform 1
13548	Dyrk1a	0.973579	0.0116289	0.0266601	not differential	dual specificity tyrosine-phosphorylation-regulated kinase 1A isoform 1
13549	Dyrk1b	0.896323	0.0475357	-0.275468	not differential	dual specificity tyrosine-phosphorylation-regulated kinase 1B isoform p65
13555	E2f1	NA		-1.14195	not differential	transcription factor E2F1 isoform a
13557	E2f3	0.959029	0.0181683	0.165241	not differential	transcription factor E2F3 isoform 3
13559	E2f5	0.84078	0.0753174	-0.24277	not differential	transcription factor E2F5
13560	E4f1	0.398521	0.399549	0.70844	not differential	transcription factor E4F1 isoform 1
13589	Mapre1	0.493453	0.306754	-0.219384	not differential	microtubule-associated protein RP/EB family member 1
13590	Lefty1	NA		-0.606616	not differential	left-right determination factor 1 preproprotein
13591	Ebf1	0.377657	0.422902	1.58444	not differential	transcription factor COE1 isoform 1
13592	Ebf2	0.771519	0.112653	0.534295	not differential	transcription factor COE2
13593	Ebf3	NA		2.33507	not differential	transcription factor COE3 isoform 1
13595	Ebp	0.654141	0.184328	-0.237099	not differential	3-beta-hydroxysteroid-Delta(8),Delta(7)-isomerase
13599	Ecel1	0.882813	0.0541315	0.655711	not differential	endothelin-converting enzyme-like 1
13601	Ecm1	0.427093	0.369478	-0.907495	not differential	extracellular matrix protein 1 isoform 1 precursor
13602	Sparcl1	0.791685	0.101448	-0.125895	not differential	SPARC-like protein 1 isoform X1
13603	Opn3	NA		-0.249492	not differential	opsin-3
13605	Ect2	NA		-1.74166	not differential	protein ECT2 isoform 1
13607	Eda	0.836617	0.0774735	0.718308	not differential	ectodysplasin-A isoform 1
13608	Edar	0.907935	0.0419451	0.564697	not differential	tumor necrosis factor receptor superfamily member EDAR isoform X1
13609	S1pr1	0.995285	0.0020526	0.00512254	not differential	sphingosine 1-phosphate receptor 1
13610	S1pr3	0.893497	0.0489069	0.214702	not differential	sphingosine 1-phosphate receptor 3
13612	Edil3	0.571731	0.242808	0.201467	not differential	EGF-like repeat and discoidin I-like domain-containing protein 3 isoform a precursor
13614	Edn1	0.471801	0.326241	0.942247	not differential	endothelin-1 preproprotein
13615	Edn2	0.825917	0.0830634	1.11558	not differential	endothelin-2 preproprotein
13616	Edn3	0.870528	0.0602174	-0.370903	not differential	endothelin-3 preproprotein
13617	Ednra	NA		1.55084	not differential	endothelin-1 receptor precursor
13618	Ednrb	0.651839	0.18586	-0.164856	not differential	endothelin receptor type B isoform X1
13619	Phc1	0.794568	0.099869	-0.231864	not differential	polyhomeotic-like protein 1 isoform a
13626	Eed	0.0626466	1.2031	-0.494438	not differential	polycomb protein EED
13627	Eef1a1	0.909311	0.0412873	-0.120134	not differential	elongation factor 1-alpha 1
13628	Eef1a2	0.775856	0.110219	0.276402	not differential	elongation factor 1-alpha 2
13629	Eef2	0.56064	0.251316	-0.125573	not differential	elongation factor 2
13631	Eef2k	0.471561	0.326462	0.465089	not differential	eukaryotic elongation factor 2 kinase
13636	Efna1	0.998139	0.00080893	0.00356403	not differential	ephrin-A1 isoform 1 precursor
13637	Efna2	0.925535	0.0336072	0.489476	not differential	ephrin-A2 precursor
13638	Efna3	0.981173	0.00825433	-0.0568835	not differential	ephrin-A3 isoform a precursor
13639	Efna4	NA		1.08615	not differential	ephrin-A4 precursor
13640	Efna5	0.925132	0.0337963	-0.174421	not differential	ephrin-A5 isoform 1 precursor
13641	Efnb1	0.869533	0.0607141	-0.209192	not differential	ephrin-B1 precursor
13642	Efnb2	0.992667	0.00319654	0.0276941	not differential	ephrin-B2 isoform 1 precursor
13643	Efnb3	0.957012	0.0190828	0.051386	not differential	ephrin-B3 isoform X1
13644	Efs	0.994865	0.00223596	-0.00883918	not differential	embryonal Fyn-associated substrate
13645	Egf	0.821905	0.0851784	-0.747462	not differential	pro-epidermal growth factor isoform 1 preproprotein
13649	Egfr	0.953584	0.0206412	-0.215503	not differential	epidermal growth factor receptor isoform 1 precursor
13650	Rhbdf1	0.882912	0.0540826	-0.59509	not differential	inactive rhomboid protein 1 isoform 1
13653	Egr1	0.528432	0.277011	-1.61361	not differential	early growth response protein 1
13654	Egr2	NA		-3.2597	not differential	E3 SUMO-protein ligase EGR2 isoform 1
13655	Egr3	0.000153596	3.81362	-6.03292	decreased	early growth response protein 3 isoform 1
13656	Egr4	NA		-2.24536	not differential	early growth response protein 4
13660	Ehd1	0.998139	0.00080893	-0.0028304	not differential	EH domain-containing protein 1
13663	Ei24	0.923599	0.0345164	0.0829664	not differential	etoposide-induced protein 2.4
13664	Eif1a	0.504458	0.297175	-0.139015	not differential	eukaryotic translation initiation factor 1A isoform 1
13665	Eif2s1	0.831075	0.0803599	-0.0922773	not differential	eukaryotic translation initiation factor 2 subunit 1
13666	Eif2ak3	0.94661	0.0238288	-0.145107	not differential	eukaryotic translation initiation factor 2-alpha kinase 3 isoform 1 precursor
13667	Eif2b4	0.56917	0.244758	-0.242226	not differential	translation initiation factor eIF-2B subunit delta isoform 1
13669	Eif3a	0.946154	0.0240383	0.0589257	not differential	eukaryotic translation initiation factor 3 subunit A
13680	Ddx19a	0.996215	0.00164671	-0.00900322	not differential	ATP-dependent RNA helicase DDX19A
13681	Eif4a1	0.538019	0.269202	-0.275489	not differential	eukaryotic initiation factor 4A-I isoform 1
13682	Eif4a2	0.927453	0.032708	0.0787495	not differential	eukaryotic initiation factor 4A-II isoform a
13684	Eif4e	0.905536	0.0430943	-0.0641031	not differential	eukaryotic translation initiation factor 4E isoform 1
13685	Eif4ebp1	0.825078	0.0835052	0.510891	not differential	eukaryotic translation initiation factor 4E-binding protein 1
13688	Eif4ebp2	0.795053	0.0996041	-0.208024	not differential	eukaryotic translation initiation factor 4E-binding protein 2
13690	Eif4g2	0.741632	0.129811	-0.111623	not differential	eukaryotic translation initiation factor 4 gamma 2 isoform 1
13709	Elf1	0.999436	0.000245227	0.00130926	not differential	ETS-related transcription factor Elf-1 isoform 1
13711	Elf5	NA		-2.04225	not differential	ETS-related transcription factor Elf-5
13712	Elk1	0.961073	0.0172437	0.104491	not differential	ETS domain-containing protein Elk-1
13713	Elk3	0.997863	0.000929062	0.00650347	not differential	ETS domain-containing protein Elk-3 isoform Elk3
13714	Elk4	0.729989	0.136683	-0.415123	not differential	ETS domain-containing protein Elk-4 isoform 1
13716	Ell	0.339681	0.468929	-0.504417	not differential	RNA polymerase II elongation factor ELL
13722	Aimp1	0.882912	0.0540826	-0.072776	not differential	aminoacyl tRNA synthase complex-interacting multifunctional protein 1 isoform 1
13723	Emb	0.0901036	1.04526	0.689439	not differential	embigin precursor
13726	Emd	0.38933	0.409682	-2.79384	not differential	emerin
13728	Mark2	0.960804	0.0173651	-0.0516531	not differential	serine/threonine-protein kinase MARK2 isoform 1
13730	Emp1	0.146903	0.832969	-1.43852	not differential	epithelial membrane protein 1 isoform a
13731	Emp2	0.692299	0.159706	-0.44544	not differential	epithelial membrane protein 2
13732	Emp3	0.844934	0.0731772	-0.169126	not differential	epithelial membrane protein 3
13796	Emx1	NA		0.702625	not differential	homeobox protein EMX1
13800	Enah	0.495176	0.30524	-0.278469	not differential	protein enabled homolog isoform 1
13801	Enam	NA		-2.38622	not differential	enamelin isoform X1
13803	Enc1	0.986573	0.00587062	-0.0162599	not differential	ectoderm-neural cortex protein 1
13804	Endog	0.791964	0.101295	0.204007	not differential	endonuclease G, mitochondrial precursor
13805	Eng	0.716371	0.144862	0.614312	not differential	endoglin isoform 1 precursor
13806	Eno1	0.66885	0.174671	-0.134755	not differential	alpha-enolase isoform 1
13807	Eno2	0.39458	0.403865	-0.341576	not differential	gamma-enolase isoform 1
13808	Eno3	0.956867	0.0191485	0.202955	not differential	beta-enolase
13809	Enpep	0.756823	0.121006	-1.42422	not differential	glutamyl aminopeptidase
13819	Epas1	NA		0.439776	not differential	endothelial PAS domain-containing protein 1
13821	Epb41l1	0.951056	0.0217939	0.0858442	not differential	band 4.1-like protein 1 isoform a
13822	Epb41l2	0.84675	0.0722448	-0.156257	not differential	band 4.1-like protein 2 isoform 1
13823	Epb41l3	0.870682	0.0601403	0.0906504	not differential	band 4.1-like protein 3 isoform 1
13824	Epb41l4a	0.967508	0.0143453	-0.0873175	not differential	band 4.1-like protein 4A
13829	Dmtn	0.957524	0.0188504	0.141281	not differential	dematin isoform 1
13830	Stom	0.995641	0.00189702	-0.0209656	not differential	erythrocyte band 7 integral membrane protein
13831	Epc1	0.75375	0.122772	0.324036	not differential	enhancer of polycomb homolog 1 isoform 1
13838	Epha4	0.889654	0.0507786	-0.150992	not differential	ephrin type-A receptor 4 isoform X1
13839	Epha5	0.594768	0.225653	0.342303	not differential	ephrin type-A receptor 5 isoform X1
13840	Epha6	0.102237	0.990391	0.590745	not differential	ephrin type-A receptor 6
13841	Epha7	0.946695	0.0237899	-0.0697283	not differential	ephrin type-A receptor 7 isoform 1 precursor
13842	Epha8	NA		-1.35522	not differential	ephrin type-A receptor 8 isoform X1
13844	Ephb2	0.326311	0.486368	-0.897052	not differential	ephrin type-B receptor 2 isoform 1 precursor
13845	Ephb3	0.867312	0.0618247	0.2767	not differential	ephrin type-B receptor 3 isoform X1
13846	Ephb4	0.973965	0.0114566	0.224714	not differential	ephrin type-B receptor 4 isoform a precursor
13848	Ephb6	0.819887	0.0862461	-0.426607	not differential	ephrin type-B receptor 6 isoform X1
13849	Ephx1	0.820381	0.0859847	-0.176344	not differential	epoxide hydrolase 1 isoform 1 precursor
13850	Ephx2	0.24841	0.604831	0.765898	not differential	bifunctional epoxide hydrolase 2 isoform a
13852	Stx2	0.831996	0.079879	0.382641	not differential	syntaxin-2 isoform a
13853	Epm2a	0.79241	0.10105	-0.20383	not differential	laforin
13854	Epn1	0.911022	0.0404713	-0.0984468	not differential	epsin-1 isoform 1
13855	Epn2	0.715083	0.145643	-0.298633	not differential	epsin-2 isoform 1
13856	Epo	0.925132	0.0337963	0.285488	not differential	erythropoietin isoform 1 precursor
13857	Epor	0.149915	0.824154	1.50653	not differential	erythropoietin receptor isoform X1
13858	Eps15	0.809971	0.0915303	0.120191	not differential	epidermal growth factor receptor substrate 15 isoform A
13859	Eps15l1	0.907935	0.0419451	0.123178	not differential	epidermal growth factor receptor substrate 15-like 1 isoform a
13860	Eps8	0.646246	0.189602	-0.370441	not differential	epidermal growth factor receptor kinase substrate 8 isoform 1
13863	Lcn5	0.82835	0.0817861	0.576986	not differential	epididymal-specific lipocalin-5 isoform a precursor
13864	Nr2f6	0.609798	0.214814	0.674385	not differential	nuclear receptor subfamily 2 group F member 6
13865	Nr2f1	0.0777822	1.10912	0.463438	not differential	COUP transcription factor 1 isoform a
13866	Erbb2	0.990013	0.00435902	0.0696584	not differential	receptor tyrosine-protein kinase erbB-2 precursor
13867	Erbb3	0.464575	0.332944	-1.89072	not differential	receptor tyrosine-protein kinase erbB-3 precursor
13869	Erbb4	0.925535	0.0336072	-0.113339	not differential	receptor tyrosine-protein kinase erbB-4 isoform X1
13870	Ercc1	0.824185	0.0839751	-0.145289	not differential	DNA excision repair protein ERCC-1 isoform a
13871	Ercc2	NA		1.23741	not differential	general transcription and DNA repair factor IIH helicase subunit XPD isoform 1
13872	Ercc3	0.953584	0.0206412	-0.0467235	not differential	general transcription and DNA repair factor IIH helicase subunit XPB
13875	Erf	0.740204	0.130649	-0.770837	not differential	ETS domain-containing transcription factor ERF
13876	Erg	0.890079	0.0505717	0.642611	not differential	transcriptional regulator ERG isoform 1
13877	Erh	0.960804	0.0173651	-0.0346828	not differential	enhancer of rudimentary homolog isoform 1
13885	Esd	0.876591	0.0572031	0.105898	not differential	S-formylglutathione hydrolase isoform 1
13929	Amz2	0.813947	0.089404	-0.110196	not differential	archaemetzincin-2
13972	Gnb1l	0.998993	0.000437489	0.00196162	not differential	guanine nucleotide-binding protein subunit beta-like protein 1 isoform 1
13982	Esr1	0.806894	0.0931834	-1.00406	not differential	estrogen receptor isoform 1
13983	Esr2	0.90623	0.0427618	0.72948	not differential	estrogen receptor beta isoform 1
13990	Smarcad1	0.928873	0.0320438	-0.0916317	not differential	SWI/SNF-related matrix-associated actin-dependent regulator of chromatin subfamily A containing DEAD/H box 1 isoform 1
13992	Khdrbs3	0.935074	0.0291542	0.0753098	not differential	KH domain-containing, RNA-binding, signal transduction-associated protein 3
13998	Fgd6	0.986573	0.00587062	0.0323443	not differential	FYVE, RhoGEF and PH domain-containing protein 6
14000	Drosha	0.889865	0.0506757	-0.121744	not differential	ribonuclease 3
14004	Chchd2	0.706851	0.150672	-0.250323	not differential	coiled-coil-helix-coiled-coil-helix domain-containing protein 2 precursor
14007	Celf2	0.90185	0.0448659	-0.120763	not differential	CUGBP Elav-like family member 2 isoform 1
14008	Etv2	NA		-0.711756	not differential	ETS translocation variant 2
14009	Etv1	0.741632	0.129811	-0.242072	not differential	ETS translocation variant 1 isoform a
14011	Etv6	NA		-3.43432	not differential	transcription factor ETV6 isoform 1
14012	Mpzl2	NA		-4.47194	not differential	myelin protein zero-like protein 2 isoform X1
14013	Mecom	0.113119	0.946463	2.35766	not differential	histone-lysine N-methyltransferase MECOM isoform 1
14017	Evi2a	0.573734	0.241289	-0.442634	not differential	protein EVI2A precursor
14020	Evi5	0.911691	0.0401523	-0.0948125	not differential	ecotropic viral integration site 5 protein isoform 1
14025	Bcl11a	0.00302849	2.51877	1.71909	increased	B-cell lymphoma/leukemia 11A isoform 1
14026	Evl	0.930226	0.0314114	0.0568626	not differential	ena/VASP-like protein isoform 1
14027	Evpl	NA		0.527536	not differential	envoplakin
14030	Ewsr1	0.898267	0.0465946	0.384411	not differential	RNA-binding protein EWS isoform 1
14042	Ext1	0.990279	0.00424243	-0.0148288	not differential	exostosin-1
14043	Ext2	0.973816	0.011523	0.0474268	not differential	exostosin-2 isoform 1
14048	Eya1	0.713046	0.146883	1.04656	not differential	eyes absent homolog 1 isoform 1
14049	Eya2	0.90449	0.043596	-0.231862	not differential	eyes absent homolog 2
14050	Eya3	0.289872	0.537793	-0.549693	not differential	eyes absent homolog 3 isoform 1
14051	Eya4	0.982861	0.00750789	0.105102	not differential	eyes absent homolog 4 isoform 1
14055	Ezh1	0.982227	0.00778791	0.0187241	not differential	histone-lysine N-methyltransferase EZH1
14056	Ezh2	0.967466	0.0143644	-0.150859	not differential	histone-lysine N-methyltransferase EZH2 isoform 1
14057	Sfxn1	0.93152	0.0308078	0.0880114	not differential	sideroflexin-1
14058	F10	NA		-2.14402	not differential	coagulation factor X isoform 1
14061	F2	NA		3.69148	not differential	prothrombin isoform X1
14062	F2r	0.970782	0.0128785	-0.0799014	not differential	proteinase-activated receptor 1 precursor
14065	F2rl3	0.651963	0.185777	-1.31202	not differential	proteinase-activated receptor 4 preproprotein
14066	F3	0.429647	0.366889	0.573076	not differential	tissue factor precursor
14067	F5	0.892674	0.0493071	-0.435235	not differential	coagulation factor V preproprotein
14068	F7	0.896598	0.0474021	-0.312141	not differential	coagulation factor VII preproprotein
14069	F8	0.977907	0.00970255	-0.0629986	not differential	coagulation factor VIII isoform 1 precursor
14070	F8a	0.995408	0.00199893	0.00632898	not differential	40-kDa huntingtin-associated protein
14073	Faah	0.082028	1.08604	1.27299	not differential	fatty-acid amide hydrolase 1
14077	Fabp3	0.670673	0.173489	-0.162282	not differential	fatty acid-binding protein, heart
14081	Acsl1	0.96982	0.0133086	-0.0493879	not differential	long-chain-fatty-acid--CoA ligase 1
14082	Fadd	NA		2.92374	not differential	FAS-associated death domain protein
14083	Ptk2	0.809137	0.091978	-0.131851	not differential	focal adhesion kinase 1 isoform 1
14084	Faf1	0.666573	0.176152	0.28367	not differential	FAS-associated factor 1
14085	Fah	0.688827	0.16189	-0.317423	not differential	fumarylacetoacetase
14086	Fscn1	0.925558	0.0335961	-0.11005	not differential	fascin
14087	Fanca	0.981887	0.00793841	0.148357	not differential	Fanconi anemia group A protein homolog
14088	Fancc	0.248261	0.605091	1.04098	not differential	Fanconi anemia group C protein homolog isoform 1
14089	Fap	0.857907	0.06656	0.722828	not differential	prolyl endopeptidase FAP
14102	Fas	0.847195	0.0720165	0.332331	not differential	tumor necrosis factor receptor superfamily member 6 isoform 1 precursor
14104	Fasn	0.224973	0.64787	-0.289792	not differential	fatty acid synthase
14105	Srsf10	0.50878	0.29347	0.469521	not differential	serine/arginine-rich splicing factor 10 isoform 1
14107	Fat1	0.258774	0.58708	0.985134	not differential	protocadherin Fat 1 isoform X1
14109	Fau	0.808397	0.0923753	-0.152693	not differential	40S ribosomal protein S30
14113	Fbl	0.682826	0.16569	0.450962	not differential	rRNA 2\\'-O-methyltransferase fibrillarin
14114	Fbln1	0.869533	0.0607141	-0.371183	not differential	fibulin-1 isoform 1 precursor
14115	Fbln2	0.599217	0.222416	-0.660754	not differential	fibulin-2 isoform a precursor
14118	Fbn1	0.707644	0.150185	-0.851389	not differential	fibrillin-1 isoform X1
14119	Fbn2	NA		0	not differential	fibrillin-2 isoform X1
14120	Fbp2	0.867005	0.0619781	-0.26513	not differential	fructose-1,6-bisphosphatase isozyme 2
14121	Fbp1	0.961655	0.0169807	-0.345259	not differential	fructose-1,6-bisphosphatase 1
14123	Fbrs	0.973816	0.011523	-0.149736	not differential	probable fibrosin-1
14127	Fcer1g	0.62007	0.207559	-0.429585	not differential	high affinity immunoglobulin epsilon receptor subunit gamma precursor
14128	Fcer2a	NA		2.1474	not differential	low affinity immunoglobulin epsilon Fc receptor isoform A
14129	Fcgr1	0.982868	0.00750469	-0.0531676	not differential	high affinity immunoglobulin gamma Fc receptor I precursor
14130	Fcgr2b	0.794304	0.100013	-0.567088	not differential	low affinity immunoglobulin gamma Fc region receptor II-b isoform 1
14131	Fcgr3	0.654472	0.184109	-0.617856	not differential	low affinity immunoglobulin gamma Fc region receptor III isoform 1 precursor
14132	Fcgrt	0.624216	0.204665	-0.262499	not differential	IgG receptor FcRn large subunit p51 isoform 1 precursor
14133	Fcna	0.93732	0.0281121	0.407342	not differential	ficolin-1 isoform X1
14134	Fcnb	NA		-2.26975	not differential	ficolin-2 isoform X1
14137	Fdft1	0.854037	0.0685233	-0.108567	not differential	squalene synthase
14148	Fdx1	0.00132382	2.87817	1.47988	increased	adrenodoxin, mitochondrial isoform 1 precursor
14149	Fdxr	0.432591	0.363923	0.502569	not differential	NADPH:adrenodoxin oxidoreductase, mitochondrial isoform X1
14151	Fech	0.336588	0.472901	0.626561	not differential	ferrochelatase, mitochondrial isoform 1
14154	Fem1a	0.984253	0.0068933	-0.0220099	not differential	protein fem-1 homolog A-A
14155	Fem1b	0.713665	0.146505	-0.128577	not differential	protein fem-1 homolog B
14156	Fen1	0.788767	0.103051	0.24588	not differential	flap endonuclease 1
14158	Fer	0.220405	0.656779	-0.579411	not differential	tyrosine-protein kinase Fer isoform a
14159	Fes	0.933826	0.0297339	-0.697606	not differential	tyrosine-protein kinase Fes/Fps
14160	Lgr5	0.820381	0.0859847	-0.662284	not differential	leucine-rich repeat-containing G-protein coupled receptor 5 precursor
14163	Fgd1	0.862687	0.0641468	-0.108494	not differential	FYVE, RhoGEF and PH domain-containing protein 1
14164	Fgf1	0.791685	0.101448	-0.234338	not differential	fibroblast growth factor 1
14165	Fgf10	0.856605	0.0672195	-0.707897	not differential	fibroblast growth factor 10 precursor
14166	Fgf11	0.896516	0.0474421	0.858614	not differential	fibroblast growth factor 11 isoform 1
14167	Fgf12	0.953584	0.0206412	-0.0435152	not differential	fibroblast growth factor 12 isoform a
14168	Fgf13	0.889654	0.0507786	0.0910124	not differential	fibroblast growth factor 13 isoform 1
14169	Fgf14	0.93768	0.0279456	0.0498525	not differential	fibroblast growth factor 14 isoform a
14171	Fgf17	0.902465	0.0445698	0.821236	not differential	fibroblast growth factor 17 isoform 1 precursor
14172	Fgf18	0.907935	0.0419451	-0.319022	not differential	fibroblast growth factor 18 precursor
14173	Fgf2	NA		0.113683	not differential	fibroblast growth factor 2
14178	Fgf7	0.893497	0.0489069	-0.365136	not differential	fibroblast growth factor 7 precursor
14179	Fgf8	NA		4.20124	not differential	fibroblast growth factor 8 isoform 1 precursor
14180	Fgf9	0.942519	0.02571	-0.102181	not differential	fibroblast growth factor 9
14182	Fgfr1	0.754282	0.122466	-0.155158	not differential	fibroblast growth factor receptor 1 isoform 1 precursor
14183	Fgfr2	0.795053	0.0996041	0.40774	not differential	fibroblast growth factor receptor 2 isoform 3
14184	Fgfr3	0.713046	0.146883	0.741707	not differential	fibroblast growth factor receptor 3 isoform 1 precursor
14186	Fgfr4	NA		-0.33402	not differential	fibroblast growth factor receptor 4 isoform X1
14187	Akr1b8	0.856605	0.0672195	0.271592	not differential	aldose reductase-related protein 2
14190	Fgl2	0.498037	0.302739	0.894907	not differential	fibroleukin precursor
14191	Fgr	0.605394	0.217962	-0.620261	not differential	tyrosine-protein kinase Fgr
14194	Fh1	0.944327	0.0248774	0.0531659	not differential	fumarate hydratase, mitochondrial precursor
14198	Fhit	0.94927	0.0226103	-0.0860031	not differential	bis(5\\'-adenosyl)-triphosphatase isoform 1
14199	Fhl1	0.82835	0.0817861	0.141129	not differential	four and a half LIM domains protein 1 isoform 1
14200	Fhl2	0.84675	0.0722448	0.502311	not differential	four and a half LIM domains protein 2
14201	Fhl3	0.731584	0.135736	-0.796373	not differential	four and a half LIM domains protein 3
14205	Vegfd	0.974542	0.0111996	-0.176136	not differential	vascular endothelial growth factor D isoform VEGF-D326 preproprotein
14208	Ppm1g	0.904469	0.0436062	-0.0793317	not differential	protein phosphatase 1G
14211	Smc2	0.967162	0.0145008	-0.0402695	not differential	structural maintenance of chromosomes protein 2
14218	Sh3pxd2a	0.968819	0.0137572	0.102784	not differential	SH3 and PX domain-containing protein 2A isoform 1
14219	Ccn2	0.863678	0.0636482	-0.809271	not differential	CCN family member 2 precursor
14221	Fjx1	0.79408	0.100136	0.336877	not differential	four-jointed box protein 1 precursor
14225	Fkbp1a	0.0295286	1.52976	0.852861	increased	peptidyl-prolyl cis-trans isomerase FKBP1A isoform 1
14226	Fkbp1b	0.738754	0.1315	-0.225419	not differential	peptidyl-prolyl cis-trans isomerase FKBP1B isoform 1
14227	Fkbp2	0.667686	0.175428	-0.196046	not differential	peptidyl-prolyl cis-trans isomerase FKBP2 precursor
14228	Fkbp4	0.969338	0.0135246	-0.0373159	not differential	peptidyl-prolyl cis-trans isomerase FKBP4
14229	Fkbp5	0.959082	0.0181442	0.250198	not differential	peptidyl-prolyl cis-trans isomerase FKBP5
14230	Fkbp10	0.126387	0.898297	-0.714061	not differential	peptidyl-prolyl cis-trans isomerase FKBP10 isoform 1 precursor
14231	Fkbp7	0.925328	0.0337044	-0.133098	not differential	peptidyl-prolyl cis-trans isomerase FKBP7 isoform 1 precursor
14232	Fkbp8	0.741632	0.129811	0.214571	not differential	peptidyl-prolyl cis-trans isomerase FKBP8 isoform a
14235	Foxm1	0.745018	0.127833	0.645504	not differential	forkhead box protein M1
14236	Foxn2	0.828929	0.0814829	-0.418619	not differential	forkhead box protein N2 isoform 1
14238	Foxf2	NA		-0.130521	not differential	forkhead box protein F2
14239	Foxs1	0.870682	0.0601403	0.941476	not differential	forkhead box protein S1
14240	Foxb2	NA		0	not differential	forkhead box protein B2
14245	Lpin1	0.57455	0.240672	-0.325561	not differential	phosphatidate phosphatase LPIN1 isoform a
14247	Fli1	0.904886	0.0434061	0.24221	not differential	Friend leukemia integration 1 transcription factor
14248	Flii	0.731584	0.135736	-0.204134	not differential	protein flightless-1 homolog isoform 1
14251	Flot1	0.273878	0.562443	0.635377	not differential	flotillin-1
14252	Flot2	0.980979	0.00834038	-0.0267957	not differential	flotillin-2 isoform 1
14254	Flt1	0.984327	0.0068606	-0.0383987	not differential	vascular endothelial growth factor receptor 1 isoform 1 precursor
14255	Flt3	0.901024	0.0452636	-0.273956	not differential	receptor-type tyrosine-protein kinase FLT3 isoform X1
14256	Flt3l	0.981357	0.0081728	0.053716	not differential	fms-related tyrosine kinase 3 ligand isoform X1
14257	Flt4	0.766029	0.115755	1.0463	not differential	vascular endothelial growth factor receptor 3 precursor
14260	Fmn1	0.635366	0.196976	-0.740596	not differential	formin-1 isoform 1
14261	Fmo1	NA		-3.00833	not differential	dimethylaniline monooxygenase
14262	Fmo3	0.868718	0.0611214	2.4443	not differential	dimethylaniline monooxygenase
14263	Fmo5	0.982367	0.00772626	-0.0286938	not differential	flavin-containing monooxygenase 5 isoform 1
14265	Fmr1	0.893736	0.0487909	-0.104813	not differential	synaptic functional regulator FMR1 isoform 1
14266	Aff2	0.985026	0.00655252	0.031283	not differential	AF4/FMR2 family member 2
14268	Fn1	0.649013	0.187747	0.458198	not differential	fibronectin isoform a precursor
14269	Fnbp1	0.847674	0.0717709	0.17985	not differential	formin-binding protein 1 isoform a
14270	Srgap2	0.866934	0.0620138	0.232101	not differential	SLIT-ROBO Rho GTPase-activating protein 2
14272	Fnta	0.834265	0.0786961	0.256731	not differential	protein farnesyltransferase/geranylgeranyltransferase type-1 subunit alpha
14275	Folr1	0.741632	0.129811	-0.415274	not differential	folate receptor alpha isoform X1
14281	Fos	0.4881	0.311491	0.53651	not differential	proto-oncogene c-Fos
14282	Fosb	0.00237513	2.62431	-4.74387	decreased	protein fosB isoform 1
14283	Fosl1	0.902465	0.0445698	-0.710044	not differential	fos-related antigen 1
14284	Fosl2	0.000524101	3.28059	-1.74224	decreased	fos-related antigen 2
14287	Fpgs	0.129508	0.887702	1.13902	not differential	folylpolyglutamate synthase, mitochondrial isoform X1
14296	Frat1	0.761873	0.118117	-0.376093	not differential	proto-oncogene FRAT1
14297	Fxn	NA		0.502236	not differential	frataxin, mitochondrial precursor
14299	Ncs1	0.857907	0.06656	-0.178043	not differential	neuronal calcium sensor 1
14300	Frg1	0.870682	0.0601403	-0.0994494	not differential	protein FRG1
14302	Frk	NA		-2.04884	not differential	tyrosine-protein kinase FRK
14308	Fshb	NA		-4.61614	not differential	follitropin subunit beta precursor
14309	Fshr	0.936793	0.0283563	-0.230449	not differential	follicle-stimulating hormone receptor precursor
14311	Cidec	NA		2.84725	not differential	cell death activator CIDE-3 isoform 1
14312	Brd2	0.882912	0.0540826	-0.155003	not differential	bromodomain-containing protein 2
14313	Fst	0.928655	0.0321456	-0.437634	not differential	follistatin FST288 precursor
14314	Fstl1	0.893538	0.0488868	0.370715	not differential	follistatin-related protein 1 precursor
14319	Fth1	0.00449395	2.34737	2.31359	increased	ferritin heavy chain
14325	Ftl1	0.84675	0.0722448	-0.142085	not differential	ferritin light chain 1
14339	Aktip	0.975297	0.0108633	0.0465969	not differential	AKT-interacting protein isoform 1
14343	Fut1	NA		-2.45973	not differential	galactoside alpha-(1,2)-fucosyltransferase 1 isoform 1
14344	Fut2	0.974542	0.0111996	-0.189421	not differential	galactoside alpha-(1,2)-fucosyltransferase 2
14347	Fut7	NA		-2.21344	not differential	alpha-(1,3)-fucosyltransferase 7 isoform a
14348	Fut9	0.594768	0.225653	0.364902	not differential	4-galactosyl-N-acetylglucosaminide 3-alpha-L-fucosyltransferase 9
14349	Fv1	0.893538	0.0488868	0.163801	not differential	Friend virus susceptibility protein 1
14356	Timm10b	NA		-1.8508	not differential	mitochondrial import inner membrane translocase subunit Tim10 B isoform a
14357	Dtx1	0.958133	0.0185741	0.0576834	not differential	E3 ubiquitin-protein ligase DTX1
14359	Fxr1	0.803606	0.0949571	0.180115	not differential	fragile X mental retardation syndrome-related protein 1 isoform 1
14360	Fyn	0.890997	0.0501238	-0.136145	not differential	tyrosine-protein kinase Fyn isoform a
14362	Fzd1	0.975297	0.0108633	0.193362	not differential	frizzled-1 precursor
14365	Fzd3	0.911056	0.0404548	0.190537	not differential	frizzled-3 precursor
14366	Fzd4	0.804787	0.0943191	1.63524	not differential	frizzled-4 isoform X1
14368	Fzd6	0.727115	0.138397	1.02375	not differential	frizzled-6 isoform X1
14369	Fzd7	NA		-0.86765	not differential	frizzled-7 precursor
14370	Fzd8	0.899051	0.0462157	0.28161	not differential	frizzled-8 precursor
14371	Fzd9	0.862396	0.0642934	-0.446347	not differential	frizzled-9 precursor
14373	G0s2	0.926314	0.0332417	0.117764	not differential	G0/G1 switch protein 2
14375	Xrcc6	0.37161	0.429913	-0.420299	not differential	X-ray repair cross-complementing protein 6
14376	Ganab	0.654734	0.183935	-0.204283	not differential	neutral alpha-glucosidase AB isoform 1
14381	G6pdx	0.924187	0.0342404	-0.0811341	not differential	glucose-6-phosphate 1-dehydrogenase X
14385	Slc37a4	0.968453	0.0139213	-0.0328604	not differential	glucose-6-phosphate exchanger SLC37A4 isoform a
14387	Gaa	0.90623	0.0427618	-0.185867	not differential	lysosomal alpha-glucosidase preproprotein
14388	Gab1	0.875891	0.0575499	-0.238071	not differential	GRB2-associated-binding protein 1 isoform 1
14389	Gab2	0.514446	0.28866	0.398551	not differential	GRB2-associated-binding protein 2 isoform 1
14390	Gabpa	0.919306	0.0365399	-0.147216	not differential	GA-binding protein alpha chain
14391	Gabpb1	0.147223	0.832025	0.963097	not differential	GA-binding protein subunit beta-1 isoform a
14394	Gabra1	0.837488	0.0770214	0.165135	not differential	gamma-aminobutyric acid receptor subunit alpha-1 isoform X1
14395	Gabra2	0.758881	0.119826	-0.189642	not differential	gamma-aminobutyric acid receptor subunit alpha-2 isoform X1
14396	Gabra3	0.684188	0.164825	-0.259805	not differential	gamma-aminobutyric acid receptor subunit alpha-3 isoform 1 precursor
14397	Gabra4	0.907935	0.0419451	-0.145419	not differential	gamma-aminobutyric acid receptor subunit alpha-4 isoform 1 precursor
14400	Gabrb1	0.969597	0.0134089	0.0418493	not differential	gamma-aminobutyric acid receptor subunit beta-1 isoform 1 precursor
14401	Gabrb2	0.981201	0.00824185	0.0541543	not differential	gamma-aminobutyric acid receptor subunit beta-2 isoform 1 precursor
14402	Gabrb3	0.981905	0.00793037	-0.0436096	not differential	gamma-aminobutyric acid receptor subunit beta-3 isoform a precursor
14403	Gabrd	NA		-0.000459962	not differential	gamma-aminobutyric acid receptor subunit delta isoform X1
14404	Gabre	0.794279	0.100027	-0.532663	not differential	gamma-aminobutyric acid receptor subunit epsilon isoform X1
14405	Gabrg1	0.832893	0.0794108	-0.0952381	not differential	gamma-aminobutyric acid receptor subunit gamma-1 isoform X1
14406	Gabrg2	0.868718	0.0611214	-0.108117	not differential	gamma-aminobutyric acid receptor subunit gamma-2 isoform 1 precursor
14407	Gabrg3	0.93732	0.0281121	-0.092468	not differential	gamma-aminobutyric acid receptor subunit gamma-3 isoform X1
14408	Gabrr1	NA		0.295889	not differential	gamma-aminobutyric acid receptor subunit rho-1 isoform X1
14409	Gabrr2	NA		-0.514983	not differential	gamma-aminobutyric acid receptor subunit rho-2
14412	Slc6a13	0.936793	0.0283563	0.565355	not differential	sodium- and chloride-dependent GABA transporter 2 isoform a
14415	Gad1	0.360599	0.442976	-0.608791	not differential	glutamate decarboxylase 1 isoform GAD25
14417	Gad2	0.852552	0.0692791	-0.107875	not differential	glutamate decarboxylase 2
14419	Gal	0.75361	0.122854	-0.408044	not differential	galanin peptides isoform 1 preproprotein
14420	Galc	0.727628	0.138091	0.539924	not differential	galactocerebrosidase isoform X1
14421	B4galnt1	0.389655	0.40932	0.355017	not differential	beta-1,4 N-acetylgalactosaminyltransferase 1 isoform 1
14422	B4galnt2	NA		3.306	not differential	beta-1,4 N-acetylgalactosaminyltransferase 2
14423	Galnt1	0.830903	0.0804497	-0.11703	not differential	polypeptide N-acetylgalactosaminyltransferase 1
14425	Galnt3	0.984327	0.0068606	0.113181	not differential	polypeptide N-acetylgalactosaminyltransferase 3
14426	Galnt4	0.964549	0.0156758	0.232269	not differential	polypeptide N-acetylgalactosaminyltransferase 4
14427	Galr1	0.981281	0.00820677	-0.0744085	not differential	galanin receptor type 1
14428	Galr2	NA		2.38658	not differential	galanin receptor type 2
14430	Galt	0.969905	0.0132707	0.036485	not differential	galactose-1-phosphate uridylyltransferase isoform 1
14431	Gamt	0.0120127	1.92036	1.16961	increased	guanidinoacetate N-methyltransferase isoform 1
14432	Gap43	0.991387	0.00375693	0.00734164	not differential	neuromodulin
14433	Gapdh	0.76254	0.117737	-0.208522	not differential	glyceraldehyde-3-phosphate dehydrogenase isoform 1
14447	Gapdhs	NA		-0.175074	not differential	glyceraldehyde-3-phosphate dehydrogenase, testis-specific isoform 1
14450	Gart	0.980957	0.00835023	-0.0224271	not differential	trifunctional purine biosynthetic protein adenosine-3
14453	Gas2	0.197024	0.70548	0.801847	not differential	growth arrest-specific protein 2 isoform 1
14456	Gas6	0.638391	0.194913	-0.365491	not differential	growth arrest-specific protein 6 precursor
14457	Gas7	0.946695	0.0237899	0.0666161	not differential	growth arrest-specific protein 7 isoform a
14459	Gast	0.856605	0.0672195	0.235719	not differential	gastrin preproprotein
14461	Gata2	0.991543	0.00368835	-0.0606795	not differential	endothelial transcription factor GATA-2
14462	Gata3	NA		-2.13233	not differential	trans-acting T-cell-specific transcription factor GATA-3 isoform 1
14464	Gata5	NA		3.40478	not differential	transcription factor GATA-5
14466	Gba	0.904446	0.0436172	-0.138579	not differential	lysosomal acid glucosylceramidase precursor
14467	Nipsnap2	0.378652	0.42176	0.339058	not differential	protein NipSnap homolog 2
14468	Gbp2b	0.751958	0.123807	-0.654481	not differential	guanylate-binding protein 1
14469	Gbp2	0.639528	0.19414	0.765386	not differential	guanylate-binding protein 2
14470	Rabac1	0.150253	0.823177	1.07034	not differential	prenylated Rab acceptor protein 1
14472	Gbx2	0.706851	0.150672	-1.14633	not differential	homeobox protein GBX-2
14479	Usp15	0.904446	0.0436172	-0.0948386	not differential	ubiquitin carboxyl-terminal hydrolase 15 isoform 1
14489	Mtpn	0.954927	0.0200299	-0.0478375	not differential	myotrophin
14525	Gcsam	NA		1.7631	not differential	germinal center-associated signaling and motility protein isoform 1
14526	Gcg	NA		1.98656	not differential	pro-glucagon preproprotein
14527	Gcgr	NA		-1.2683	not differential	glucagon receptor isoform X1
14528	Gch1	0.741043	0.130157	-1.11459	not differential	GTP cyclohydrolase 1
14533	Bloc1s1	0.986573	0.00587062	-0.0126274	not differential	biogenesis of lysosome-related organelles complex 1 subunit 1
14534	Kat2a	0.926314	0.0332417	-0.0989643	not differential	histone acetyltransferase KAT2A isoform a
14536	Nr6a1	NA		-0.635663	not differential	nuclear receptor subfamily 6 group A member 1 isoform 1
14537	Gcnt1	0.901024	0.0452636	0.460943	not differential	beta-1,3-galactosyl-O-glycosyl-glycoprotein beta-1,6-N-acetylglucosaminyltransferase
14538	Gcnt2	0.654053	0.184387	-1.51449	not differential	N-acetyllactosaminide beta-1,6-N-acetylglucosaminyl-transferase isoform A
14544	Gda	0.377657	0.422902	0.364675	not differential	guanine deaminase
14545	Gdap1	0.57821	0.237914	0.813364	not differential	ganglioside-induced differentiation-associated protein 1
14547	Gdap2	0.037382	1.42734	-0.50968	decreased	ganglioside-induced differentiation-associated protein 2
14548	Mrps33	0.869533	0.0607141	0.225831	not differential	28S ribosomal protein S33, mitochondrial isoform 1
14555	Gpd1	0.58928	0.229678	-0.409322	not differential	glycerol-3-phosphate dehydrogenase
14560	Gdf10	0.832082	0.0798338	-0.39926	not differential	growth/differentiation factor 10 preproprotein
14561	Gdf11	0.852552	0.0692791	0.671005	not differential	growth/differentiation factor 11 preproprotein
14562	Gdf3	NA		1.53648	not differential	growth/differentiation factor 3 isoform X1
14563	Gdf5	0.0242629	1.61506	2.01698	increased	growth/differentiation factor 5 preproprotein
14566	Gdf9	0.908297	0.0417721	-0.529303	not differential	growth/differentiation factor 9 isoform X1
14567	Gdi1	0.646311	0.189558	-0.166306	not differential	rab GDP dissociation inhibitor alpha
14569	Gdi2	0.869533	0.0607141	-0.09798	not differential	rab GDP dissociation inhibitor beta
14570	Arhgdig	0.98915	0.00473785	-0.0151652	not differential	rho GDP-dissociation inhibitor 3
14571	Gpd2	0.904446	0.0436172	-0.0928185	not differential	glycerol-3-phosphate dehydrogenase, mitochondrial precursor
14573	Gdnf	NA		2.86314	not differential	glial cell line-derived neurotrophic factor isoform 1
14579	Gem	0.577575	0.238391	-1.0811	not differential	GTP-binding protein GEM
14580	Gfap	0.885027	0.0530434	-0.250666	not differential	glial fibrillary acidic protein isoform 1
14583	Gfpt1	0.804786	0.0943198	0.165315	not differential	glutamine--fructose-6-phosphate aminotransferase
14584	Gfpt2	0.159274	0.797855	-0.619949	not differential	glutamine--fructose-6-phosphate aminotransferase
14585	Gfra1	0.967508	0.0143453	0.148399	not differential	GDNF family receptor alpha-1 isoform 1 preproprotein
14586	Gfra2	0.856067	0.0674924	0.146649	not differential	GDNF family receptor alpha-2 isoform 1 preproprotein
14588	Gfra4	0.870682	0.0601403	0.393938	not differential	GDNF family receptor alpha-4 isoform 1 precursor
14590	Ggh	0.682384	0.165971	0.289697	not differential	gamma-glutamyl hydrolase isoform X1
14593	Ggps1	0.287919	0.54073	-0.354535	not differential	geranylgeranyl pyrophosphate synthase isoform 1
14594	Ggta1	0.706851	0.150672	-0.65311	not differential	N-acetyllactosaminide alpha-1,3-galactosyltransferase isoform 1
14595	B4galt1	0.868846	0.0610572	0.577513	not differential	beta-1,4-galactosyltransferase 1 isoform 1
14598	Ggt1	0.810496	0.0912491	-0.766017	not differential	glutathione hydrolase 1 proenzyme precursor
14599	Gh	NA		0.12929	not differential	somatotropin isoform X1
14600	Ghr	0.982861	0.00750789	0.0412305	not differential	growth hormone receptor isoform 1 precursor
14601	Ghrh	0.991863	0.00354838	0.0439685	not differential	somatoliberin isoform X1
14602	Ghrhr	NA		-0.687238	not differential	growth hormone-releasing hormone receptor isoform X1
14603	Cblif	NA		0.54193	not differential	cobalamin binding intrinsic factor isoform X1
14605	Tsc22d3	0.240273	0.619295	-0.380103	not differential	TSC22 domain family protein 3 isoform 1
14608	Gpr83	0.823923	0.0841136	0.786423	not differential	probable G-protein coupled receptor 83 isoform 1 precursor
14609	Gja1	0.874439	0.0582703	-0.0804998	not differential	gap junction alpha-1 protein
14612	Gja4	0.928255	0.0323327	0.234418	not differential	gap junction alpha-4 protein
14613	Gja5	0.846027	0.0726157	0.729419	not differential	gap junction alpha-5 protein
14615	Gjc1	NA		1.19186	not differential	gap junction gamma-1 protein
14617	Gjd2	0.992667	0.00319654	-0.033908	not differential	gap junction delta-2 protein
14618	Gjb1	0.937908	0.0278398	-0.245726	not differential	gap junction beta-1 protein
14619	Gjb2	0.851372	0.0698807	0.475063	not differential	gap junction beta-2 protein
14620	Gjb3	NA		1.85177	not differential	gap junction beta-3 protein
14623	Gjb6	0.977911	0.00970051	-0.0169849	not differential	gap junction beta-6 protein
14626	Gk2	NA		3.41548	not differential	glycerol kinase 2
14628	Ostm1	0.810632	0.0911764	-0.302528	not differential	osteopetrosis-associated transmembrane protein 1 precursor
14629	Gclc	0.981201	0.00824185	-0.0288911	not differential	glutamate--cysteine ligase catalytic subunit
14630	Gclm	0.958133	0.0185741	-0.0828679	not differential	glutamate--cysteine ligase regulatory subunit
14632	Gli1	0.584239	0.233409	-1.43396	not differential	zinc finger protein GLI1
14633	Gli2	NA		-0.438477	not differential	zinc finger protein GLI2
14634	Gli3	0.633593	0.19819	0.689333	not differential	transcriptional activator GLI3
14635	Galk1	0.228028	0.642011	0.470388	not differential	galactokinase
14645	Glul	0.982861	0.00750789	-0.0422227	not differential	glutamine synthetase
14651	Hagh	0.674839	0.1708	0.208155	not differential	hydroxyacylglutathione hydrolase, mitochondrial isoform 1 precursor
14654	Glra1	0.821905	0.0851784	-0.62729	not differential	glycine receptor subunit alpha-1 isoform 1 precursor
14657	Glra4	0.896323	0.0475357	0.202345	not differential	glycine receptor subunit alpha-4 isoform X1
14658	Glrb	0.936747	0.0283778	0.05453	not differential	glycine receptor subunit beta isoform 1 precursor
14660	Gls	0.679005	0.168127	-0.217814	not differential	glutaminase kidney isoform, mitochondrial isoform 1
14661	Glud1	0.98916	0.00473358	-0.0183798	not differential	glutamate dehydrogenase 1, mitochondrial precursor
14664	Slc6a9	0.258248	0.587963	-0.357099	not differential	sodium- and chloride-dependent glycine transporter 1 isoform 1
14667	Gm2a	0.982285	0.00776248	0.0145157	not differential	ganglioside GM2 activator precursor
14670	Gnl1	0.735693	0.133304	-0.195711	not differential	guanine nucleotide-binding protein-like 1
14672	Gna11	NA		2.556	not differential	guanine nucleotide-binding protein subunit alpha-11
14673	Gna12	0.54033	0.267341	-0.443789	not differential	guanine nucleotide-binding protein subunit alpha-12
14674	Gna13	0.903246	0.0441939	-0.569688	not differential	guanine nucleotide-binding protein subunit alpha-13 isoform 1
14675	Gna14	0.865734	0.0626155	0.560505	not differential	guanine nucleotide-binding protein subunit alpha-14
14676	Gna15	NA		1.6053	not differential	guanine nucleotide-binding protein subunit alpha-15
14677	Gnai1	0.960804	0.0173651	0.0429307	not differential	guanine nucleotide-binding protein G(i) subunit alpha-1
14678	Gnai2	0.759185	0.119653	-0.17518	not differential	guanine nucleotide-binding protein G(i) subunit alpha-2
14679	Gnai3	0.879819	0.0556068	-0.12923	not differential	guanine nucleotide-binding protein G(i) subunit alpha
14680	Gnal	0.132432	0.878006	1.06988	not differential	guanine nucleotide-binding protein G(olf) subunit alpha isoform 1
14681	Gnao1	0.925328	0.0337044	0.0768312	not differential	guanine nucleotide-binding protein G(o) subunit alpha isoform A
14682	Gnaq	0.599217	0.222416	-0.241251	not differential	guanine nucleotide-binding protein G(q) subunit alpha
14683	Gnas	0.884352	0.0533749	-0.120064	not differential	protein ALEX isoform Alex
14686	Gnat2	NA		-0.450339	not differential	guanine nucleotide-binding protein G(t) subunit alpha-2
14687	Gnaz	0.766029	0.115755	0.150907	not differential	guanine nucleotide-binding protein G(z) subunit alpha
14688	Gnb1	0.615856	0.210521	-0.180139	not differential	guanine nucleotide-binding protein G(I)/G(S)/G(T) subunit beta-1
14693	Gnb2	0.837823	0.0768479	-0.150411	not differential	guanine nucleotide-binding protein G(I)/G(S)/G(T) subunit beta-2
14694	Rack1	0.641117	0.193063	-0.227466	not differential	receptor of activated protein C kinase 1
14695	Gnb3	NA		1.09792	not differential	guanine nucleotide-binding protein G(I)/G(S)/G(T) subunit beta-3
14696	Gnb4	0.903246	0.0441939	-0.107997	not differential	guanine nucleotide-binding protein subunit beta-4 isoform 1
14697	Gnb5	0.927453	0.032708	-0.0370207	not differential	guanine nucleotide-binding protein subunit beta-5 isoform 1
14700	Gng10	0.468002	0.329753	0.21256	not differential	guanine nucleotide-binding protein G(I)/G(S)/G(O) subunit gamma-10
14701	Gng12	0.854196	0.0684424	0.205904	not differential	guanine nucleotide-binding protein G(I)/G(S)/G(O) subunit gamma-12
14702	Gng2	0.893497	0.0489069	-0.0966469	not differential	guanine nucleotide-binding protein G(I)/G(S)/G(O) subunit gamma-2
14704	Gng3	0.764178	0.116805	-0.202157	not differential	guanine nucleotide-binding protein G(I)/G(S)/G(O) subunit gamma-3
14705	Bscl2	0.893736	0.0487909	-0.0691221	not differential	seipin isoform 1
14706	Gng4	0.837488	0.0770214	-0.180848	not differential	guanine nucleotide-binding protein G(I)/G(S)/G(O) subunit gamma-4 precursor
14707	Gng5	0.638339	0.194949	-0.271664	not differential	guanine nucleotide-binding protein G(I)/G(S)/G(O) subunit gamma-5
14708	Gng7	0.933991	0.0296573	-0.0536708	not differential	guanine nucleotide-binding protein G(I)/G(S)/G(O) subunit gamma-7
14709	Gng8	NA		-0.599353	not differential	guanine nucleotide-binding protein G(I)/G(S)/G(O) subunit gamma-8
14710	Gngt2	0.911022	0.0404713	-0.424669	not differential	guanine nucleotide-binding protein G(I)/G(S)/G(O) subunit gamma-T2
14711	Gnmt	NA		0.583271	not differential	glycine N-methyltransferase isoform 1
14712	Gnpat	0.19758	0.704258	0.528271	not differential	dihydroxyacetone phosphate acyltransferase
14714	Gnrh1	NA		2.00593	not differential	progonadoliberin-1 preproprotein
14718	Got1	0.749038	0.125496	-0.184327	not differential	aspartate aminotransferase, cytoplasmic
14719	Got2	0.856605	0.0672195	-0.113353	not differential	aspartate aminotransferase, mitochondrial
14723	Gp1ba	0.994022	0.00260421	0.0158823	not differential	platelet glycoprotein Ib alpha chain isoform X1
14725	Lrp2	0.977911	0.00970051	-0.312027	not differential	low-density lipoprotein receptor-related protein 2 precursor
14726	Pdpn	0.859799	0.0656033	-0.207967	not differential	podoplanin isoform 1 precursor
14727	Lilr4b	0.981172	0.00825505	0.144139	not differential	mast cell surface glycoprotein Gp49A isoform 1 precursor
14728	Lilrb4a	0.708949	0.149385	-2.22347	not differential	leukocyte immunoglobulin-like receptor subfamily B member 4 isoform 1 precursor
14729	Gp5	NA		0.915568	not differential	platelet glycoprotein V precursor
14731	Gpaa1	0.731584	0.135736	0.307228	not differential	glycosylphosphatidylinositol anchor attachment 1 protein
14732	Gpam	0.111709	0.95191	-0.480269	not differential	glycerol-3-phosphate acyltransferase 1, mitochondrial
14733	Gpc1	0.791685	0.101448	0.300229	not differential	glypican-1 isoform X1
14734	Gpc3	0.95009	0.0222354	0.0834626	not differential	glypican-3 precursor
14735	Gpc4	0.924178	0.0342445	0.200842	not differential	glypican-4 isoform X1
14738	Gpr12	0.963802	0.0160121	0.0989036	not differential	G-protein coupled receptor 12 isoform a
14739	S1pr2	0.74492	0.12789	-0.362906	not differential	sphingosine 1-phosphate receptor 2
14745	Lpar1	0.847195	0.0720165	0.322592	not differential	lysophosphatidic acid receptor 1 isoform 1
14747	Cmklr1	0.888386	0.0513983	-0.30383	not differential	chemokine-like receptor 1
14748	Gpr3	0.0985843	1.00619	-1.79896	not differential	G-protein coupled receptor 3
14751	Gpi1	0.588206	0.23047	-0.212553	not differential	glucose-6-phosphate isomerase
14755	Pigq	0.215875	0.665797	0.765306	not differential	phosphatidylinositol N-acetylglucosaminyltransferase subunit Q isoform 1
14756	Gpld1	0.654395	0.18416	-0.363881	not differential	phosphatidylinositol-glycan-specific phospholipase D isoform X1
14758	Gpm6b	0.762528	0.117744	-0.140633	not differential	neuronal membrane glycoprotein M6-b isoform 1
14760	Gpr19	0.888324	0.0514286	-0.0768703	not differential	probable G-protein coupled receptor 19 isoform a
14761	Gpr27	0.759278	0.119599	-0.324827	not differential	probable G-protein coupled receptor 27
14763	Gpr37	0.863305	0.0638358	0.13178	not differential	prosaposin receptor GPR37 precursor
14764	Ptgdr2	NA		4.41666	not differential	prostaglandin D2 receptor 2
14765	Gpr50	0.93732	0.0281121	0.213918	not differential	melatonin-related receptor isoform 1
14766	Adgrg1	0.709661	0.148949	-0.207214	not differential	adhesion G-protein coupled receptor G1 isoform X1
14767	Nmur1	NA		0.659219	not differential	neuromedin-U receptor 1 isoform 1
14768	Lancl1	0.727353	0.138254	-0.338311	not differential	glutathione S-transferase LANCL1
14772	Grk4	0.981201	0.00824185	-0.163728	not differential	G protein-coupled receptor kinase 4 isoform 1
14773	Grk5	0.804313	0.0945748	-0.437423	not differential	G protein-coupled receptor kinase 5
14775	Gpx1	0.946963	0.0236668	-0.0381954	not differential	glutathione peroxidase 1 isoform 1
14776	Gpx2	NA		1.83604	not differential	glutathione peroxidase 2
14778	Gpx3	0.838053	0.0767283	-0.146924	not differential	glutathione peroxidase 3 isoform 1 precursor
14780	Gpx5	NA		-0.0608055	not differential	epididymal secretory glutathione peroxidase isoform X1
14782	Gsr	0.900365	0.0455815	0.259255	not differential	glutathione reductase, mitochondrial precursor
14783	Grb10	0.487933	0.31164	-0.232529	not differential	growth factor receptor-bound protein 10 isoform 1
14784	Grb2	0.902784	0.0444163	0.101845	not differential	growth factor receptor-bound protein 2
14786	Grb7	NA		-4.96464	not differential	growth factor receptor-bound protein 7
14787	Rhpn1	0.981201	0.00824185	0.0192502	not differential	rhophilin-1 isoform 1
14788	Gpr162	0.493038	0.307119	0.541658	not differential	probable G-protein coupled receptor 162
14789	P3h3	0.940812	0.026497	-0.151968	not differential	prolyl 3-hydroxylase 3 precursor
14790	Grcc10	0.428793	0.367752	-0.252363	not differential	protein C10
14791	Emg1	0.924063	0.0342982	-0.0688324	not differential	ribosomal RNA small subunit methyltransferase NEP1
14792	Lpcat3	0.977911	0.00970051	-0.0477485	not differential	lysophospholipid acyltransferase 5
14793	Cdca3	NA		1.61646	not differential	cell division cycle-associated protein 3
14794	Spsb2	0.916809	0.0377213	0.0911121	not differential	SPRY domain-containing SOCS box protein 2 isoform 1
14797	Tle5	0.295495	0.52945	0.438857	not differential	TLE family member 5 isoform 1
14799	Gria1	0.853114	0.068993	-0.143655	not differential	glutamate receptor 1 isoform 1 precursor
14800	Gria2	0.566112	0.247097	-0.198893	not differential	glutamate receptor 2 isoform 1 precursor
14802	Gria4	0.903246	0.0441939	-0.0643321	not differential	glutamate receptor 4 isoform 1 precursor
14803	Grid1	0.920314	0.0360639	-0.105996	not differential	glutamate receptor ionotropic, delta-1 isoform X1
14804	Grid2	0.925535	0.0336072	-0.163171	not differential	glutamate receptor ionotropic, delta-2 isoform 1 precursor
14805	Grik1	0.57301	0.241838	0.289833	not differential	glutamate receptor ionotropic, kainate 1 isoform a precursor
14806	Grik2	0.762044	0.11802	-0.243087	not differential	glutamate receptor ionotropic, kainate 2 isoform 1 precursor
14807	Grik3	0.997902	0.000912306	0.00546205	not differential	glutamate receptor ionotropic, kainate 3 isoform X1
14809	Grik5	NA		1.6288	not differential	glutamate receptor ionotropic, kainate 5 isoform 1 precursor
14810	Grin1	0.16467	0.783386	2.40244	not differential	glutamate receptor ionotropic, NMDA 1 isoform 1 precursor
14811	Grin2a	0.127228	0.895417	-0.836602	not differential	glutamate receptor ionotropic, NMDA 2A isoform X1
14812	Grin2b	0.415357	0.381578	-0.675727	not differential	glutamate receptor ionotropic, NMDA 2B isoform X1
14813	Grin2c	0.741043	0.130157	0.990192	not differential	glutamate receptor ionotropic, NMDA 2C isoform X1
14814	Grin2d	NA		-0.542349	not differential	glutamate receptor ionotropic, NMDA 2D isoform X1
14815	Nr3c1	0.448103	0.348622	0.460171	not differential	glucocorticoid receptor
14816	Grm1	0.257963	0.588443	0.81084	not differential	metabotropic glutamate receptor 1 isoform alpha precursor
14823	Grm8	0.656551	0.182731	-1.05087	not differential	metabotropic glutamate receptor 8 isoform 1 precursor
14824	Grn	0.527039	0.278157	-0.284398	not differential	progranulin precursor
14825	Cxcl1	NA		1.77491	not differential	growth-regulated alpha protein precursor
14827	Pdia3	0.876706	0.057146	0.118033	not differential	protein disulfide-isomerase A3 precursor
14828	Hspa5	0.0767828	1.11474	-0.314416	not differential	endoplasmic reticulum chaperone BiP precursor
14829	Grpr	0.318303	0.497159	-0.485106	not differential	gastrin-releasing peptide receptor
14840	Gsg1	0.741338	0.129984	-0.706774	not differential	germ cell-specific gene 1 protein isoform a
14841	Haspin	NA		0.864954	not differential	serine/threonine-protein kinase haspin
14852	Gspt1	0.780584	0.107581	-0.201318	not differential	eukaryotic peptide chain release factor GTP-binding subunit ERF3A isoform 1
14853	Gspt2	0.156477	0.805549	-0.581586	not differential	eukaryotic peptide chain release factor GTP-binding subunit ERF3B
14854	Gss	0.706851	0.150672	-0.146805	not differential	glutathione synthetase isoform a
14858	Gsta2	NA		1.01144	not differential	glutathione S-transferase A2
14859	Gsta3	0.376526	0.424205	-0.346358	not differential	glutathione S-transferase A3 isoform a
14860	Gsta4	0.0995387	1.00201	0.534118	not differential	glutathione S-transferase A4
14862	Gstm1	0.875848	0.0575712	-0.19007	not differential	glutathione S-transferase Mu 1 isoform 1
14863	Gstm2	0.94084	0.0264841	-0.0836741	not differential	glutathione S-transferase Mu 2
14864	Gstm3	0.925328	0.0337044	-0.174866	not differential	glutathione S-transferase Mu 3
14865	Gstm4	0.74492	0.12789	-0.336318	not differential	glutathione S-transferase Mu 4 isoform 1
14866	Gstm5	0.754604	0.122281	-0.192254	not differential	glutathione S-transferase Mu 5
14867	Gstm6	0.725953	0.139091	-0.544643	not differential	glutathione S-transferase Mu 6 isoform 1
14869	Gstp2	NA		0.0218082	not differential	glutathione S-transferase P 2
14870	Gstp1	0.701131	0.154201	-0.189463	not differential	glutathione S-transferase P 1
14871	Gstt1	0.980957	0.00835023	0.0444252	not differential	glutathione S-transferase theta-1 isoform 1
14873	Gsto1	0.985951	0.00614485	-0.0161765	not differential	glutathione S-transferase omega-1
14874	Gstz1	0.859028	0.0659927	-0.130624	not differential	maleylacetoacetate isomerase isoform 1
14884	Gtf2h1	0.757158	0.120814	0.316181	not differential	general transcription factor IIH subunit 1 isoform 1
14885	Gtf2h4	0.283447	0.547529	0.620266	not differential	general transcription factor IIH subunit 4
14886	Gtf2i	0.885936	0.0525974	-0.0920792	not differential	general transcription factor II-I isoform 1
14894	Cfap20	0.121959	0.913786	0.752014	not differential	cilia- and flagella-associated protein 20
14897	Trip12	0.96365	0.0160806	-0.0444023	not differential	E3 ubiquitin-protein ligase TRIP12
14904	Gtpbp1	0.752014	0.123774	-0.33369	not differential	GTP-binding protein 1
14911	Thumpd3	0.994022	0.00260421	0.00520779	not differential	THUMP domain-containing protein 3
14912	Nkx6-2	0.701131	0.154201	1.00938	not differential	homeobox protein Nkx-6.2
14913	Guca1a	0.781254	0.107208	-0.844553	not differential	guanylyl cyclase-activating protein 1
14915	Guca2a	NA		-0.370751	not differential	guanylin precursor
14917	Gucy2c	NA		0	not differential	heat-stable enterotoxin receptor isoform 1 precursor
14919	Gucy2e	0.806795	0.0932369	0.551744	not differential	retinal guanylyl cyclase 1 isoform X1
14923	Guk1	0.293414	0.532519	0.241922	not differential	guanylate kinase isoform 1
14924	Magi1	0.539095	0.268335	-0.285533	not differential	membrane-associated guanylate kinase, WW and PDZ domain-containing protein 1 isoform a
14933	Gk	0.777088	0.10953	-0.227588	not differential	glycerol kinase isoform 1
14936	Gys1	0.990786	0.00402024	0.0255304	not differential	glycogen
14938	Gzma	NA		0.537167	not differential	granzyme A precursor
14950	H13	0.547601	0.261535	0.365957	not differential	minor histocompatibility antigen H13 isoform 1
14958	H1f0	0.93732	0.0281121	0.0693922	not differential	histone H1.0
14960	H2-Aa	0.881721	0.0546689	0.559814	not differential	histocompatibility 2, class II antigen A, alpha precursor
14961	H2-Ab1	0.857051	0.0669936	0.955985	not differential	histocompatibility 2, class II antigen A, beta 1 precursor
14962	Cfb	0.658283	0.181588	-2.32384	not differential	complement factor B isoform 1 precursor
14969	H2-Eb1	0.869018	0.0609712	0.4762	not differential	H-2 class II histocompatibility antigen, I-E beta chain precursor
14972	H2-K1	0.16467	0.783386	1.74329	not differential	H-2 class I histocompatibility antigen, K-W28 alpha chain isoform 1 precursor
14976	Pfdn6	0.882813	0.0541315	0.104052	not differential	prefoldin subunit 6
14977	Slc39a7	0.987067	0.00565321	0.0101558	not differential	zinc transporter SLC39A7 precursor
14979	H2-Ke6	0.0922978	1.03481	1.37597	not differential	estradiol 17-beta-dehydrogenase 8
14991	H2-M3	0.925535	0.0336072	-0.417939	not differential	histocompatibility 2, M region locus 3 isoform X1
14997	H2-M9	0.718746	0.143424	0.797414	not differential	histocompatibility 2, M region locus 9 isoform 1 precursor
14998	H2-DMa	0.981325	0.00818716	0.0328608	not differential	class II histocompatibility antigen, M alpha chain isoform X1
15000	H2-DMb2	0.613925	0.211885	-0.41585	not differential	histocompatibility 2, class II, locus Mb2 precursor
15001	H2-Oa	NA		3.25275	not differential	histocompatibility 2, O region alpha locus isoform X1
15006	H2-Q1	NA		1.29356	not differential	histocompatibility 2, Q region locus 1 isoform 1 precursor
15007	H2-Q10	0.742833	0.129109	0.344239	not differential	H-2 class I histocompatibility antigen, Q10 alpha chain precursor
15013	H2-Q2	0.545078	0.263541	2.08859	not differential	histocompatibility 2, Q region locus 2 isoform 1 precursor
15015	H2-Q4	NA		-3.1807	not differential	histocompatibility 2, Q region locus 4 precursor
15018	H2-Q7	NA		-2.52601	not differential	H-2 class I histocompatibility antigen, Q7 alpha chain isoform 1 precursor
15040	H2-T23	NA		0.0856697	not differential	H-2 class I histocompatibility antigen, D-37 alpha chain precursor
15042	H2-T24	0.9613	0.017141	0.335628	not differential	histocompatibility 2, T region locus 24 precursor
15077	H3c14	NA		2.16094	not differential	histone H3.2
15081	H3f3b	0.631594	0.199562	0.134612	not differential	histone H3.3
15107	Hadh	0.87876	0.0561298	0.111557	not differential	hydroxyacyl-coenzyme A dehydrogenase, mitochondrial precursor
15108	Hsd17b10	0.690495	0.16084	-0.161816	not differential	3-hydroxyacyl-CoA dehydrogenase type-2
15109	Hal	0.914972	0.0385924	-0.602616	not differential	histidine ammonia-lyase
15112	Hao1	NA		3.10749	not differential	hydroxyacid oxidase 1
15114	Hap1	0.908297	0.0417721	0.14113	not differential	huntingtin-associated protein 1 isoform A
15115	Hars	0.985026	0.00655252	-0.0157577	not differential	histidine--tRNA ligase, cytoplasmic
15116	Has1	NA		-1.5538	not differential	hyaluronan synthase 1
15117	Has2	NA		1.51262	not differential	hyaluronan synthase 2
15118	Has3	NA		5.24867	not differential	hyaluronan synthase 3
15122	Hba-a1	0.869533	0.0607141	-0.38604	not differential	hemoglobin subunit alpha
15139	Hc	NA		-0.26579	not differential	complement C5 isoform X1
15159	Hccs	0.357512	0.446709	0.480699	not differential	cytochrome c-type heme lyase
15160	Serpind1	0.64395	0.191148	-1.65819	not differential	heparin cofactor 2 precursor
15161	Hcfc1	0.973816	0.011523	-0.0321291	not differential	host cell factor 1 isoform X1
15162	Hck	0.981201	0.00824185	0.0733514	not differential	tyrosine-protein kinase HCK isoform p56Hck
15163	Hcls1	0.945991	0.0241131	-0.257015	not differential	hematopoietic lineage cell-specific protein
15165	Hcn1	0.994022	0.00260421	-0.00996034	not differential	potassium/sodium hyperpolarization-activated cyclic nucleotide-gated channel 1
15166	Hcn2	NA		-0.622665	not differential	potassium/sodium hyperpolarization-activated cyclic nucleotide-gated channel 2
15168	Hcn3	0.889654	0.0507786	0.18	not differential	potassium/sodium hyperpolarization-activated cyclic nucleotide-gated channel 3
15170	Ptpn6	0.765971	0.115787	-0.216778	not differential	tyrosine-protein phosphatase non-receptor type 6 isoform a
15171	Hcrt	0.974542	0.0111996	0.152038	not differential	orexin precursor
15182	Hdac2	0.862059	0.0644628	-0.151104	not differential	histone deacetylase 2
15183	Hdac3	0.110335	0.957287	0.351902	not differential	histone deacetylase 3
15184	Hdac5	0.0316722	1.49932	-0.728886	decreased	histone deacetylase 5 isoform 1
15185	Hdac6	0.852185	0.0694662	-0.185385	not differential	histone deacetylase 6
15186	Hdc	NA		0.898598	not differential	histidine decarboxylase
15191	Hdgf	0.894384	0.0484761	0.089561	not differential	hepatoma-derived growth factor isoform 1
15193	Hdgfl2	0.950008	0.0222725	-0.0518834	not differential	hepatoma-derived growth factor-related protein 2 isoform 1
15194	Htt	0.868783	0.0610884	-0.180241	not differential	huntingtin
15199	Hebp1	0.743152	0.128922	-0.216507	not differential	heme-binding protein 1
15200	Hbegf	0.587557	0.23095	0.547077	not differential	proheparin-binding EGF-like growth factor precursor
15201	Hells	0.923816	0.0344144	-0.266892	not differential	lymphocyte-specific helicase
15203	Heph	0.862687	0.0641468	-0.85407	not differential	hephaestin isoform 1 precursor
15204	Herc2	0.784289	0.105524	-0.163003	not differential	E3 ubiquitin-protein ligase HERC2
15205	Hes1	0.870682	0.0601403	0.259923	not differential	transcription factor HES-1
15208	Hes5	0.957782	0.0187332	-0.127065	not differential	transcription factor HES-5 isoform 1
15211	Hexa	0.703441	0.152772	0.287434	not differential	beta-hexosaminidase subunit alpha isoform X1
15212	Hexb	0.733889	0.13437	-0.685118	not differential	beta-hexosaminidase subunit beta precursor
15213	Hey1	0.93732	0.0281121	-0.170311	not differential	hairy/enhancer-of-split related with YRPW motif protein 1
15214	Hey2	0.997353	0.00115105	-0.00798735	not differential	hairy/enhancer-of-split related with YRPW motif protein 2
15216	Hfe	0.986583	0.00586637	-0.0445105	not differential	hereditary hemochromatosis protein homolog isoform a precursor
15220	Foxq1	NA		2.39091	not differential	forkhead box protein Q1
15223	Foxj1	0.519733	0.284219	-1.63636	not differential	forkhead box protein J1
15228	Foxg1	0.947617	0.0233671	-0.168022	not differential	forkhead box protein G1
15229	Foxd1	NA		-1.21655	not differential	forkhead box protein D1
15233	Hgd	0.982367	0.00772626	-0.0707254	not differential	homogentisate 1,2-dioxygenase
15235	Mst1	0.93607	0.0286918	-0.180003	not differential	hepatocyte growth factor-like protein isoform X1
15239	Hgs	0.553875	0.256588	0.296179	not differential	hepatocyte growth factor-regulated tyrosine kinase substrate isoform 1
15242	Hhex	NA		-1.12908	not differential	hematopoietically-expressed homeobox protein Hhex
15245	Hhip	0.859535	0.0657365	-0.64367	not differential	hedgehog-interacting protein isoform X1
15247	Mfsd14a	0.787785	0.103592	0.195574	not differential	hippocampus abundant transcript 1 protein
15248	Hic1	NA		0.339439	not differential	hypermethylated in cancer 1 protein isoform 1
15251	Hif1a	0.975297	0.0108633	-0.0376712	not differential	hypoxia-inducible factor 1-alpha isoform 1
15254	Hint1	0.506461	0.295454	0.20506	not differential	histidine triad nucleotide-binding protein 1
15257	Hipk1	0.612856	0.212642	-0.434792	not differential	homeodomain-interacting protein kinase 1 isoform 1
15258	Hipk2	0.385377	0.414114	-0.344982	not differential	homeodomain-interacting protein kinase 2 isoform 1
15259	Hipk3	0.331138	0.479992	-0.291401	not differential	homeodomain-interacting protein kinase 3 isoform 1
15260	Hira	0.916119	0.038048	-0.175357	not differential	protein HIRA
15270	H2ax	0.00149949	2.82406	2.15984	increased	histone H2AX
15273	Hivep2	0.853114	0.068993	-0.231267	not differential	transcription factor HIVEP2
15275	Hk1	0.993133	0.00299249	0.0119529	not differential	hexokinase-1 isoform HK1
15277	Hk2	0.737363	0.132319	-0.585323	not differential	hexokinase-2
15278	Tfb2m	0.981379	0.00816327	0.0214838	not differential	dimethyladenosine transferase 2, mitochondrial isoform 1
15284	Hlx	NA		1.92237	not differential	H2.0-like homeobox protein
15288	Hmbs	0.236477	0.626211	0.86432	not differential	porphobilinogen deaminase isoform 1
15289	Hmgb1	0.482022	0.316933	-0.217318	not differential	high mobility group protein B1
15312	Hmgn1	0.215261	0.667035	0.608288	not differential	non-histone chromosomal protein HMG-14
15331	Hmgn2	0.000153596	3.81362	1.70053	increased	non-histone chromosomal protein HMG-17
15353	Hmg20b	0.783946	0.105714	0.492468	not differential	SWI/SNF-related matrix-associated actin-dependent regulator of chromatin subfamily E member 1-related
15354	Hmgb3	0.34775	0.458733	-0.416915	not differential	high mobility group protein B3
15356	Hmgcl	0.856605	0.0672195	-0.109591	not differential	hydroxymethylglutaryl-CoA lyase, mitochondrial isoform 1 precursor
15357	Hmgcr	0.151245	0.820318	-0.474496	not differential	3-hydroxy-3-methylglutaryl-coenzyme A reductase isoform 1
15360	Hmgcs2	0.562113	0.250176	-0.420289	not differential	hydroxymethylglutaryl-CoA synthase, mitochondrial precursor
15361	Hmga1	0.708155	0.149872	-0.686566	not differential	high mobility group protein HMG-I/HMG-Y isoform a
15366	Hmmr	0.966911	0.0146135	0.250422	not differential	hyaluronan mediated motility receptor
15368	Hmox1	0.992667	0.00319654	-0.0112319	not differential	heme oxygenase 1
15369	Hmox2	0.634196	0.197776	-0.176428	not differential	heme oxygenase 2 isoform 1
15370	Nr4a1	0.963612	0.0160979	-0.131711	not differential	nuclear receptor subfamily 4 group A member 1
15372	Hmx2	NA		2.68876	not differential	homeobox protein HMX2
15374	Jpt1	0.852893	0.0691055	-0.0963046	not differential	jupiter microtubule associated homolog 1
15379	Onecut1	0.888493	0.0513459	-0.33385	not differential	hepatocyte nuclear factor 6
15381	Hnrnpc	0.569693	0.244359	-0.209503	not differential	heterogeneous nuclear ribonucleoproteins C1/C2 isoform 1
15382	Hnrnpa1	0.340733	0.467585	-0.32946	not differential	heterogeneous nuclear ribonucleoprotein A1 isoform a
15384	Hnrnpab	0.733889	0.13437	-0.196766	not differential	heterogeneous nuclear ribonucleoprotein A/B isoform 1
15387	Hnrnpk	0.919306	0.0365399	0.0506068	not differential	heterogeneous nuclear ribonucleoprotein K isoform 1
15388	Hnrnpl	0.914611	0.0387637	-0.0659871	not differential	heterogeneous nuclear ribonucleoprotein L
15441	Hp1bp3	0.0229176	1.63983	0.443023	increased	heterochromatin protein 1-binding protein 3 isoform 1
15442	Hpse	0.791964	0.101295	0.791218	not differential	heparanase preproprotein
15444	Hpca	0.530312	0.275469	0.468759	not differential	neuron-specific calcium-binding protein hippocalcin
15446	Hpgd	0.794425	0.099947	0.437086	not differential	15-hydroxyprostaglandin dehydrogenase
15452	Hprt	0.897573	0.04693	-0.0782948	not differential	hypoxanthine-guanine phosphoribosyltransferase
15458	Hpx	NA		-2.89932	not differential	hemopexin precursor
15460	Hr	0.87867	0.0561741	-0.395651	not differential	lysine-specific demethylase hairless
15461	Hras	0.978328	0.00951566	-0.0430103	not differential	GTPase HRas isoform 1
15463	Agfg1	0.766029	0.115755	-0.18677	not differential	arf-GAP domain and FG repeat-containing protein 1 isoform 1
15465	Hrh1	0.982367	0.00772626	-0.054676	not differential	histamine H1 receptor
15466	Hrh2	NA		-1.4488	not differential	histamine H2 receptor
15467	Eif2ak1	0.204261	0.689815	0.942576	not differential	eukaryotic translation initiation factor 2-alpha kinase 1
15468	Prmt2	0.74492	0.12789	-0.145021	not differential	protein arginine N-methyltransferase 2 isoform 1
15469	Prmt1	0.735693	0.133304	-0.135222	not differential	protein arginine N-methyltransferase 1 isoform 1
15473	Rida	0.909815	0.0410469	0.0760984	not differential	2-iminobutanoate/2-iminopropanoate deaminase
15476	Hs3st1	0.962761	0.0164814	0.0574473	not differential	heparan sulfate glucosamine 3-O-sulfotransferase 1 isoform X1
15478	Hs3st3a1	0.970397	0.0130506	-0.0964597	not differential	heparan sulfate glucosamine 3-O-sulfotransferase 3A1
15481	Hspa8	0.0622014	1.2062	-0.34055	not differential	heat shock cognate 71 kDa protein isoform 1
15482	Hspa1l	0.669841	0.174028	-0.416075	not differential	heat shock 70 kDa protein 1-like
15483	Hsd11b1	0.777088	0.10953	-0.334701	not differential	corticosteroid 11-beta-dehydrogenase isozyme 1
15484	Hsd11b2	0.97406	0.0114143	-0.0788292	not differential	corticosteroid 11-beta-dehydrogenase isozyme 2
15485	Hsd17b1	NA		-1.69106	not differential	estradiol 17-beta-dehydrogenase 1
15486	Hsd17b2	NA		-1.75626	not differential	estradiol 17-beta-dehydrogenase 2
15487	Hsd17b3	0.959082	0.0181442	-0.2901	not differential	testosterone 17-beta-dehydrogenase 3
15488	Hsd17b4	0.975297	0.0108633	-0.0338308	not differential	peroxisomal multifunctional enzyme type 2
15490	Hsd17b7	0.991126	0.00387111	-0.0209992	not differential	3-keto-steroid reductase/17-beta-hydroxysteroid dehydrogenase 7
15499	Hsf1	0.506508	0.295414	0.361188	not differential	heat shock factor protein 1 isoform 5
15500	Hsf2	0.030673	1.51324	0.386869	increased	heat shock factor protein 2
15502	Dnaja1	0.0922978	1.03481	-0.22552	not differential	dnaJ homolog subfamily A member 1
15504	Dnajb3	NA		2.32849	not differential	dnaJ homolog subfamily B member 3
15505	Hsph1	0.328839	0.483017	0.469035	not differential	heat shock protein 105 kDa isoform 1
15507	Hspb1	0.688827	0.16189	-0.853336	not differential	heat shock protein beta-1
15510	Hspd1	0.825078	0.0835052	0.144481	not differential	60 kDa heat shock protein, mitochondrial
15511	Hspa1b	NA		0.0725319	not differential	heat shock 70 kDa protein 1B
15512	Hspa2	0.741043	0.130157	0.422932	not differential	heat shock-related 70 kDa protein 2
15516	Hsp90ab1	0.708155	0.149872	-0.23351	not differential	heat shock protein HSP 90-beta
15519	Hsp90aa1	0.815295	0.088685	-0.214788	not differential	heat shock protein HSP 90-alpha
15525	Hspa4	0.216806	0.663929	-0.488528	not differential	heat shock 70 kDa protein 4
15526	Hspa9	0.504458	0.297175	0.258257	not differential	stress-70 protein, mitochondrial
15528	Hspe1	0.908297	0.0417721	-0.109915	not differential	10 kDa heat shock protein, mitochondrial
15529	Sdc2	0.115336	0.938034	0.913074	not differential	syndecan-2 precursor
15530	Hspg2	0.936402	0.0285375	0.482065	not differential	basement membrane-specific heparan sulfate proteoglycan core protein isoform X1
15531	Ndst1	0.977911	0.00970051	0.167922	not differential	bifunctional heparan sulfate N-deacetylase/N-sulfotransferase 1 isoform 1
15547	Trmt2a	0.949394	0.0225534	0.0668548	not differential	tRNA (uracil-5-)-methyltransferase homolog A isoform 1
15550	Htr1a	NA		-3.15837	not differential	5-hydroxytryptamine receptor 1A
15551	Htr1b	0.940225	0.0267684	0.392774	not differential	5-hydroxytryptamine receptor 1B
15552	Htr1d	NA		4.4314	not differential	5-hydroxytryptamine receptor 1D
15557	Htr1f	0.741043	0.130157	1.44619	not differential	5-hydroxytryptamine receptor 1F
15558	Htr2a	0.965857	0.0150873	0.103482	not differential	5-hydroxytryptamine receptor 2A
15559	Htr2b	0.921399	0.0355524	0.374529	not differential	5-hydroxytryptamine receptor 2B
15560	Htr2c	0.826592	0.0827089	0.326153	not differential	5-hydroxytryptamine receptor 2C isoform X1
15561	Htr3a	NA		2.93139	not differential	5-hydroxytryptamine receptor 3A isoform 1 precursor
15562	Htr4	0.993133	0.00299249	-0.0413021	not differential	5-hydroxytryptamine receptor 4 isoform 1
15563	Htr5a	0.963153	0.0163046	-0.0647045	not differential	5-hydroxytryptamine receptor 5A
15564	Htr5b	0.991987	0.0034939	-0.0259656	not differential	5-hydroxytryptamine receptor 5B
15566	Htr7	0.761116	0.118549	-0.879176	not differential	5-hydroxytryptamine receptor 7 isoform 1
15567	Slc6a4	NA		2.52477	not differential	sodium-dependent serotonin transporter
15568	Elavl1	0.981379	0.00816327	-0.0148637	not differential	ELAV-like protein 1
15569	Elavl2	0.966646	0.0147326	0.0588808	not differential	ELAV-like protein 2 isoform 1
15571	Elavl3	0.75801	0.120325	-0.307583	not differential	ELAV-like protein 3
15572	Elavl4	0.957782	0.0187332	0.0886325	not differential	ELAV-like protein 4 isoform a
15574	Hus1	0.378958	0.421409	-0.681354	not differential	checkpoint protein HUS1 isoform 1
15586	Hyal1	0.968819	0.0137572	0.173448	not differential	hyaluronidase-1 isoform 1 precursor
15587	Hyal2	0.955663	0.0196954	0.0598273	not differential	hyaluronidase-2 isoform X1
15893	Ica1	0.820215	0.0860721	-0.108039	not differential	islet cell autoantigen 1 isoform 1
15894	Icam1	0.895994	0.0476948	-0.125052	not differential	intercellular adhesion molecule 1 precursor
15896	Icam2	0.965857	0.0150873	-0.162842	not differential	intercellular adhesion molecule 2 isoform X1
15898	Icam5	0.870736	0.0601134	0.443085	not differential	intercellular adhesion molecule 5 isoform X1
15900	Irf8	0.928255	0.0323327	-0.28155	not differential	interferon regulatory factor 8
15901	Id1	0.00461827	2.33552	1.85847	increased	DNA-binding protein inhibitor ID-1 isoform 1
15902	Id2	0.817363	0.0875852	-0.258466	not differential	DNA-binding protein inhibitor ID-2
15903	Id3	0.0672468	1.17233	1.3174	not differential	DNA-binding protein inhibitor ID-3
15904	Id4	0.979023	0.00920697	0.039672	not differential	DNA-binding protein inhibitor ID-4
15925	Ide	0.938101	0.0277503	0.107054	not differential	insulin-degrading enzyme
15926	Idh1	0.997353	0.00115105	0.00279193	not differential	isocitrate dehydrogenase
15929	Idh3g	0.879027	0.0559979	-0.165891	not differential	isocitrate dehydrogenase
15930	Ido1	0.982824	0.00752424	0.0330293	not differential	indoleamine 2,3-dioxygenase 1 isoform 1
15931	Ids	0.526854	0.27831	-0.776651	not differential	iduronate 2-sulfatase isoform X1
15932	Idua	0.231703	0.635068	-0.812573	not differential	alpha-L-iduronidase isoform 1 precursor
15936	Ier2	0.386075	0.413328	2.17333	not differential	immediate early response gene 2 protein
15937	Ier3	0.813406	0.0896924	0.353742	not differential	radiation-inducible immediate-early gene IEX-1
15939	Ier5	0.948991	0.0227379	-0.17472	not differential	immediate early response gene 5 protein
15944	Irgm1	0.977911	0.00970051	-0.112509	not differential	immunity-related GTPase family M protein 1 isoform 1
15945	Cxcl10	NA		-0.422356	not differential	C-X-C motif chemokine 10 precursor
15950	Ifi203	0.912785	0.0396316	0.393851	not differential	interferon-activable protein 203 isoform 1
15953	Ifi47	NA		0.63723	not differential	interferon gamma inducible protein 47
15957	Ifit1	0.860523	0.0652376	0.966785	not differential	interferon-induced protein with tetratricopeptide repeats 1
15974	Ifnab	NA		2.48336	not differential	interferon alpha family, gene B precursor
15975	Ifnar1	0.338242	0.470773	0.510205	not differential	interferon alpha/beta receptor 1 precursor
15976	Ifnar2	0.732805	0.135011	-0.234777	not differential	interferon alpha/beta receptor 2 isoform a precursor
15979	Ifngr1	0.314543	0.50232	0.512327	not differential	interferon gamma receptor 1 precursor
15980	Ifngr2	0.944928	0.0246014	0.18303	not differential	interferon gamma receptor 2 precursor
15982	Ifrd1	0.570669	0.243615	-0.518751	not differential	interferon-related developmental regulator 1
15983	Ifrd2	0.69507	0.157972	-0.291693	not differential	interferon-related developmental regulator 2
15985	Cd79b	NA		0	not differential	B-cell antigen receptor complex-associated protein beta chain isoform 1 precursor
16000	Igf1	0.98916	0.00473358	-0.0396658	not differential	insulin-like growth factor I isoform 1
16001	Igf1r	0.966911	0.0146135	-0.0915957	not differential	insulin-like growth factor 1 receptor isoform X1
16002	Igf2	0.894384	0.0484761	-0.224824	not differential	insulin-like growth factor II isoform 1 precursor
16004	Igf2r	0.741632	0.129811	-0.288825	not differential	cation-independent mannose-6-phosphate receptor precursor
16005	Igfals	NA		-0.363617	not differential	insulin-like growth factor-binding protein complex acid labile subunit isoform 1 precursor
16006	Igfbp1	NA		-0.440214	not differential	insulin-like growth factor-binding protein 1 precursor
16007	Ccn1	0.129962	0.886182	1.82781	not differential	CCN family member 1 precursor
16008	Igfbp2	0.295674	0.529186	-0.663964	not differential	insulin-like growth factor-binding protein 2 isoform 1 precursor
16009	Igfbp3	NA		0.0414987	not differential	insulin-like growth factor-binding protein 3 isoform X1
16010	Igfbp4	0.928075	0.0324168	0.30829	not differential	insulin-like growth factor-binding protein 4 isoform X1
16011	Igfbp5	0.501554	0.299682	0.290473	not differential	insulin-like growth factor-binding protein 5 precursor
16012	Igfbp6	NA		0.961778	not differential	insulin-like growth factor-binding protein 6 precursor
16068	Il18bp	0.973816	0.011523	0.111587	not differential	interleukin-18-binding protein isoform X1
16069	Jchain	0.683396	0.165328	1.1978	not differential	immunoglobulin J chain precursor
16136	Igll1	0.706851	0.150672	-1.38595	not differential	immunoglobulin lambda-like polypeptide 1 precursor
16145	Igtp	0.977911	0.00970051	0.0628519	not differential	interferon gamma induced GTPase
16149	Cd74	0.788798	0.103034	1.1958	not differential	H-2 class II histocompatibility antigen gamma chain isoform 1
16150	Ikbkb	0.470511	0.32743	-0.756709	not differential	inhibitor of nuclear factor kappa-B kinase subunit beta isoform 1
16151	Ikbkg	0.373525	0.427681	-1.03415	not differential	NF-kappa-B essential modulator isoform 1
16154	Il10ra	0.992667	0.00319654	0.0718812	not differential	interleukin-10 receptor subunit alpha isoform 1 precursor
16155	Il10rb	0.692299	0.159706	0.53255	not differential	interleukin-10 receptor subunit beta isoform X1
16156	Il11	0.842259	0.0745541	1.07966	not differential	interleukin-11 isoform 1 precursor
16157	Il11ra1	0.908046	0.0418922	0.156893	not differential	interleukin-11 receptor subunit alpha-1 precursor
16159	Il12a	NA		2.28301	not differential	interleukin-12 subunit alpha isoform 1
16161	Il12rb1	0.0251956	1.59868	1.51572	increased	interleukin-12 receptor subunit beta-1 isoform X1
16162	Il12rb2	0.882892	0.0540922	-0.293412	not differential	interleukin-12 receptor subunit beta-2 isoform 1 precursor
16164	Il13ra1	0.713046	0.146883	-0.347748	not differential	interleukin-13 receptor subunit alpha-1 precursor
16168	Il15	NA		1.87625	not differential	interleukin-15 isoform X1
16169	Il15ra	NA		-3.29785	not differential	interleukin-15 receptor subunit alpha isoform 1 precursor
16170	Il16	0.145954	0.835785	-1.91279	not differential	pro-interleukin-16 isoform 1
16172	Il17ra	0.856605	0.0672195	-0.308964	not differential	interleukin-17 receptor A isoform X1
16173	Il18	0.676173	0.169942	0.67218	not differential	interleukin-18 isoform a
16175	Il1a	0.984327	0.0068606	-0.0347703	not differential	interleukin-1 alpha
16176	Il1b	NA		-13.2207	not differential	interleukin-1 beta
16177	Il1r1	0.872007	0.0594802	-0.403701	not differential	interleukin-1 receptor type 1 isoform 1 precursor
16178	Il1r2	NA		-0.819732	not differential	interleukin-1 receptor type 2 isoform 1 precursor
16179	Irak1	0.325652	0.487246	-0.484772	not differential	interleukin-1 receptor-associated kinase 1 isoform 1
16180	Il1rap	0.192213	0.716218	-0.500511	not differential	interleukin-1 receptor accessory protein isoform a precursor
16181	Il1rn	0.84078	0.0753174	-1.10432	not differential	interleukin-1 receptor antagonist protein isoform 1
16182	Il18r1	0.916119	0.038048	0.419737	not differential	interleukin-18 receptor 1 isoform a precursor
16183	Il2	NA		-0.409244	not differential	interleukin-2 precursor
16184	Il2ra	0.929584	0.0317115	-0.261089	not differential	interleukin-2 receptor subunit alpha precursor
16186	Il2rg	NA		3.03183	not differential	cytokine receptor common subunit gamma isoform a precursor
16188	Il3ra	0.785908	0.104628	0.819947	not differential	interleukin-3 receptor subunit alpha isoform X1
16190	Il4ra	0.989025	0.00479281	-0.0817353	not differential	interleukin-4 receptor subunit alpha isoform 1 precursor
16191	Il5	NA		0	not differential	interleukin-5 precursor
16194	Il6ra	NA		-1.12203	not differential	interleukin-6 receptor subunit alpha isoform 1 precursor
16195	Il6st	0.907935	0.0419451	0.320501	not differential	interleukin-6 receptor subunit beta isoform X1
16196	Il7	NA		-1.89069	not differential	interleukin-7 isoform a precursor
16197	Il7r	NA		0	not differential	interleukin-7 receptor subunit alpha isoform 1 precursor
16198	Il9	NA		-0.956085	not differential	interleukin-9 precursor
16201	Ilf3	0.888493	0.0513459	-0.129282	not differential	interleukin enhancer-binding factor 3 isoform 1
16202	Ilk	0.939967	0.0268876	0.0638631	not differential	integrin-linked protein kinase
16204	Fabp6	0.919306	0.0365399	0.429977	not differential	gastrotropin
16205	Gimap1	NA		0.75039	not differential	GTPase IMAP family member 1
16206	Lrig1	0.885308	0.0529056	-0.257956	not differential	leucine-rich repeats and immunoglobulin-like domains protein 1 isoform 1 precursor
16210	Impact	0.922259	0.0351469	-0.0624072	not differential	protein IMPACT isoform 1
16211	Kpnb1	0.772125	0.112313	-0.153986	not differential	importin subunit beta-1
16319	Incenp	0.967671	0.0142722	0.134118	not differential	inner centromere protein isoform 1
16322	Inha	0.959029	0.0181683	-0.180473	not differential	inhibin alpha chain isoform 1 preproprotein
16323	Inhba	0.908025	0.041902	0.416734	not differential	inhibin beta A chain isoform X1
16324	Inhbb	0.571366	0.243086	-2.22922	not differential	inhibin beta B chain preproprotein
16325	Inhbc	NA		-1.1893	not differential	inhibin beta C chain preproprotein
16326	Inhbe	0.301684	0.520448	-2.84793	not differential	inhibin beta E chain preproprotein
16328	Cep250	0.858888	0.0660634	0.388941	not differential	centrosome-associated protein CEP250 isoform 1
16329	Inpp1	0.974839	0.0110671	-0.0354142	not differential	inositol polyphosphate 1-phosphatase
16330	Inpp5b	0.839165	0.0761524	-0.151615	not differential	type II inositol 1,4,5-trisphosphate 5-phosphatase isoform X1
16331	Inpp5d	0.96531	0.015333	-0.127013	not differential	phosphatidylinositol 3,4,5-trisphosphate 5-phosphatase 1 isoform 1
16332	Inppl1	0.767663	0.114829	0.486996	not differential	phosphatidylinositol 3,4,5-trisphosphate 5-phosphatase 2
16337	Insr	0.955663	0.0196954	0.154364	not differential	insulin receptor isoform A preproprotein
16341	Eif3e	0.893144	0.0490784	-0.0715121	not differential	eukaryotic translation initiation factor 3 subunit E
16348	Invs	0.378652	0.42176	0.832963	not differential	inversin isoform 1
16351	Ipp	0.981905	0.00793037	-0.0381347	not differential	actin-binding protein IPP
16362	Irf1	0.977911	0.00970051	-0.0565321	not differential	interferon regulatory factor 1 isoform a
16363	Irf2	0.392234	0.406455	-0.517684	not differential	interferon regulatory factor 2
16367	Irs1	0.758881	0.119826	0.854846	not differential	insulin receptor substrate 1
16369	Irs3	NA		-0.800492	not differential	insulin receptor substrate 3
16370	Irs4	0.152499	0.816734	0.674583	not differential	insulin receptor substrate 4
16371	Irx1	NA		0.161874	not differential	iroquois-class homeodomain protein IRX-1
16391	Irf9	0.882912	0.0540826	-0.113862	not differential	interferon regulatory factor 9 isoform 1
16392	Isl1	NA		0.363012	not differential	insulin gene enhancer protein ISL-1
16396	Itch	0.592703	0.227163	-0.434907	not differential	E3 ubiquitin-protein ligase Itchy
16398	Itga2	0.925773	0.0334953	0.132891	not differential	integrin alpha-2 precursor
16399	Itga2b	0.846027	0.0726157	0.62217	not differential	integrin alpha-IIb precursor
16400	Itga3	0.817363	0.0875852	-0.244272	not differential	integrin alpha-3 isoform 1 preproprotein
16401	Itga4	0.965857	0.0150873	-0.502148	not differential	integrin alpha-4 isoform X1
16402	Itga5	0.875848	0.0575712	0.719503	not differential	integrin alpha-5 isoform 1 preproprotein
16403	Itga6	0.906358	0.0427004	-0.523959	not differential	integrin alpha-6 isoform 1 precursor
16404	Itga7	0.882813	0.0541315	-0.191474	not differential	integrin alpha-7 isoform 1 precursor
16407	Itgae	0.954927	0.0200299	-0.10305	not differential	integrin alpha-E isoform 1 precursor
16408	Itgal	NA		0.426237	not differential	integrin alpha-L isoform 1 precursor
16409	Itgam	0.945426	0.0243725	0.387641	not differential	integrin alpha-M isoform 1 precursor
16410	Itgav	0.864995	0.0629866	-0.150646	not differential	integrin alpha-V isoform X1
16411	Itgax	NA		-3.30967	not differential	integrin alpha-X isoform 1 precursor
16412	Itgb1	0.590772	0.22858	-0.244878	not differential	integrin beta-1 precursor
16413	Itgb1bp1	0.635272	0.19704	0.403638	not differential	integrin beta-1-binding protein 1
16414	Itgb2	0.803624	0.0949469	0.453608	not differential	integrin beta-2 isoform 1 precursor
16416	Itgb3	NA		-0.787027	not differential	integrin beta-3 isoform X1
16418	Eif6	0.86599	0.0624872	-0.130644	not differential	eukaryotic translation initiation factor 6
16419	Itgb5	0.999475	0.000227883	0.00110194	not differential	integrin beta-5 isoform 1 precursor
16420	Itgb6	NA		-2.83632	not differential	integrin beta-6 isoform X1
16421	Itgb7	0.894384	0.0484761	-0.173875	not differential	integrin beta-7 isoform X1
16423	Cd47	0.24646	0.608253	0.489234	not differential	leukocyte surface antigen CD47 isoform 1 precursor
16424	Itih1	NA		-1.58692	not differential	inter-alpha-trypsin inhibitor heavy chain H1 isoform 1 preproprotein
16425	Itih2	0.907935	0.0419451	0.301165	not differential	inter-alpha-trypsin inhibitor heavy chain H2 precursor
16426	Itih3	0.136433	0.86508	-0.428069	not differential	inter-alpha-trypsin inhibitor heavy chain H3 isoform X1
16427	Itih4	NA		0	not differential	inter alpha-trypsin inhibitor, heavy chain 4 isoform 1 precursor
16428	Itk	0.896323	0.0475357	-0.236633	not differential	tyrosine-protein kinase ITK/TSK isoform 1
16429	Itln1	0.873237	0.058868	-0.902533	not differential	intelectin-1a isoform X1
16430	Stt3a	0.689671	0.161358	-0.210333	not differential	dolichyl-diphosphooligosaccharide--protein glycosyltransferase subunit STT3A
16431	Itm2a	0.436699	0.359818	-0.539695	not differential	integral membrane protein 2A
16432	Itm2b	0.921399	0.0355524	-0.0906546	not differential	integral membrane protein 2B precursor
16434	Itpa	0.869533	0.0607141	-0.127605	not differential	inosine triphosphate pyrophosphatase isoform 1
16438	Itpr1	0.981172	0.00825505	-0.0309381	not differential	inositol 1,4,5-trisphosphate receptor type 1
16439	Itpr2	0.852185	0.0694662	0.256053	not differential	inositol 1,4,5-trisphosphate receptor type 2 isoform 1
16440	Itpr3	0.794622	0.0998392	-0.370519	not differential	inositol 1,4,5-trisphosphate receptor type 3
16443	Itsn1	0.955663	0.0196954	-0.0655003	not differential	intersectin-1 isoform 1
16449	Jag1	0.945426	0.0243725	-0.138945	not differential	protein jagged-1 isoform X1
16450	Jag2	0.554649	0.255982	0.407063	not differential	protein jagged-2 isoform X1
16451	Jak1	0.871738	0.0596141	-0.114253	not differential	tyrosine-protein kinase JAK1 isoform 1
16452	Jak2	0.994865	0.00223596	0.00737729	not differential	tyrosine-protein kinase JAK2
16453	Jak3	0.860712	0.0651423	-0.610002	not differential	tyrosine-protein kinase JAK3
16456	F11r	0.640853	0.193242	-0.489595	not differential	junctional adhesion molecule A precursor
16467	Atcay	0.875848	0.0575712	0.114655	not differential	caytaxin
16468	Jarid2	0.640853	0.193242	-0.548957	not differential	protein Jumonji isoform 1
16469	Jrk	0.93298	0.0301278	0.0815044	not differential	jerky protein
16470	Ush1g	0.74647	0.126987	0.860155	not differential	Usher syndrome type-1G protein homolog
16475	Ajuba	0.797341	0.0983558	1.30537	not differential	LIM domain-containing protein ajuba
16476	Jun	0.771519	0.112653	-0.547879	not differential	transcription factor AP-1
16477	Junb	0.0383759	1.41594	2.99038	increased	transcription factor jun-B
16478	Jund	0.307287	0.512456	1.0403	not differential	transcription factor jun-D isoform deltaJunD
16480	Jup	0.715083	0.145643	-0.352168	not differential	junction plakoglobin
16485	Kcna1	0.600101	0.221776	-0.593556	not differential	potassium voltage-gated channel subfamily A member 1
16490	Kcna2	0.994022	0.00260421	0.010834	not differential	potassium voltage-gated channel subfamily A member 2
16491	Kcna3	0.279798	0.553156	-0.481792	not differential	potassium voltage-gated channel subfamily A member 3
16492	Kcna4	0.936435	0.0285222	0.118526	not differential	potassium voltage-gated channel subfamily A member 4
16493	Kcna5	0.732184	0.13538	0.959574	not differential	potassium voltage-gated channel subfamily A member 5
16494	Kcna6	0.974542	0.0111996	-0.0360296	not differential	potassium voltage-gated channel subfamily A member 6
16497	Kcnab1	0.986573	0.00587062	0.0335301	not differential	voltage-gated potassium channel subunit beta-1 isoform 1
16498	Kcnab2	0.498037	0.302739	0.794427	not differential	voltage-gated potassium channel subunit beta-2 isoform 1
16499	Kcnab3	0.344275	0.463094	0.94957	not differential	voltage-gated potassium channel subunit beta-3
16500	Kcnb1	0.106572	0.972356	-0.818615	not differential	potassium voltage-gated channel subfamily B member 1
16502	Kcnc1	0.750556	0.124617	0.460925	not differential	potassium voltage-gated channel subfamily C member 1 isoform 1
16504	Kcnc3	NA		0.213584	not differential	potassium voltage-gated channel subfamily C member 3 isoform 1
16506	Kcnd1	0.982861	0.00750789	0.0444997	not differential	potassium voltage-gated channel subfamily D member 1 isoform X1
16508	Kcnd2	0.967671	0.0142722	-0.0680786	not differential	potassium voltage-gated channel subfamily D member 2 isoform X1
16509	Kcne1	NA		1.62374	not differential	potassium voltage-gated channel subfamily E member 1
16510	Kcnh1	0.969338	0.0135246	-0.0572519	not differential	potassium voltage-gated channel subfamily H member 1 isoform 1
16511	Kcnh2	0.947617	0.0233671	-0.0889371	not differential	potassium voltage-gated channel subfamily H member 2 isoform 1
16512	Kcnh3	0.809027	0.0920368	-0.965841	not differential	potassium voltage-gated channel subfamily H member 3
16513	Kcnj10	0.882813	0.0541315	-0.261373	not differential	ATP-sensitive inward rectifier potassium channel 10
16514	Kcnj11	0.889936	0.0506414	0.329188	not differential	ATP-sensitive inward rectifier potassium channel 11 isoform 1
16515	Kcnj12	0.925158	0.0337842	0.493706	not differential	ATP-sensitive inward rectifier potassium channel 12 isoform 1
16516	Kcnj15	NA		0	not differential	ATP-sensitive inward rectifier potassium channel 15 isoform a
16517	Kcnj16	0.978906	0.00925905	-0.0360901	not differential	inward rectifier potassium channel 16
16518	Kcnj2	0.889654	0.0507786	-0.812588	not differential	inward rectifier potassium channel 2
16519	Kcnj3	0.994022	0.00260421	-0.0221487	not differential	G protein-activated inward rectifier potassium channel 1 isoform 1
16520	Kcnj4	0.304283	0.516722	1.89397	not differential	inward rectifier potassium channel 4
16521	Kcnj5	0.90449	0.043596	0.39594	not differential	G protein-activated inward rectifier potassium channel 4
16522	Kcnj6	0.908297	0.0417721	-0.121177	not differential	G protein-activated inward rectifier potassium channel 2 isoform Girk2-1
16523	Kcnj8	0.751533	0.124052	1.00107	not differential	ATP-sensitive inward rectifier potassium channel 8 isoform 1
16524	Kcnj9	0.538977	0.268429	0.47321	not differential	G protein-activated inward rectifier potassium channel 3
16525	Kcnk1	0.394441	0.404018	1.15884	not differential	potassium channel subfamily K member 1
16526	Kcnk2	0.763288	0.117311	-0.293909	not differential	potassium channel subfamily K member 2 isoform 1
16528	Kcnk4	0.921936	0.0352994	0.1417	not differential	potassium channel subfamily K member 4 isoform X1
16529	Kcnk5	NA		-3.07344	not differential	potassium channel subfamily K member 5
16530	Kcnk7	NA		0.517776	not differential	potassium channel subfamily K member 7 isoform X1
16531	Kcnma1	0.963373	0.0162057	-0.0648706	not differential	calcium-activated potassium channel subunit alpha-1 isoform 1
16532	Kcnu1	0.893736	0.0487909	-0.558422	not differential	potassium channel subfamily U member 1
16535	Kcnq1	NA		2.01322	not differential	potassium voltage-gated channel subfamily KQT member 1
16536	Kcnq2	0.434557	0.361953	-0.328062	not differential	potassium voltage-gated channel subfamily KQT member 2 isoform 1
16538	Kcns1	NA		0.869645	not differential	potassium voltage-gated channel subfamily S member 1
16539	Kcns2	0.133445	0.874697	1.50462	not differential	potassium voltage-gated channel subfamily S member 2
16541	Napsa	0.8213	0.0854983	0.834593	not differential	napsin-A precursor
16542	Kdr	0.119406	0.922973	-0.830859	not differential	vascular endothelial growth factor receptor 2 isoform 1 precursor
16543	Mdfic	0.7726	0.112045	-0.39528	not differential	myoD family inhibitor domain-containing protein
16548	Khk	0.879819	0.0556068	-0.153515	not differential	ketohexokinase isoform 1
16549	Khsrp	0.581018	0.235811	0.489609	not differential	far upstream element-binding protein 2
16551	Kif11	0.796758	0.0986734	1.16462	not differential	kinesin-like protein KIF11
16553	Kif13a	0.945576	0.0243034	0.117997	not differential	kinesin-like protein KIF13A
16554	Kif13b	0.873357	0.0588082	0.360787	not differential	kinesin-like protein KIF13B
16558	Kif16b	0.706851	0.150672	-0.426838	not differential	kinesin-like protein KIF16B isoform 1
16559	Kif17	0.61699	0.209722	0.528066	not differential	kinesin-like protein KIF17 isoform 1
16560	Kif1a	0.642387	0.192203	-0.175997	not differential	kinesin-like protein KIF1A isoform a
16561	Kif1b	0.860803	0.065096	-0.107601	not differential	kinesin-like protein KIF1B isoform a
16562	Kif1c	0.646246	0.189602	-1.19006	not differential	kinesin-like protein KIF1C
16563	Kif2a	0.282926	0.548327	0.421468	not differential	kinesin-like protein KIF2A isoform 1
16564	Kif21a	0.785908	0.104628	0.215792	not differential	kinesin-like protein KIF21A isoform 1
16565	Kif21b	0.983586	0.0071877	0.064589	not differential	kinesin-like protein KIF21B
16568	Kif3a	0.811585	0.090666	0.16611	not differential	kinesin-like protein KIF3A isoform 1
16569	Kif3b	0.805605	0.0938779	0.309967	not differential	kinesin-like protein KIF3B
16570	Kif3c	0.7726	0.112045	-0.226155	not differential	kinesin-like protein KIF3C
16571	Kif4	0.846404	0.0724224	-0.123109	not differential	chromosome-associated kinesin KIF4
16572	Kif5a	0.735693	0.133304	0.213253	not differential	kinesin heavy chain isoform 5A
16573	Kif5b	0.741632	0.129811	-0.213026	not differential	kinesin-1 heavy chain
16574	Kif5c	0.0922978	1.03481	0.693842	not differential	kinesin heavy chain isoform 5C
16576	Kif7	0.740482	0.130485	-0.704935	not differential	kinesin-like protein KIF7 isoform 1
16578	Kif9	0.764178	0.116805	0.581352	not differential	kinesin-like protein KIF9 isoform 1
16579	Kifap3	0.439878	0.356668	0.171616	not differential	kinesin-associated protein 3 isoform KAP3A
16581	Kifc2	0.893497	0.0489069	0.161127	not differential	kinesin-like protein KIFC2 isoform 1 precursor
16582	Kifc3	0.973816	0.011523	-0.0340738	not differential	kinesin-like protein KIFC3 isoform a
16588	Kin	0.341644	0.466427	-0.482079	not differential	DNA/RNA-binding protein KIN17
16589	Uhmk1	0.852309	0.0694027	-0.125049	not differential	serine/threonine-protein kinase Kist isoform 1
16590	Kit	0.926314	0.0332417	-0.0900569	not differential	mast/stem cell growth factor receptor Kit isoform 1 precursor
16591	Kl	0.967358	0.0144128	0.291166	not differential	klotho isoform X1
16592	Fabp5	0.973816	0.011523	-0.035157	not differential	fatty acid-binding protein 5 isoform 1
16593	Klc1	0.00305376	2.51517	1.30673	increased	kinesin light chain 1 isoform 1A
16594	Klc2	0.824084	0.0840283	-0.278726	not differential	kinesin light chain 2 isoform 1
16596	Klf1	0.942519	0.02571	-0.183315	not differential	Krueppel-like factor 1
16597	Klf12	0.974542	0.0111996	0.111049	not differential	Krueppel-like factor 12
16598	Klf2	NA		-0.565691	not differential	Krueppel-like factor 2
16599	Klf3	0.982367	0.00772626	0.0326281	not differential	Krueppel-like factor 3
16600	Klf4	0.932373	0.0304104	-0.359532	not differential	Krueppel-like factor 4
16601	Klf9	0.904886	0.0434061	-0.136366	not differential	Krueppel-like factor 9
16612	Klk1	0.9176	0.0373466	-0.244638	not differential	kallikrein-1 isoform 1 preproprotein
16644	Kng1	NA		1.06841	not differential	kininogen-1 isoform 1 precursor
16646	Kpna1	0.966911	0.0146135	-0.0406036	not differential	importin subunit alpha-5
16647	Kpna2	0.487405	0.31211	0.435707	not differential	importin subunit alpha-1
16648	Kpna3	0.987509	0.00545911	0.0120093	not differential	importin subunit alpha-4
16649	Kpna4	0.0986706	1.00581	-0.537079	not differential	importin subunit alpha-3
16650	Kpna6	0.250503	0.601187	-0.382886	not differential	importin subunit alpha-7
16651	Sspn	0.974542	0.0111996	0.0658228	not differential	sarcospan isoform 1
16653	Kras	0.784289	0.105524	-0.244117	not differential	GTPase KRas
16656	Hivep3	0.982861	0.00750789	0.034923	not differential	transcription factor HIVEP3
16661	Krt10	0.669639	0.174159	0.256911	not differential	keratin, type I cytoskeletal 10
[truncated: 13,895 more rows]

## Sheet:  SCN_ZT01_DEGs
SCN_ZT01_DEGs
present			15888
not significant (padj > 0.05)			15436
significant (padj < 0.05)			452
increased in TD relative to TFD (padj < 0.05 and log2(FC) > 0)			374
decreased in TD relative to TFD (padj < 0.05 and log2(FC) < 0)			78
geneID	gene symbol	padj	-log10(padj)	log2(FC)	expression	gene name (alphabetically first isoform)
19109	Prl	0.000643071	3.19174	-20.3761	decreased	prolactin isoform 1 precursor
72121	Dennd2d	0.00515106	2.2881	-7.19525	decreased	DENN domain-containing protein 2D isoform 1
13655	Egr3	0.000153596	3.81362	-6.03292	decreased	early growth response protein 3 isoform 1
21898	Tlr4	0.00607272	2.21662	-5.73636	decreased	toll-like receptor 4 isoform X1
66931	1700010I14Rik	0.031227	1.50547	-5.28967	decreased	uncharacterized protein C6orf118 homolog isoform 1
260301	Otos	0.00565805	2.24733	-4.94662	decreased	otospiralin isoform X1
14282	Fosb	0.00237513	2.62431	-4.74387	decreased	protein fosB isoform 1
69364	1700012P22Rik	0.0232469	1.63364	-4.66298	decreased	uncharacterized protein C1orf158 homolog
80979	Slc26a5	0.0386586	1.41275	-3.39301	decreased	prestin isoform 1
56437	Rrad	0.00676179	2.16994	-3.17356	decreased	GTP-binding protein RAD
55942	Sertad1	0.000427247	3.36932	-2.42199	decreased	SERTA domain-containing protein 1
118567918	LOC118567918	0.0257409	1.58938	-2.34095	decreased	MLV-related proviral Env polyprotein-like
54722	Gsdme	0.0269951	1.56872	-2.33046	decreased	gasdermin-E isoform X1
69821	Mterf4	0.0225332	1.64718	-1.99109	decreased	transcription termination factor 4, mitochondrial isoform 1
11838	Arc	0.00145204	2.83802	-1.90091	decreased	activity-regulated cytoskeleton-associated protein
14284	Fosl2	0.000524101	3.28059	-1.74224	decreased	fos-related antigen 2
18227	Nr4a2	0.0341385	1.46676	-1.70939	decreased	nuclear receptor subfamily 4 group A member 2
21847	Klf10	0.00188839	2.72391	-1.58807	decreased	Krueppel-like factor 10 isoform 1
102423	Hinfp	0.0283853	1.54691	-1.52891	decreased	histone H4 transcription factor
12575	Cdkn1a	0.0012382	2.90721	-1.45079	decreased	cyclin-dependent kinase inhibitor 1
12227	Btg2	0.0267876	1.57207	-1.43907	decreased	protein BTG2
17936	Nab1	0.000708537	3.14964	-1.41046	decreased	NGFI-A-binding protein 1
231872	Aimp2	0.00101297	2.9944	-1.40268	decreased	aminoacyl tRNA synthase complex-interacting multifunctional protein 2 isoform 1
59090	Midn	0.0231234	1.63595	-1.34805	decreased	midnolin isoform 1
107652	Uap1	0.017976	1.74531	-1.34034	decreased	UDP-N-acetylhexosamine pyrophosphorylase isoform 1
104759	Pld4	0.00946361	2.02394	-1.33076	decreased	5\\'-3\\' exonuclease PLD4
26556	Homer1	0.00546787	2.26218	-1.30979	decreased	homer protein homolog 1 isoform b
60611	Foxj2	0.030673	1.51324	-1.27063	decreased	forkhead box protein J2
320129	Grk3	0.00427373	2.36919	-1.25241	decreased	beta-adrenergic receptor kinase 2 isoform 1
18124	Nr4a3	0.000938622	3.02751	-1.25185	decreased	nuclear receptor subfamily 4 group A member 3 isoform 1
12916	Crem	0.000938622	3.02751	-1.23177	decreased	cAMP-responsive element modulator isoform 1
245631	Pwwp3b	0.0028807	2.5405	-1.20886	decreased	PWWP domain-containing DNA repair factor 3B
114644	Slc13a3	0.0289429	1.53846	-1.17592	decreased	solute carrier family 13 member 3
56515	Rnf138	0.00132382	2.87817	-1.03658	decreased	E3 ubiquitin-protein ligase RNF138 isoform 1
70650	Zcchc8	0.0298221	1.52546	-1.0033	decreased	zinc finger CCHC domain-containing protein 8
66921	Prpf38b	0.0134342	1.87179	-0.963287	decreased	pre-mRNA-splicing factor 38B isoform 1
74522	Morc2a	0.00760432	2.11894	-0.959359	decreased	ATPase MORC2A isoform 1
20019	Polr1a	0.00946361	2.02394	-0.955178	decreased	DNA-directed RNA polymerase I subunit RPA1
71059	Hexim2	0.00511932	2.29079	-0.939523	decreased	protein HEXIM2
240396	Mex3c	0.0280322	1.55234	-0.867553	decreased	RNA-binding E3 ubiquitin-protein ligase MEX3C
105247240	Gm42372	0.0344675	1.46259	-0.816568	decreased	predicted gene, 42372
16796	Lasp1	0.0466909	1.33077	-0.807633	decreased	LIM and SH3 domain protein 1
68087	Dcakd	0.0287421	1.54148	-0.798403	decreased	dephospho-CoA kinase domain-containing protein
73674	Wdr75	0.00237513	2.62431	-0.794237	decreased	WD repeat-containing protein 75
53881	Slc5a3	0.00389643	2.40933	-0.786066	decreased	sodium/myo-inositol cotransporter
22670	Trim26	0.00888068	2.05155	-0.784491	decreased	tripartite motif-containing protein 26
17428	Mnt	0.039311	1.40549	-0.742221	decreased	max-binding protein MNT
26374	Cop1	0.0344675	1.46259	-0.738892	decreased	E3 ubiquitin-protein ligase COP1 isoform 1
71721	Fam13c	0.0129534	1.88762	-0.736606	decreased	protein FAM13C isoform 1
12874	Cpd	0.0373203	1.42805	-0.734969	decreased	carboxypeptidase D precursor
54720	Rcan1	0.00391935	2.40679	-0.733597	decreased	calcipressin-1 isoform 1
15184	Hdac5	0.0316722	1.49932	-0.728886	decreased	histone deacetylase 5 isoform 1
77286	Nkrf	0.0358753	1.4452	-0.726927	decreased	NF-kappa-B-repressing factor
53415	Htatip2	0.0344675	1.46259	-0.714703	decreased	oxidoreductase HTATIP2 isoform a precursor
105171	Arrdc3	0.0206836	1.68437	-0.668021	decreased	arrestin domain-containing protein 3
20462	Tra2b	0.00345128	2.46202	-0.667681	decreased	transformer-2 protein homolog beta isoform 1
66687	Tbc1d15	0.000982172	3.00781	-0.653208	decreased	TBC1 domain family member 15
20383	Srsf3	0.00449395	2.34737	-0.643623	decreased	serine/arginine-rich splicing factor 3
99167	Ssx2ip	0.021981	1.65795	-0.637142	decreased	afadin- and alpha-actinin-binding protein isoform a
17210	Mcl1	0.0448228	1.3485	-0.631145	decreased	induced myeloid leukemia cell differentiation protein Mcl-1 homolog
73754	Thap1	0.0293081	1.53301	-0.624838	decreased	THAP domain-containing protein 1
66917	Chordc1	0.0253594	1.59586	-0.61039	decreased	cysteine and histidine-rich domain-containing protein 1
12683	Cidea	0.0271724	1.56587	-0.609911	decreased	cell death activator CIDE-A
108147	Atic	0.0232469	1.63364	-0.605595	decreased	bifunctional purine biosynthesis protein ATIC
11749	Anxa6	0.0369362	1.43255	-0.586468	decreased	annexin A6 isoform a
110109	Nop2	0.0286896	1.54227	-0.555046	decreased	probable 28S rRNA (cytosine-C(5))-methyltransferase
78408	Fam131a	0.0264073	1.57828	-0.542186	decreased	protein FAM131A
93762	Smarca5	0.0192896	1.71468	-0.540631	decreased	SWI/SNF-related matrix-associated actin-dependent regulator of chromatin subfamily A member 5
19164	Psen1	0.0258498	1.58754	-0.533554	decreased	presenilin-1 precursor
14547	Gdap2	0.037382	1.42734	-0.50968	decreased	ganglioside-induced differentiation-associated protein 2
243272	Sbno1	0.0370276	1.43147	-0.500789	decreased	protein strawberry notch homolog 1 isoform a
268656	Sptlc1	0.024184	1.61647	-0.481952	decreased	serine palmitoyltransferase 1
66787	Gskip	0.00500989	2.30017	-0.469977	decreased	GSK3B-interacting protein
66799	Ube2w	0.00889292	2.05096	-0.459397	decreased	ubiquitin-conjugating enzyme E2 W isoform 1
331401	Thoc2	0.0438733	1.3578	-0.40817	decreased	THO complex subunit 2
11842	Arf3	0.0232469	1.63364	-0.388914	decreased	ADP-ribosylation factor 3
11974	Atp6v0e	0.0331405	1.47964	-0.341649	decreased	V-type proton ATPase subunit e 1
22278	Usf1	0.0412926	1.38413	-0.338489	decreased	upstream stimulatory factor 1 isoform 1
18100	Mrpl40	0.0339268	1.46946	0.354032	increased	39S ribosomal protein L40, mitochondrial isoform X1
12301	Cacybp	0.0188482	1.72473	0.380033	increased	calcyclin-binding protein
15500	Hsf2	0.030673	1.51324	0.386869	increased	heat shock factor protein 2
104725	Sptssa	0.0105835	1.97537	0.42305	increased	serine palmitoyltransferase small subunit A
15441	Hp1bp3	0.0229176	1.63983	0.443023	increased	heterochromatin protein 1-binding protein 3 isoform 1
50529	Mrps7	0.0120127	1.92036	0.445027	increased	28S ribosomal protein S7, mitochondrial precursor
57905	Isy1	0.0386586	1.41275	0.467759	increased	pre-mRNA-splicing factor ISY1 homolog
67675	Cuta	0.0295286	1.52976	0.492737	increased	protein CutA isoform 1 precursor
106861	Abhd3	0.0477853	1.32071	0.493424	increased	phospholipase ABHD3
19646	Rbbp4	0.0149087	1.82656	0.499165	increased	histone-binding protein RBBP4
107271	Yars	0.0295286	1.52976	0.517678	increased	tyrosine--tRNA ligase, cytoplasmic
18536	Pcm1	0.0410471	1.38672	0.527193	increased	pericentriolar material 1 protein
228875	Slc35c2	0.0370276	1.43147	0.52759	increased	solute carrier family 35 member C2 isoform 1
76709	Arpc2	0.0425321	1.37128	0.528798	increased	actin-related protein 2/3 complex subunit 2
20962	Sycp3	0.0252103	1.59842	0.53134	increased	synaptonemal complex protein 3
108013	Celf4	0.0203971	1.69043	0.543251	increased	CUGBP Elav-like family member 4 isoform 1
229707	Strip1	0.0466909	1.33077	0.544471	increased	striatin-interacting protein 1
104771	Jkamp	0.00391935	2.40679	0.548161	increased	JNK1/MAPK8-associated membrane protein isoform 1
69823	Fyttd1	0.0425888	1.3707	0.576284	increased	UAP56-interacting factor isoform 1
76688	Arfrp1	0.0243777	1.61301	0.583082	increased	ADP-ribosylation factor-related protein 1 isoform 1
170823	Glmn	0.0161739	1.79119	0.600634	increased	glomulin isoform a
74112	Usp16	0.00132382	2.87817	0.602994	increased	ubiquitin carboxyl-terminal hydrolase 16
17220	Mcm7	0.0203971	1.69043	0.607724	increased	DNA replication licensing factor MCM7 isoform a
68971	Tamm41	0.0328651	1.48327	0.607945	increased	phosphatidate cytidylyltransferase, mitochondrial isoform X1
65973	Asph	0.0486649	1.31278	0.614717	increased	aspartyl/asparaginyl beta-hydroxylase isoform 1
268890	Lsamp	0.020237	1.69385	0.614793	increased	limbic system-associated membrane protein isoform 2 precursor
104001	Rtn1	0.0328651	1.48327	0.616724	increased	reticulon-1 isoform A
330817	Dhps	0.0410685	1.38649	0.619588	increased	deoxyhypusine synthase
56217	Mpp5	0.00449395	2.34737	0.619886	increased	MAGUK p55 subfamily member 5
58200	Ppp1r1a	0.028896	1.53916	0.623067	increased	protein phosphatase 1 regulatory subunit 1A
80987	Nckipsd	0.0328282	1.48375	0.630652	increased	NCK-interacting protein with SH3 domain
66596	Gtf3a	0.0251956	1.59868	0.631178	increased	transcription factor IIIA
240334	Pcyox1l	0.0386586	1.41275	0.636469	increased	prenylcysteine oxidase-like isoform X1
67490	Ufl1	0.00688056	2.16238	0.644134	increased	E3 UFM1-protein ligase 1
226412	R3hdm1	0.015909	1.79836	0.645156	increased	R3H domain-containing protein 1
66530	Ubxn6	0.0177094	1.7518	0.65295	increased	UBX domain-containing protein 6 isoform 1
52858	Cdipt	0.0288247	1.54023	0.655187	increased	CDP-diacylglycerol--inositol 3-phosphatidyltransferase isoform 1
67458	Ergic1	0.0375	1.42597	0.655318	increased	endoplasmic reticulum-Golgi intermediate compartment protein 1
17391	Mmp24	0.00888068	2.05155	0.663394	increased	matrix metalloproteinase-24 isoform X1
67952	Tomm20	0.0312213	1.50555	0.66416	increased	mitochondrial import receptor subunit TOM20 homolog
67830	Rer1	0.0232469	1.63364	0.675995	increased	protein RER1
57438	Marchf7	0.00530835	2.27504	0.680338	increased	E3 ubiquitin-protein ligase MARCHF7
66075	Chchd3	0.0363504	1.43949	0.686809	increased	MICOS complex subunit Mic19
101437	Dhx32	0.0297994	1.52579	0.687247	increased	putative pre-mRNA-splicing factor ATP-dependent RNA helicase DHX32 isoform a
67681	Mrpl18	0.0292445	1.53396	0.688475	increased	39S ribosomal protein L18, mitochondrial
67713	Dnajc19	0.0209529	1.67876	0.691428	increased	mitochondrial import inner membrane translocase subunit TIM14 isoform 1
66592	Stoml2	0.0203971	1.69043	0.692353	increased	stomatin-like protein 2, mitochondrial
213012	Abhd10	0.0343921	1.46354	0.695985	increased	mycophenolic acid acyl-glucuronide esterase, mitochondrial
67273	Ndufa10	0.0232469	1.63364	0.697796	increased	NADH dehydrogenase
29861	Dpf1	0.000427247	3.36932	0.698699	increased	zinc finger protein neuro-d4 isoform 1
11767	Ap1m1	0.0247308	1.60676	0.703003	increased	AP-1 complex subunit mu-1
106572	Rab31	0.00530835	2.27504	0.711818	increased	ras-related protein Rab-31
20320	Nptn	0.00676179	2.16994	0.714057	increased	neuroplastin isoform 1 precursor
56150	Mad2l1	0.019154	1.71774	0.715868	increased	mitotic spindle assembly checkpoint protein MAD2A
20338	Sel1l	0.030673	1.51324	0.716028	increased	protein sel-1 homolog 1 isoform a precursor
72454	Ccdc71	0.00268902	2.57041	0.716565	increased	coiled-coil domain-containing protein 71
56334	Tmed2	0.0282173	1.54948	0.724219	increased	transmembrane emp24 domain-containing protein 2 isoform X1
59052	Mettl9	0.014268	1.84564	0.726912	increased	methyltransferase-like protein 9 isoform X1
66431	Oxld1	0.016086	1.79355	0.727003	increased	oxidoreductase-like domain-containing protein 1 isoform 1
77697	Mmab	0.0363504	1.43949	0.728266	increased	corrinoid adenosyltransferase isoform 1 precursor
20168	Rtn3	0.0350075	1.45584	0.73085	increased	reticulon-3 isoform 1
70317	Arl16	0.0466909	1.33077	0.73243	increased	ADP-ribosylation factor-like protein 16
56463	Snd1	0.019249	1.71559	0.733511	increased	staphylococcal nuclease domain-containing protein 1
108645	Mat2b	0.00449395	2.34737	0.741915	increased	methionine adenosyltransferase 2 subunit beta isoform 1
69981	Tmem30a	0.0155276	1.80889	0.741953	increased	cell cycle control protein 50A
66174	Nudt14	0.0386586	1.41275	0.745755	increased	uridine diphosphate glucose pyrophosphatase NUDT14 isoform 1
69125	Cnot8	0.00880587	2.05523	0.747286	increased	CCR4-NOT transcription complex subunit 8
75914	Exoc6b	0.0286896	1.54227	0.749869	increased	exocyst complex component 6B
12567	Cdk4	0.0386586	1.41275	0.751428	increased	cyclin-dependent kinase 4 isoform 1
338359	Supv3l1	0.0236672	1.62585	0.752653	increased	ATP-dependent RNA helicase SUPV3L1, mitochondrial isoform 1 precursor
71787	Trnau1ap	0.00748109	2.12603	0.754131	increased	tRNA selenocysteine 1-associated protein 1
105559	Mbnl2	0.0441953	1.35462	0.755105	increased	muscleblind-like protein 2 isoform 1
20720	Serpine2	0.0129766	1.88684	0.760101	increased	glia-derived nexin isoform X1
17760	Map6	0.039311	1.40549	0.767978	increased	microtubule-associated protein 6 isoform 1
54613	St3gal6	0.0148874	1.82718	0.771906	increased	type 2 lactosamine alpha-2,3-sialyltransferase isoform 1
74105	Gga2	0.0361497	1.44189	0.7746	increased	ADP-ribosylation factor-binding protein GGA2
26912	Gcat	0.00591509	2.22804	0.775288	increased	2-amino-3-ketobutyrate coenzyme A ligase, mitochondrial isoform a
53619	Blcap	0.030673	1.51324	0.776652	increased	bladder cancer-associated protein
74840	Manf	0.0409226	1.38804	0.785776	increased	mesencephalic astrocyte-derived neurotrophic factor precursor
18767	Pkia	0.0296794	1.52755	0.786059	increased	cAMP-dependent protein kinase inhibitor alpha
22661	Zfp148	0.0278605	1.55501	0.786656	increased	zinc finger protein 148
59025	Usp14	0.0110003	1.9586	0.787009	increased	ubiquitin carboxyl-terminal hydrolase 14 isoform 1
668173	Pex10	0.0410471	1.38672	0.795647	increased	peroxisome biogenesis factor 10
18631	Pex11a	0.0314669	1.50215	0.796616	increased	peroxisomal membrane protein 11A
19357	Rad21	0.00913584	2.03925	0.806125	increased	double-strand-break repair protein rad21 homolog
13430	Dnm2	0.0441953	1.35462	0.80623	increased	dynamin-2 isoform 1
107029	Me2	0.0209964	1.67785	0.81165	increased	NAD-dependent malic enzyme, mitochondrial isoform X1
23807	Arih2	0.0217599	1.66234	0.812435	increased	E3 ubiquitin-protein ligase ARIH2 isoform a
69051	Pycr2	0.0253411	1.59617	0.817478	increased	pyrroline-5-carboxylate reductase 2
12408	Cbr1	0.000427959	3.3686	0.81799	increased	carbonyl reductase
30926	Glrx3	0.00881813	2.05462	0.823608	increased	glutaredoxin-3 isoform 1
21749	Terf1	0.0113044	1.94675	0.828328	increased	telomeric repeat-binding factor 1 isoform 1
11363	Acadl	0.0341385	1.46676	0.828557	increased	long-chain specific acyl-CoA dehydrogenase, mitochondrial precursor
216869	Arrb2	0.0469102	1.32873	0.830529	increased	beta-arrestin-2 isoform a
103963	Rpn1	0.0410471	1.38672	0.832148	increased	dolichyl-diphosphooligosaccharide--protein glycosyltransferase subunit 1 precursor
59022	Edf1	0.0028807	2.5405	0.836891	increased	endothelial differentiation-related factor 1
108989	Tpr	0.0281654	1.55028	0.837552	increased	nucleoprotein TPR
12530	Cdc25a	0.0318803	1.49648	0.840057	increased	M-phase inducer phosphatase 1
320100	Relt	0.00302849	2.51877	0.841092	increased	tumor necrosis factor receptor superfamily member 19L isoform 1 precursor
67249	Tbc1d19	0.0118648	1.92574	0.84979	increased	TBC1 domain family member 19
59126	Nek6	0.000938622	3.02751	0.850404	increased	serine/threonine-protein kinase Nek6
67474	Snap29	0.0271724	1.56587	0.851019	increased	synaptosomal-associated protein 29
66881	Pcyox1	0.0247308	1.60676	0.852129	increased	prenylcysteine oxidase isoform 1 precursor
26754	Cops5	0.019513	1.70968	0.852133	increased	COP9 signalosome complex subunit 5 isoform 1
14225	Fkbp1a	0.0295286	1.52976	0.852861	increased	peptidyl-prolyl cis-trans isomerase FKBP1A isoform 1
74140	Tm9sf1	0.00651193	2.18629	0.8615	increased	transmembrane 9 superfamily member 1 isoform X1
70481	Pnma1	0.00306679	2.51332	0.866245	increased	paraneoplastic antigen Ma1 homolog
218699	Pxk	0.0177228	1.75147	0.870378	increased	PX domain-containing protein kinase-like protein isoform 3
218441	Zfyve16	0.035447	1.45042	0.870966	increased	zinc finger FYVE domain-containing protein 16
52477	Angel2	0.0227948	1.64216	0.872903	increased	protein angel homolog 2 isoform 1
226151	Slf2	0.0289875	1.53779	0.875051	increased	SMC5-SMC6 complex localization factor protein 2 isoform 1
18537	Pcmt1	0.0105876	1.9752	0.888323	increased	protein-L-isoaspartate(D-aspartate) O-methyltransferase isoform 1
57815	Spata5	0.0151312	1.82013	0.89696	increased	ATPase family protein 2 homolog isoform 1
104444	Rexo2	0.00268665	2.57079	0.897094	increased	oligoribonuclease, mitochondrial isoform 1 precursor
213541	Ythdf2	0.0105188	1.97803	0.899184	increased	YTH domain-containing family protein 2
225348	Wdr36	0.0251956	1.59868	0.904675	increased	WD repeat-containing protein 36 isoform 1
67197	Zcrb1	0.01878	1.7263	0.906919	increased	zinc finger CCHC-type and RNA-binding motif-containing protein 1 isoform 1
70361	Lman1	0.0278605	1.55501	0.908354	increased	protein ERGIC-53 precursor
20916	Sucla2	0.0206836	1.68437	0.908396	increased	succinate--CoA ligase
57315	Wdr46	0.0305286	1.51529	0.910597	increased	WD repeat-containing protein 46
50926	Hnrnpdl	0.00415333	2.3816	0.923155	increased	heterogeneous nuclear ribonucleoprotein D-like
56530	Cnpy2	0.0115244	1.93838	0.925671	increased	protein canopy homolog 2 isoform X1
11541	Adora2b	0.0338985	1.46982	0.926305	increased	adenosine receptor A2b
108012	Ap1s2	0.0055325	2.25708	0.926675	increased	AP-1 complex subunit sigma-2 isoform 1
228543	Rhov	0.00128756	2.89023	0.926706	increased	rho-related GTP-binding protein RhoV
276770	Eif5a	0.0119432	1.92288	0.929225	increased	eukaryotic translation initiation factor 5A-1
66552	Sppl2a	0.0137089	1.863	0.932507	increased	signal peptide peptidase-like 2A isoform X1
29813	Zfp385a	0.0335861	1.47384	0.938802	increased	zinc finger protein 385A isoform 1
67893	Tmem86a	0.0286896	1.54227	0.939249	increased	lysoplasmalogenase-like protein TMEM86A
67387	Unc50	0.00871005	2.05998	0.940884	increased	protein unc-50 homolog
53869	Rab11a	0.00507157	2.29486	0.941731	increased	ras-related protein Rab-11A
20973	Syngr2	0.0497861	1.30289	0.944443	increased	synaptogyrin-2
244631	Pskh1	0.0370276	1.43147	0.94525	increased	serine/threonine-protein kinase H1
75740	Egfem1	0.0156243	1.8062	0.948025	increased	EGF-like and EMI domain-containing protein 1 isoform a precursor
68365	Rab14	0.0162958	1.78792	0.954966	increased	ras-related protein Rab-14
66679	Rae1	0.0017381	2.75993	0.976685	increased	mRNA export factor
66998	Psmd5	0.0269951	1.56872	0.97806	increased	26S proteasome non-ATPase regulatory subunit 5 isoform 1
244962	Snx14	0.00156069	2.80668	0.981286	increased	sorting nexin-14 isoform 1
66870	Serbp1	0.0144412	1.8404	0.981603	increased	plasminogen activator inhibitor 1 RNA-binding protein isoform 1
213084	Cdkl3	0.0479522	1.31919	0.983577	increased	cyclin-dependent kinase-like 3 isoform 1
105298	Epdr1	0.00650642	2.18666	0.985591	increased	mammalian ependymin-related protein 1 precursor
57895	Ccdc126	0.0258498	1.58754	0.990539	increased	coiled-coil domain-containing protein 126 isoform 1 precursor
78653	Bola3	0.00391935	2.40679	0.99657	increased	bolA-like protein 3 isoform 1
74185	Gbe1	0.00598204	2.22315	0.999128	increased	1,4-alpha-glucan-branching enzyme
666257	Zfp660	0.0344675	1.46259	1.00806	increased	zinc finger protein 660
71435	Arhgap21	0.00604801	2.21839	1.01162	increased	rho GTPase-activating protein 21 isoform 1
68572	Mrpl58	0.000427247	3.36932	1.01328	increased	peptidyl-tRNA hydrolase ICT1, mitochondrial isoform 1
66494	Prelid1	0.0178425	1.74854	1.02378	increased	PRELI domain-containing protein 1, mitochondrial precursor
234678	D230025D16Rik	0.0156243	1.8062	1.02397	increased	UPF0183 protein C16orf70 homolog isoform 1
268345	Kcnc2	0.0427074	1.3695	1.02477	increased	potassium voltage-gated channel subfamily C member 2 isoform 1
140499	Ube2j2	0.0203971	1.69043	1.02558	increased	ubiquitin-conjugating enzyme E2 J2 isoform a
74443	P4htm	0.00301264	2.52105	1.03195	increased	transmembrane prolyl 4-hydroxylase isoform 1
66664	Tmem41a	0.010353	1.98493	1.03468	increased	transmembrane protein 41A precursor
11931	Atp1b1	0.00990798	2.00401	1.03558	increased	sodium/potassium-transporting ATPase subunit beta-1
18150	Npm3	0.0116091	1.9352	1.04522	increased	nucleoplasmin-3
20751	Spr	0.00306679	2.51332	1.04731	increased	sepiapterin reductase
381356	Cacfd1	0.00149949	2.82406	1.04779	increased	calcium channel flower homolog isoform 1
69804	Tmem147	0.0156355	1.80589	1.05672	increased	transmembrane protein 147
68493	Ndufaf4	0.0369362	1.43255	1.06031	increased	NADH dehydrogenase
17219	Mcm6	0.00128756	2.89023	1.06125	increased	DNA replication licensing factor MCM6 isoform 1
56321	Aatf	1.54997e-05	4.80968	1.07071	increased	protein AATF
114601	Ehbp1l1	0.01878	1.7263	1.07253	increased	EH domain-binding protein 1-like protein 1 isoform a
26939	Polr3e	0.0470045	1.32786	1.07666	increased	DNA-directed RNA polymerase III subunit RPC5 isoform 1
18570	Pdcd6	0.0191631	1.71753	1.077	increased	programmed cell death protein 6 isoform 1
116733	Vps4a	0.0118598	1.92592	1.08264	increased	vacuolar protein sorting-associated protein 4A
56736	Rnf14	0.00530835	2.27504	1.0828	increased	E3 ubiquitin-protein ligase RNF14 isoform a
72612	Hpf1	0.00905649	2.04304	1.08397	increased	histone PARylation factor 1 isoform 1
105675	Ppif	0.0167076	1.77709	1.08825	increased	peptidyl-prolyl cis-trans isomerase F, mitochondrial isoform X1
18412	Sqstm1	0.0209964	1.67785	1.09142	increased	sequestosome-1 isoform 1
94067	Mrpl43	0.00268249	2.57146	1.09225	increased	39S ribosomal protein L43, mitochondrial
269999	Orai3	0.0298221	1.52546	1.09931	increased	protein orai-3
77041	Arsk	0.019249	1.71559	1.09973	increased	arylsulfatase K isoform 1 precursor
71780	Isyna1	0.00696775	2.15691	1.11014	increased	inositol-3-phosphate synthase 1
104570	Ppp4r3b	0.0116322	1.93434	1.11179	increased	serine/threonine-protein phosphatase 4 regulatory subunit 3B isoform 1
16898	Rps2	0.0202078	1.69448	1.11185	increased	40S ribosomal protein S2
329777	Pigk	0.00990798	2.00401	1.12066	increased	GPI-anchor transamidase isoform 1 precursor
269389	Tox2	0.0145238	1.83792	1.1266	increased	TOX high mobility group box family member 2 isoform 1
69672	Txndc15	0.0023706	2.62514	1.1367	increased	thioredoxin domain-containing protein 15 precursor
404634	Macroh2a2	0.0167265	1.7766	1.13763	increased	core histone macro-H2A.2
67892	Coa6	0.0423765	1.37288	1.14726	increased	cytochrome c oxidase assembly factor 6 homolog
54725	Cadm1	0.00688056	2.16238	1.14949	increased	cell adhesion molecule 1 isoform a precursor
64113	Moap1	0.00101297	2.9944	1.15216	increased	modulator of apoptosis 1
19252	Dusp1	0.0425583	1.37102	1.15229	increased	dual specificity protein phosphatase 1
208117	Aph1b	0.009119	2.04005	1.16584	increased	gamma-secretase subunit APH-1B
14431	Gamt	0.0120127	1.92036	1.16961	increased	guanidinoacetate N-methyltransferase isoform 1
21915	Dtymk	0.024184	1.61647	1.17564	increased	thymidylate kinase isoform 1
69662	2310061I04Rik	0.0269951	1.56872	1.17967	increased	uncharacterized protein C6orf136 homolog
76626	Msi2	0.000917029	3.03762	1.18035	increased	RNA-binding protein Musashi homolog 2 isoform 1
57373	Akip1	0.0248912	1.60395	1.18415	increased	A-kinase-interacting protein 1
30935	Tor3a	0.00132382	2.87817	1.18586	increased	torsin-3A precursor
94315	Prcc	0.0256319	1.59122	1.18717	increased	proline-rich protein PRCC
108705	Pttg1ip	0.015909	1.79836	1.18847	increased	pituitary tumor-transforming gene 1 protein-interacting protein isoform X1
20872	Stk16	0.00449395	2.34737	1.19071	increased	serine/threonine-protein kinase 16
246703	Naxe	0.00586397	2.23181	1.19238	increased	NAD(P)H-hydrate epimerase isoform X1
245865	Spag4	0.0312213	1.50555	1.19741	increased	sperm-associated antigen 4 protein
30052	Pcsk1n	0.0199476	1.70011	1.1975	increased	proSAAS precursor
100637	N4bp2l1	0.000820484	3.08593	1.19833	increased	NEDD4-binding protein 2-like 1
72542	Pgam5	0.00268249	2.57146	1.19862	increased	serine/threonine-protein phosphatase PGAM5, mitochondrial isoform 1
12522	Cd83	0.0161739	1.79119	1.20488	increased	CD83 antigen isoform 1 precursor
56207	Uchl5	0.0161739	1.79119	1.20811	increased	ubiquitin carboxyl-terminal hydrolase isozyme L5 isoform 1
75686	Nudt16	0.000643071	3.19174	1.21498	increased	U8 snoRNA-decapping enzyme
17984	Ndn	0.0337395	1.47186	1.21686	increased	necdin
52897	Rbfox3	0.00354571	2.4503	1.21876	increased	RNA binding protein fox-1 homolog 3 isoform 1
52838	Dnlz	0.00725077	2.13962	1.226	increased	DNL-type zinc finger protein isoform 1
76976	Arxes2	0.00162807	2.78833	1.22744	increased	adipocyte-related X-chromosome expressed sequence 2
69721	Nkiras1	0.0446639	1.35004	1.22869	increased	NF-kappa-B inhibitor-interacting Ras-like protein 1 isoform 1
20615	Snapin	0.000912807	3.03962	1.24444	increased	SNARE-associated protein Snapin
234356	Csgalnact1	0.0335078	1.47485	1.25296	increased	chondroitin sulfate N-acetylgalactosaminyltransferase 1
83703	Dbr1	0.0203971	1.69043	1.25506	increased	lariat debranching enzyme isoform 1
72392	Tmem175	0.017976	1.74531	1.25769	increased	endosomal/lysosomal potassium channel TMEM175 isoform 1
12328	Caml	0.0203971	1.69043	1.26417	increased	calcium signal-modulating cyclophilin ligand
21853	Timeless	0.004643	2.3332	1.26957	increased	protein timeless homolog isoform 1
71340	Riok1	0.0125137	1.90261	1.27778	increased	serine/threonine-protein kinase RIO1
64138	Ctsz	0.0092842	2.03226	1.27855	increased	cathepsin Z preproprotein
56209	Gde1	0.00607874	2.21619	1.28323	increased	glycerophosphodiester phosphodiesterase 1
69878	Snrpf	0.0223964	1.64982	1.28475	increased	small nuclear ribonucleoprotein F
57439	Tmem183a	0.0464408	1.3331	1.2877	increased	transmembrane protein 183 isoform a
60441	Mrpl38	0.00748109	2.12603	1.2887	increased	39S ribosomal protein L38, mitochondrial precursor
66865	Pmpca	0.00492473	2.30762	1.2938	increased	mitochondrial-processing peptidase subunit alpha isoform X1
66498	Dda1	0.00748109	2.12603	1.29482	increased	DET1- and DDB1-associated protein 1 isoform 1
74168	Zdhhc16	0.00584983	2.23286	1.29698	increased	palmitoyltransferase ZDHHC16 isoform 1 precursor
16593	Klc1	0.00305376	2.51517	1.30673	increased	kinesin light chain 1 isoform 1A
104303	Arl1	0.00990798	2.00401	1.30727	increased	ADP-ribosylation factor-like protein 1
68133	Gcsh	0.00268249	2.57146	1.32227	increased	glycine cleavage system H protein, mitochondrial precursor
69957	Cdc16	0.00245159	2.61055	1.32635	increased	cell division cycle protein 16 homolog isoform 1
18221	Nudc	0.0208252	1.68141	1.33007	increased	nuclear migration protein nudC
107771	Bmyc	0.00505295	2.29646	1.33488	increased	protein B-Myc
381101	Dnph1	0.00888068	2.05155	1.34091	increased	2\\'-deoxynucleoside 5\\'-phosphate N-hydrolase 1
19355	Rad1	0.0281654	1.55028	1.34779	increased	cell cycle checkpoint protein RAD1 isoform 1
75758	9130401M01Rik	0.00530835	2.27504	1.35373	increased	uncharacterized protein C8orf76 homolog
68347	Mettl26	0.0169872	1.76988	1.3567	increased	methyltransferase-like 26
28295	Gatd3a	0.00449395	2.34737	1.35896	increased	glutamine amidotransferase-like class 1 domain-containing protein 3A, mitochondrial isoform 1 precursor
70612	Tmem230	0.00748109	2.12603	1.35923	increased	transmembrane protein 230
225020	Fez2	0.0187145	1.72782	1.35997	increased	fasciculation and elongation protein zeta-2 isoform 1
227522	Rpp38	0.00620054	2.20757	1.36195	increased	ribonuclease P protein subunit p38
51801	Ramp1	0.0092599	2.03339	1.36522	increased	receptor activity-modifying protein 1 isoform 1 precursor
72171	Shq1	0.0322362	1.49166	1.3662	increased	protein SHQ1 homolog
69367	Glrx2	0.000938622	3.02751	1.36985	increased	glutaredoxin-2, mitochondrial isoform a
56424	Stub1	0.014388	1.842	1.37284	increased	STIP1 homology and U box-containing protein 1
22245	Uck1	0.00132382	2.87817	1.37361	increased	uridine-cytidine kinase 1 isoform 1
140482	Zfp358	0.00449395	2.34737	1.38738	increased	zinc finger protein 358
56420	Ppp4c	0.0328651	1.48327	1.38882	increased	serine/threonine-protein phosphatase 4 catalytic subunit
240084	Cchcr1	0.0441953	1.35462	1.39451	increased	coiled-coil alpha-helical rod protein 1 isoform 1
83485	Ngrn	0.00502149	2.29917	1.41165	increased	neugrin precursor
107885	Mthfs	0.00301264	2.52105	1.412	increased	5-formyltetrahydrofolate cyclo-ligase isoform 1
215900	Calhm6	0.0017548	2.75577	1.41303	increased	calcium homeostasis modulator protein 6
52521	Zfp622	0.0203971	1.69043	1.41941	increased	zinc finger protein 622
100233175	Gon7	0.0337479	1.47175	1.42931	increased	EKC/KEOPS complex subunit GON7
13386	Dlk1	0.00803966	2.09476	1.44364	increased	protein delta homolog 1 isoform 1 precursor
66637	Tsen15	0.00323826	2.48969	1.44511	increased	tRNA-splicing endonuclease subunit Sen15
99311	Commd7	0.00268249	2.57146	1.44563	increased	COMM domain-containing protein 7 isoform 1
69606	Mtfmt	0.0175404	1.75596	1.45392	increased	methionyl-tRNA formyltransferase, mitochondrial
66117	Fmc1	0.0205914	1.68632	1.45648	increased	protein FMC1 homolog
13368	Dffb	0.0134342	1.87179	1.45666	increased	DNA fragmentation factor subunit beta
329659	E130311K13Rik	0.000917029	3.03762	1.45757	increased	protein C3orf33 homolog isoform 1
57296	Psmd8	0.0012382	2.90721	1.46822	increased	26S proteasome non-ATPase regulatory subunit 8
14148	Fdx1	0.00132382	2.87817	1.47988	increased	adrenodoxin, mitochondrial isoform 1 precursor
23950	Dnajb6	0.00651193	2.18629	1.48523	increased	dnaJ homolog subfamily B member 6 isoform a
73666	Thoc3	0.00330913	2.48029	1.49702	increased	THO complex subunit 3
269951	Idh2	0.00108423	2.96488	1.50127	increased	isocitrate dehydrogenase
54004	Diaph2	0.00728061	2.13783	1.50364	increased	protein diaphanous homolog 2
16161	Il12rb1	0.0251956	1.59868	1.51572	increased	interleukin-12 receptor subunit beta-1 isoform X1
100608	Noc4l	0.00277935	2.55606	1.51823	increased	nucleolar complex protein 4 homolog
56070	Tcerg1	9.89759e-06	5.00447	1.52063	increased	transcription elongation regulator 1 isoform 1
381073	Npw	0.0269951	1.56872	1.52652	increased	neuropeptide W preproprotein
76376	Slc24a2	0.0341385	1.46676	1.52895	increased	sodium/potassium/calcium exchanger 2 isoform 1
69527	Mrps9	0.00605732	2.21772	1.53119	increased	28S ribosomal protein S9, mitochondrial isoform X1
232879	Zbtb45	0.012173	1.9146	1.55671	increased	zinc finger and BTB domain-containing protein 45
69754	Fbxo7	0.00461063	2.33624	1.56682	increased	F-box only protein 7 isoform 1
74325	Cltb	0.0206836	1.68437	1.57132	increased	clathrin light chain B isoform a
26448	Mok	0.0295286	1.52976	1.57902	increased	MAPK/MAK/MRK overlapping kinase
72307	2510002D24Rik	0.000427247	3.36932	1.57998	increased	UPF0545 protein C22orf39 homolog
19142	Prss12	0.00210491	2.67677	1.58863	increased	neurotrypsin precursor
76737	Creld2	0.00268249	2.57146	1.59707	increased	protein disulfide isomerase Creld2 precursor
106947	Slc39a3	0.0370276	1.43147	1.5998	increased	zinc transporter ZIP3
53328	Pgrmc1	0.0302821	1.51881	1.6016	increased	membrane-associated progesterone receptor component 1
216505	Pik3ip1	0.0187926	1.72601	1.60704	increased	phosphoinositide-3-kinase-interacting protein 1 precursor
67224	Med29	0.0386674	1.41266	1.61166	increased	mediator of RNA polymerase II transcription subunit 29
105014	Rdh14	0.00191861	2.71701	1.62446	increased	retinol dehydrogenase 14
106489	Sft2d1	0.00302849	2.51877	1.64125	increased	vesicle transport protein SFT2A isoform 1
433375	Creg1	0.0175316	1.75618	1.64495	increased	protein CREG1 precursor
73327	Pradc1	0.00821493	2.0854	1.65028	increased	protease-associated domain-containing protein 1 isoform a precursor
381110	Rmdn2	0.00302849	2.51877	1.65284	increased	regulator of microtubule dynamics protein 2 isoform 1
12520	Cd81	0.00526591	2.27853	1.65682	increased	CD81 antigen
110074	Dut	0.0271292	1.56656	1.66508	increased	deoxyuridine 5\\'-triphosphate nucleotidohydrolase, mitochondrial isoform 1
215160	Rhbdd2	0.0295406	1.52958	1.6652	increased	rhomboid domain-containing protein 2 isoform 1
68544	Trir	0.00951911	2.0214	1.66745	increased	telomerase RNA component interacting RNase
74094	Tjap1	0.0247308	1.60676	1.67019	increased	tight junction-associated protein 1
407819	BC031181	0.00757918	2.12038	1.67084	increased	UPF0729 protein C18orf32 homolog isoform 1
75627	Snapc1	0.0017548	2.75577	1.68399	increased	snRNA-activating protein complex subunit 1
18441	P2ry1	0.000427247	3.36932	1.68694	increased	P2Y purinoceptor 1
103172	Chchd10	0.004643	2.3332	1.69402	increased	coiled-coil-helix-coiled-coil-helix domain-containing protein 10, mitochondrial
15331	Hmgn2	0.000153596	3.81362	1.70053	increased	non-histone chromosomal protein HMG-17
100972	Rab28	0.0156243	1.8062	1.70867	increased	ras-related protein Rab-28 isoform 1
66368	Rtca	0.00148855	2.82724	1.71279	increased	RNA 3\\'-terminal phosphate cyclase
14025	Bcl11a	0.00302849	2.51877	1.71909	increased	B-cell lymphoma/leukemia 11A isoform 1
93724	Pcdhga12	0.0176012	1.75446	1.72324	increased	protocadherin gamma-A12
81703	Jdp2	0.00797083	2.0985	1.7248	increased	jun dimerization protein 2
19718	Rfc2	0.00870597	2.06018	1.74183	increased	replication factor C subunit 2
330695	Ctxn1	0.0247308	1.60676	1.75933	increased	cortexin-1
68440	Dusp23	0.0017548	2.75577	1.76076	increased	dual specificity protein phosphatase 23
108687	Edem2	0.0045099	2.34583	1.77124	increased	ER degradation-enhancing alpha-mannosidase-like protein 2 isoform X1
12858	Cox5a	0.017976	1.74531	1.77171	increased	cytochrome c oxidase subunit 5A, mitochondrial isoform X1
100087	Kti12	0.0101731	1.99255	1.78341	increased	protein KTI12 homolog
72357	2210016L21Rik	0.00391935	2.40679	1.7915	increased	protein CUSTOS
106264	0610012G03Rik	0.0134342	1.87179	1.82277	increased	protein NCBP2AS2
13136	Cd55	0.0483783	1.31535	1.83001	increased	complement decay-accelerating factor, GPI-anchored isoform X1
68177	Ebpl	0.0270053	1.56855	1.8416	increased	emopamil-binding protein-like
64136	Sdf2l1	0.010896	1.96273	1.84633	increased	stromal cell-derived factor 2-like protein 1 precursor
66538	Rps19bp1	0.0161739	1.79119	1.84767	increased	active regulator of SIRT1
15901	Id1	0.00461827	2.33552	1.85847	increased	DNA-binding protein inhibitor ID-1 isoform 1
381038	Parl	0.000942268	3.02583	1.86718	increased	presenilins-associated rhomboid-like protein, mitochondrial precursor
330189	Tmem120b	0.0200026	1.69891	1.87896	increased	transmembrane protein 120B
64660	Mrps24	0.0017381	2.75993	1.8884	increased	28S ribosomal protein S24, mitochondrial isoform 1 precursor
231290	Slc10a4	0.0265541	1.57587	1.88843	increased	sodium/bile acid cotransporter 4
68877	Maf1	0.00971682	2.01248	1.89941	increased	repressor of RNA polymerase III transcription MAF1 homolog
69731	Gemin7	0.0362317	1.44091	1.90743	increased	gem-associated protein 7
94062	Mrpl3	8.03066e-06	5.09525	1.91015	increased	39S ribosomal protein L3, mitochondrial isoform 1
22022	Tpst2	0.019154	1.71774	1.94343	increased	protein-tyrosine sulfotransferase 2 isoform X1
66109	Tspan13	0.00967372	2.01441	1.94878	increased	tetraspanin-13
68520	Zfyve21	0.00149949	2.82406	1.96054	increased	zinc finger FYVE domain-containing protein 21 isoform 1
66707	Nkapl	0.0121628	1.91497	1.96967	increased	NKAP-like protein
23873	Faim	0.0251956	1.59868	1.99783	increased	fas apoptotic inhibitory molecule 1 isoform Faim-L
14563	Gdf5	0.0242629	1.61506	2.01698	increased	growth/differentiation factor 5 preproprotein
66399	Tsfm	0.00128756	2.89023	2.02622	increased	elongation factor Ts, mitochondrial precursor
67445	C1qtnf4	7.68069e-05	4.1146	2.02683	increased	complement C1q tumor necrosis factor-related protein 4 isoform X1
73833	Fam98c	0.00301264	2.52105	2.0305	increased	protein FAM98C
207965	Vcpkmt	0.00455021	2.34197	2.03988	increased	protein-lysine methyltransferase METTL21D isoform 1
68119	Cmtm3	0.00169838	2.76997	2.04422	increased	CKLF-like MARVEL transmembrane domain-containing protein 3
68431	Fbxl15	0.0369362	1.43255	2.04772	increased	F-box/LRR-repeat protein 15 isoform 1
104069	Sncb	0.00951911	2.0214	2.05446	increased	beta-synuclein
66246	Osgep	0.000917029	3.03762	2.05876	increased	probable tRNA N6-adenosine threonylcarbamoyltransferase
67111	Naaa	0.00268249	2.57146	2.06056	increased	N-acylethanolamine-hydrolyzing acid amidase isoform 1 precursor
19385	Ranbp1	0.00119933	2.92106	2.06647	increased	ran-specific GTPase-activating protein
231042	Nupl2	0.0348228	1.45814	2.0813	increased	nucleoporin NUP42 isoform 1
117197	Bloc1s4	0.00971682	2.01248	2.10141	increased	biogenesis of lysosome-related organelles complex 1 subunit 4
328092	Dtd2	0.00530835	2.27504	2.12461	increased	D-aminoacyl-tRNA deacylase 2 isoform 1
68251	Babam1	0.00605732	2.21772	2.15844	increased	BRISC and BRCA1-A complex member 1
15270	H2ax	0.00149949	2.82406	2.15984	increased	histone H2AX
214779	Zfp879	0.0242629	1.61506	2.16525	increased	zinc finger protein 879 isoform 1
75538	Fam71e1	0.0326284	1.4864	2.17039	increased	protein FAM71E1 isoform 1
227615	Tmem203	0.000427247	3.36932	2.18049	increased	transmembrane protein 203
110417	Pigh	0.000643071	3.19174	2.20703	increased	phosphatidylinositol N-acetylglucosaminyltransferase subunit H
50709	H1f4	0.0346478	1.46032	2.2509	increased	histone H1.4
54219	Cd320	0.000912807	3.03962	2.28025	increased	CD320 antigen isoform 1 precursor
14319	Fth1	0.00449395	2.34737	2.31359	increased	ferritin heavy chain
68948	Fam216a	0.000917029	3.03762	2.33348	increased	protein FAM216A
29805	Znhit2	0.00277935	2.55606	2.34455	increased	zinc finger HIT domain-containing protein 2
66124	Josd2	0.0156355	1.80589	2.35413	increased	josephin-2 isoform a
68077	Nop53	0.0245331	1.61025	2.37165	increased	ribosome biogenesis protein NOP53
66230	Mrps28	0.00820247	2.08606	2.3944	increased	28S ribosomal protein S28, mitochondrial
223648	Ccdc166	0.0017381	2.75993	2.41388	increased	coiled-coil domain-containing protein 166 isoform 1
69168	Bola1	0.0120127	1.92036	2.44074	increased	bolA-like protein 1
384281	Gatc	0.000820484	3.08593	2.48514	increased	glutamyl-tRNA(Gln) amidotransferase subunit C, mitochondrial
12424	Cck	0.0229893	1.63847	2.51144	increased	cholecystokinin isoform 1 preproprotein
102638382	Gm34962	0.0121628	1.91497	2.52531	increased	cytochrome c oxidase subunit 5B, mitochondrial-like, partial
11998	Avp	0.00605732	2.21772	2.55043	increased	vasopressin-neurophysin 2-copeptin preproprotein
20135	Rrm2	0.0410471	1.38672	2.6019	increased	ribonucleoside-diphosphate reductase subunit M2
12741	Cldn5	0.00166376	2.77891	2.63609	increased	claudin-5
114229	Kiss1r	0.0343462	1.46412	2.63831	increased	kiSS-1 receptor isoform 1
55927	Hes6	0.00259378	2.58607	2.69445	increased	transcription cofactor HES-6 isoform 1
79044	Mrps34	0.00343117	2.46456	2.72111	increased	28S ribosomal protein S34, mitochondrial
102115	Dohh	0.0229285	1.63962	2.74796	increased	deoxyhypusine hydroxylase
16477	Junb	0.0383759	1.41594	2.99038	increased	transcription factor jun-B
11816	Apoe	0.00871005	2.05998	3.06032	increased	apolipoprotein E isoform X1
12861	Cox6a1	0.00128756	2.89023	3.24934	increased	cytochrome c oxidase subunit 6A1, mitochondrial
216964	Trp53i13	0.00902489	2.04456	3.37246	increased	tumor protein p53-inducible protein 13 isoform X1
68198	Ndufb2	0.00187289	2.72749	3.43728	increased	NADH dehydrogenase
67862	2310033P09Rik	0.000917029	3.03762	3.43962	increased	multiple myeloma tumor-associated protein 2 homolog
110012	Tpgs1	0.00128756	2.89023	3.71867	increased	tubulin polyglutamylase complex subunit 1
67101	2310039H08Rik	0.000427247	3.36932	4.10695	increased	uncharacterized protein C6orf226 homolog
214932	Hdhd5	0.0278605	1.55501	4.51135	increased	haloacid dehalogenase-like hydrolase domain-containing 5 isoform X1
74571	Kcnk16	0.0275409	1.56002	4.69774	increased	potassium channel, subfamily K, member 16
71868	Thegl	0.0045099	2.34583	5.60679	increased	testicular haploid expressed gene protein-like

## Sheet:  SCN_ZT07_all
SCN_ZT07_all
present			15888
not significant (padj > 0.05)			14567
significant (padj < 0.05)			1321
increased in TD relative to TFD (padj < 0.05 and log2(FC) > 0)			623
decreased in TD relative to TFD (padj < 0.05 and log2(FC) < 0)			698
geneID	gene symbol	padj	-log10(padj)	log2(FC)	expression	gene name (alphabetically first isoform)
11287	Pzp	0.971704	0.0124661	-0.0969628	not differential	pregnancy zone protein precursor
11298	Aanat	NA		2.27846	not differential	serotonin N-acetyltransferase
11302	Aatk	0.849717	0.0707255	-0.0745594	not differential	serine/threonine-protein kinase LMTK1 isoform 1
11303	Abca1	0.460881	0.336411	-0.267704	not differential	phospholipid-transporting ATPase ABCA1
11304	Abca4	0.668518	0.174887	0.917129	not differential	retinal-specific phospholipid-transporting ATPase ABCA4
11305	Abca2	0.184597	0.733775	0.34548	not differential	ATP-binding cassette sub-family A member 2 isoform 1
11306	Abcb7	0.449464	0.347305	0.263135	not differential	ATP-binding cassette sub-family B member 7, mitochondrial
11307	Abcg1	0.967252	0.0144605	0.0285285	not differential	ATP-binding cassette sub-family G member 1
11308	Abi1	0.562215	0.250098	-0.171402	not differential	abl interactor 1 isoform 1
11350	Abl1	0.462662	0.334736	-0.570555	not differential	tyrosine-protein kinase ABL1 isoform a
11352	Abl2	0.954362	0.0202869	0.175359	not differential	tyrosine-protein kinase ABL2 isoform a
11363	Acadl	0.00912936	2.03956	0.971516	increased	long-chain specific acyl-CoA dehydrogenase, mitochondrial precursor
11364	Acadm	0.843069	0.0741368	0.0974578	not differential	medium-chain specific acyl-CoA dehydrogenase, mitochondrial precursor
11370	Acadvl	0.89366	0.0488278	0.068044	not differential	very long-chain specific acyl-CoA dehydrogenase, mitochondrial precursor
11409	Acads	0.0982186	1.00781	1.17923	not differential	short-chain specific acyl-CoA dehydrogenase, mitochondrial precursor
11416	Slc33a1	0.392007	0.406706	0.510423	not differential	acetyl-coenzyme A transporter 1 isoform 1
11418	Asic2	0.838963	0.0762573	0.150018	not differential	acid-sensing ion channel 2 isoform MDEG1
11419	Asic1	0.877256	0.0568736	0.0844976	not differential	acid-sensing ion channel 1 isoform 1
11421	Ace	0.72807	0.137827	0.307564	not differential	angiotensin-converting enzyme isoform 1 precursor
11423	Ache	0.136439	0.865062	0.786328	not differential	acetylcholinesterase isoform X1
11426	Macf1	0.946221	0.0240076	0.0434852	not differential	microtubule-actin cross-linking factor 1 isoform 1
11428	Aco1	0.000417462	3.37938	-0.842671	decreased	cytoplasmic aconitate hydratase
11429	Aco2	0.924735	0.0339827	0.0262656	not differential	aconitate hydratase, mitochondrial precursor
11430	Acox1	0.962745	0.0164887	0.0334996	not differential	peroxisomal acyl-coenzyme A oxidase 1 isoform 1
11431	Acp1	0.595542	0.225088	0.127012	not differential	low molecular weight phosphotyrosine protein phosphatase isoform 1
11432	Acp2	0.552974	0.257295	-0.169883	not differential	lysosomal acid phosphatase isoform 1 precursor
11433	Acp5	0.296201	0.528414	2.12547	not differential	tartrate-resistant acid phosphatase type 5 isoform X1
11434	Acr	0.975036	0.0109792	0.0915077	not differential	acrosin isoform 1 precursor
11435	Chrna1	0.7188	0.143392	0.312625	not differential	acetylcholine receptor subunit alpha precursor
11438	Chrna4	0.94975	0.0223905	0.434002	not differential	neuronal acetylcholine receptor subunit alpha-4 isoform X1
11440	Chrna6	NA		-4.35038	not differential	neuronal acetylcholine receptor subunit alpha-6 precursor
11441	Chrna7	0.970947	0.0128044	0.0463934	not differential	neuronal acetylcholine receptor subunit alpha-7 precursor
11443	Chrnb1	0.995354	0.00202265	-0.0100104	not differential	acetylcholine receptor subunit beta isoform X1
11444	Chrnb2	0.368251	0.433856	0.409738	not differential	neuronal acetylcholine receptor subunit beta-2 isoform X1
11448	Chrne	0.899455	0.0460204	-0.166107	not differential	acetylcholine receptor subunit epsilon isoform X1
11459	Acta1	0.558393	0.25306	0.461199	not differential	actin, alpha skeletal muscle
11461	Actb	0.519538	0.284383	0.590401	not differential	actin, cytoplasmic 1
11464	Actc1	NA		0.545735	not differential	actin, alpha cardiac muscle 1
11465	Actg1	0.788697	0.10309	-0.0890171	not differential	actin, cytoplasmic 2 isoform 1
11470	Actl7a	NA		-1.98263	not differential	actin-like protein 7A
11471	Actl7b	0.366632	0.435769	-1.09572	not differential	actin-like protein 7B
11472	Actn2	0.898002	0.0467225	-0.178034	not differential	alpha-actinin-2
11474	Actn3	NA		3.34977	not differential	alpha-actinin-3
11475	Acta2	0.505475	0.2963	0.710403	not differential	actin, aortic smooth muscle
11477	Acvr1	0.961346	0.0171203	0.0495809	not differential	activin receptor type-1 isoform X1
11479	Acvr1b	0.49024	0.309591	-0.288131	not differential	activin receptor type-1B precursor
11480	Acvr2a	0.207209	0.683591	-0.491826	not differential	activin receptor type-2A isoform X1
11481	Acvr2b	0.576708	0.239044	-1.00807	not differential	activin receptor type-2B isoform 2 precursor
11482	Acvrl1	0.435523	0.360989	-0.895571	not differential	serine/threonine-protein kinase receptor R3 isoform a precursor
11484	Aspa	0.443054	0.353543	0.817033	not differential	aspartoacylase
11486	Ada	0.338599	0.470314	-0.857767	not differential	adenosine deaminase
11487	Adam10	0.897432	0.0469986	-0.0850934	not differential	disintegrin and metalloproteinase domain-containing protein 10 isoform X1
11488	Adam11	0.775618	0.110352	0.402403	not differential	disintegrin and metalloproteinase domain-containing protein 11 isoform 1 precursor
11489	Adam12	0.856731	0.0671556	-0.810609	not differential	disintegrin and metalloproteinase domain-containing protein 12 preproprotein
11490	Adam15	0.37021	0.431552	0.445247	not differential	disintegrin and metalloproteinase domain-containing protein 15 isoform a preproprotein
11491	Adam17	0.499336	0.301607	-0.292542	not differential	disintegrin and metalloproteinase domain-containing protein 17 isoform 1 preproprotein
11492	Adam19	0.351642	0.453899	-3.99406	not differential	disintegrin and metalloproteinase domain-containing protein 19 isoform 1 preproprotein
11496	Adam22	0.866249	0.0623573	0.112629	not differential	disintegrin and metalloproteinase domain-containing protein 22 isoform 4 precursor
11498	Adam4	NA		-4.31496	not differential	a disintegrin and metallopeptidase domain 4 precursor
11502	Adam9	0.97449	0.0112227	0.0277765	not differential	disintegrin and metalloproteinase domain-containing protein 9 isoform 1 precursor
11504	Adamts1	NA		4.65167	not differential	A disintegrin and metalloproteinase with thrombospondin motifs 1 preproprotein
11512	Adcy6	0.347655	0.458852	-0.50624	not differential	adenylate cyclase type 6 isoform 1
11513	Adcy7	0.865704	0.0626305	0.154104	not differential	adenylate cyclase type 7
11514	Adcy8	0.715642	0.145304	0.560889	not differential	adenylate cyclase type 8 isoform 1
11515	Adcy9	0.668717	0.174758	0.254829	not differential	adenylate cyclase type 9 isoform 1
11516	Adcyap1	0.945702	0.0242458	-0.308796	not differential	pituitary adenylate cyclase-activating polypeptide isoform 1 preproprotein
11517	Adcyap1r1	0.945607	0.0242892	-0.025572	not differential	pituitary adenylate cyclase-activating polypeptide type I receptor isoform 1 precursor
11518	Add1	0.736121	0.133051	0.167598	not differential	alpha-adducin isoform 1
11519	Add2	0.710931	0.148172	-0.17405	not differential	beta-adducin isoform 1
11520	Plin2	0.507681	0.294409	0.354616	not differential	perilipin-2
11522	Adh1	NA		-0.293955	not differential	alcohol dehydrogenase 1
11529	Adh7	0.78138	0.107138	-0.262326	not differential	all-trans-retinol dehydrogenase
11532	Adh5	0.800428	0.0966778	-0.117291	not differential	alcohol dehydrogenase class-3 isoform 1
11534	Adk	0.383229	0.416541	0.206954	not differential	adenosine kinase isoform 1
11535	Adm	0.0267533	1.57262	-0.90329	decreased	pro-adrenomedullin precursor
11536	Gpr182	0.82251	0.0848589	0.953223	not differential	G-protein coupled receptor 182
11537	Cfd	NA		0	not differential	complement factor D isoform 1 preproprotein
11538	Adnp	0.621872	0.206299	0.140944	not differential	activity-dependent neuroprotector homeobox protein isoform 1
11539	Adora1	0.740146	0.130683	0.343394	not differential	adenosine receptor A1 isoform a
11540	Adora2a	0.777933	0.109058	0.425909	not differential	adenosine receptor A2a
11541	Adora2b	0.00983034	2.00743	1.07208	increased	adenosine receptor A2b
11544	Adprh	0.927097	0.032875	0.024705	not differential	ADP-ribosylarginine hydrolase
11545	Parp1	0.16849	0.773426	-0.439931	not differential	poly
11546	Parp2	0.884147	0.0534758	-0.104139	not differential	poly
11548	Adra1b	NA		1.07089	not differential	alpha-1B adrenergic receptor
11549	Adra1a	0.777739	0.109166	-0.959098	not differential	alpha-1A adrenergic receptor isoform 1
11551	Adra2a	0.95344	0.0207066	-0.0607551	not differential	alpha-2A adrenergic receptor
11554	Adrb1	NA		-1.20604	not differential	beta-1 adrenergic receptor
11555	Adrb2	0.928926	0.0320188	-0.235336	not differential	beta-2 adrenergic receptor
11564	Adsl	0.804518	0.0944641	0.152927	not differential	adenylosuccinate lyase
11565	Adssl1	0.903693	0.0439789	0.211329	not differential	adenylosuccinate synthetase isozyme 1
11566	Adss	0.822277	0.0849817	0.10906	not differential	adenylosuccinate synthetase isozyme 2
11567	Avil	0.846386	0.0724317	0.699554	not differential	advillin
11568	Aebp1	0.977053	0.0100818	0.0875145	not differential	adipocyte enhancer-binding protein 1 isoform 1 precursor
11569	Aebp2	0.0129832	1.88662	-0.579765	decreased	zinc finger protein AEBP2 isoform 1
11576	Afp	0.192958	0.714537	0.944518	not differential	alpha-fetoprotein precursor
11593	Aga	0.341467	0.466651	0.484586	not differential	N(4)-(beta-N-acetylglucosaminyl)-L-asparaginase isoform 1 preproprotein
11595	Acan	NA		1.62592	not differential	aggrecan core protein isoform 1 precursor
11596	Ager	0.841719	0.074833	-0.160989	not differential	advanced glycosylation end product-specific receptor isoform a precursor
11600	Angpt1	0.35583	0.448758	-0.466824	not differential	angiopoietin-1 isoform 1 precursor
11601	Angpt2	0.370367	0.431368	-0.582097	not differential	angiopoietin-2 precursor
11602	Angpt4	0.508836	0.293422	-1.39195	not differential	angiopoietin-4 precursor
11603	Agrn	0.400316	0.397598	-0.339903	not differential	agrin isoform 1 precursor
11604	Agrp	0.567896	0.245731	-0.549597	not differential	agouti-related protein precursor
11605	Gla	0.781146	0.107268	-0.122517	not differential	alpha-galactosidase A
11606	Agt	0.215045	0.66747	0.282479	not differential	angiotensinogen isoform X1
11607	Agtr1a	0.92145	0.0355281	-0.419924	not differential	type-1A angiotensin II receptor
11609	Agtr2	0.407962	0.38938	3.54676	not differential	type-2 angiotensin II receptor
11610	Agtrap	0.94958	0.0224685	-0.0354143	not differential	type-1 angiotensin II receptor-associated protein isoform 1
11614	Nr0b1	NA		0.406882	not differential	nuclear receptor subfamily 0 group B member 1
11622	Ahr	0.998173	0.000794336	-0.00317333	not differential	aryl hydrocarbon receptor isoform 1
11625	Ahsg	NA		-2.16883	not differential	alpha-2-HS-glycoprotein isoform 1 precursor
11629	Aif1	0.781127	0.107278	-0.182506	not differential	allograft inflammatory factor 1 isoform a
11630	Crybg1	0.499336	0.301607	-0.591079	not differential	beta/gamma crystallin domain-containing protein 1 isoform 1
11632	Aip	NA		1.17336	not differential	AH receptor-interacting protein
11636	Ak1	0.347261	0.459344	0.194402	not differential	adenylate kinase isoenzyme 1 isoform 1
11637	Ak2	0.0209291	1.67925	-0.645312	decreased	adenylate kinase 2, mitochondrial isoform a
11639	Ak4	0.66115	0.1797	-0.251462	not differential	adenylate kinase 4, mitochondrial
11640	Akap1	0.945641	0.0242737	0.0786743	not differential	A-kinase anchor protein 1, mitochondrial
11642	Akap3	0.663665	0.178051	-0.707698	not differential	A-kinase anchor protein 3
11647	Alpl	0.802788	0.0953989	0.177747	not differential	alkaline phosphatase, tissue-nonspecific isozyme isoform X1
11648	Akp3	NA		0	not differential	intestinal-type alkaline phosphatase precursor
11651	Akt1	0.856399	0.067324	-0.0767644	not differential	RAC-alpha serine/threonine-protein kinase isoform 1
11652	Akt2	0.78944	0.102681	-0.17669	not differential	RAC-beta serine/threonine-protein kinase
11655	Alas1	7.69507e-05	4.11379	-0.684878	decreased	5-aminolevulinate synthase, nonspecific, mitochondrial precursor
11656	Alas2	0.781127	0.107278	0.415538	not differential	5-aminolevulinate synthase, erythroid-specific, mitochondrial isoform a
11657	Alb	NA		0.206432	not differential	albumin preproprotein
11658	Alcam	0.15388	0.812818	0.370977	not differential	CD166 antigen isoform 1 precursor
11666	Abcd1	0.676363	0.16982	0.0883352	not differential	ATP-binding cassette sub-family D member 1
11668	Aldh1a1	0.818263	0.0871069	-0.288513	not differential	retinal dehydrogenase 1
11669	Aldh2	0.936497	0.0284935	0.0632611	not differential	aldehyde dehydrogenase, mitochondrial isoform 1 precursor
11670	Aldh3a1	NA		1.55863	not differential	aldehyde dehydrogenase, dimeric NADP-preferring isoform 1
11671	Aldh3a2	0.599261	0.222384	0.207607	not differential	aldehyde dehydrogenase family 3 member A2 isoform 1
11674	Aldoa	0.441251	0.355314	-0.225585	not differential	fructose-bisphosphate aldolase A isoform 1 precursor
11676	Aldoc	0.765482	0.116065	-0.0864646	not differential	fructose-bisphosphate aldolase C
11677	Akr1b3	0.830929	0.0804361	-0.0808958	not differential	aldo-keto reductase family 1 member B1
11682	Alk	0.965397	0.015294	0.0599596	not differential	ALK tyrosine kinase receptor isoform X1
11684	Alox12	0.594823	0.225612	0.801279	not differential	polyunsaturated fatty acid lipoxygenase ALOX12 isoform 1
11689	Alox5	0.15902	0.798549	1.5984	not differential	polyunsaturated fatty acid 5-lipoxygenase
11690	Alox5ap	0.871192	0.0598862	0.122374	not differential	arachidonate 5-lipoxygenase-activating protein isoform 1 precursor
11692	Gfer	0.953154	0.0208368	0.0465088	not differential	FAD-linked sulfhydryl oxidase ALR isoform 1
11702	Amd1	0.248261	0.605091	-0.241796	not differential	S-adenosylmethionine decarboxylase proenzyme 1
11717	Ampd3	0.750602	0.12459	-0.119476	not differential	AMP deaminase 3 isoform 1
11720	Mat1a	NA		1.81399	not differential	S-adenosylmethionine synthase isoform type-1
11722	Amy1	0.760706	0.118783	0.599306	not differential	alpha-amylase 1 precursor
11727	Ang	0.951892	0.0214123	-0.309398	not differential	angiogenin precursor
11732	Ank	0.00620398	2.20733	0.644364	increased	progressive ankylosis protein
11733	Ank1	0.936707	0.028396	0.272332	not differential	ankyrin-1 isoform 1
11735	Ank3	0.839905	0.0757697	-0.0856382	not differential	ankyrin-3 isoform a
11736	Ankfy1	0.951074	0.0217856	-0.0551424	not differential	rabankyrin-5
11737	Anp32a	0.977053	0.0100818	0.012262	not differential	acidic leucine-rich nuclear phosphoprotein 32 family member A
11739	Slc25a4	0.82181	0.0852285	0.0595228	not differential	ADP/ATP translocase 1
11740	Slc25a5	0.739302	0.131178	0.101484	not differential	ADP/ATP translocase 2
11744	Anxa11	0.74517	0.127744	-0.119279	not differential	annexin A11
11745	Anxa3	0.977549	0.00986152	-0.0320327	not differential	annexin A3
11746	Anxa4	0.528862	0.276658	-0.227681	not differential	annexin A4
11747	Anxa5	0.321651	0.492616	-0.31744	not differential	annexin A5
11749	Anxa6	0.971579	0.0125217	0.0203052	not differential	annexin A6 isoform a
11750	Anxa7	0.201151	0.696477	0.280139	not differential	annexin A7
11752	Anxa8	NA		1.57332	not differential	annexin A8 isoform 1
11754	Aoc3	NA		0.471905	not differential	membrane primary amine oxidase
11757	Prdx3	0.753645	0.122833	0.111207	not differential	thioredoxin-dependent peroxide reductase, mitochondrial precursor
11758	Prdx6	0.938905	0.0273785	0.0379166	not differential	peroxiredoxin-6 isoform 1
11761	Aox1	0.92638	0.0332107	0.0918616	not differential	aldehyde oxidase 1
11764	Ap1b1	0.431321	0.365199	0.280435	not differential	AP-1 complex subunit beta-1 isoform 1
11765	Ap1g1	0.000417462	3.37938	-0.77257	decreased	AP-1 complex subunit gamma-1 isoform 1
11766	Ap1g2	0.918734	0.03681	-0.125255	not differential	AP-1 complex subunit gamma-like 2 isoform 1
11767	Ap1m1	0.0817195	1.08767	0.565469	not differential	AP-1 complex subunit mu-1
11768	Ap1m2	NA		0.557414	not differential	AP-1 complex subunit mu-2 isoform 1
11769	Ap1s1	0.540157	0.26748	-0.187333	not differential	AP-1 complex subunit sigma-1A
11771	Ap2a1	0.951892	0.0214123	0.0347957	not differential	AP-2 complex subunit alpha-1 isoform a
11772	Ap2a2	0.523316	0.281236	-0.274986	not differential	AP-2 complex subunit alpha-2 isoform 1
11773	Ap2m1	0.900978	0.0452857	0.0411724	not differential	AP-2 complex subunit mu isoform 1
11774	Ap3b1	0.35556	0.449087	0.403615	not differential	AP-3 complex subunit beta-1
11775	Ap3b2	0.145753	0.836384	0.426947	not differential	AP-3 complex subunit beta-2
11776	Ap3d1	0.998173	0.000794336	0.000687875	not differential	AP-3 complex subunit delta-1
11777	Ap3s1	0.850403	0.0703751	-0.26904	not differential	AP-3 complex subunit sigma-1 isoform 1
11778	Ap3s2	0.259597	0.5857	0.953599	not differential	AP-3 complex subunit sigma-2
11781	Ap4m1	0.66313	0.178401	0.313962	not differential	AP-4 complex subunit mu-1
11782	Ap4s1	0.949223	0.0226318	0.0767246	not differential	AP-4 complex subunit sigma-1 isoform 1
11783	Apaf1	0.948743	0.0228515	-0.220342	not differential	apoptotic protease-activating factor 1 isoform 1
11784	Apba2	0.0598615	1.22285	0.431078	not differential	amyloid-beta A4 precursor protein-binding family A member 2
11785	Apbb1	0.347596	0.458925	-0.234337	not differential	amyloid-beta A4 precursor protein-binding family B member 1 isoform 1
11787	Apbb2	0.896769	0.0473194	-0.130117	not differential	amyloid-beta A4 precursor protein-binding family B member 2 isoform 1
11789	Apc	0.663878	0.177912	-0.182946	not differential	adenomatous polyposis coli protein isoform 1
11790	Speg	0.00590708	2.22863	1.57155	increased	striated muscle-specific serine/threonine-protein kinase isoform 1
11792	Apex1	0.841591	0.074899	0.0837817	not differential	DNA-(apurinic or apyrimidinic site) endonuclease
11793	Atg5	0.841313	0.0750422	0.106527	not differential	autophagy protein 5 isoform 1
11796	Birc3	0.0571978	1.24262	2.86261	not differential	baculoviral IAP repeat-containing protein 3
11797	Birc2	0.166036	0.779798	-0.61556	not differential	baculoviral IAP repeat-containing protein 2
11798	Xiap	0.864491	0.0632395	0.121196	not differential	E3 ubiquitin-protein ligase XIAP
11799	Birc5	0.00852128	2.06949	4.28704	increased	baculoviral IAP repeat-containing protein 5 isoform 1
11800	Api5	0.142557	0.846012	0.505108	not differential	apoptosis inhibitor 5 isoform 1
11803	Aplp1	0.846076	0.0725906	-0.0643966	not differential	amyloid-like protein 1 precursor
11804	Aplp2	0.0174697	1.75771	0.762157	increased	amyloid-like protein 2 isoform a precursor
11806	Apoa1	NA		1.00528	not differential	apolipoprotein A-I preproprotein
11807	Apoa2	NA		0.286105	not differential	apolipoprotein A-II preproprotein
11810	Apobec1	0.752941	0.123239	-1.24093	not differential	C->U-editing enzyme APOBEC-1
11811	Apobec2	0.911884	0.0400602	0.44472	not differential	C->U-editing enzyme APOBEC-2
11812	Apoc1	0.924483	0.034101	0.067078	not differential	apolipoprotein C-I precursor
11813	Apoc2	0.628208	0.201897	-0.656215	not differential	apolipoprotein C-II precursor
11815	Apod	0.751568	0.124032	0.339448	not differential	apolipoprotein D precursor
11816	Apoe	0.0512725	1.29012	2.38577	not differential	apolipoprotein E isoform X1
11818	Apoh	0.886701	0.0522228	0.35796	not differential	beta-2-glycoprotein 1 isoform X1
11819	Nr2f2	0.612233	0.213083	0.289002	not differential	COUP transcription factor 2 isoform 1
11820	App	0.788372	0.103269	-0.146969	not differential	amyloid-beta A4 protein isoform 1 precursor
11821	Aprt	0.704017	0.152417	-0.175728	not differential	adenine phosphoribosyltransferase
11826	Aqp1	0.771103	0.112888	0.785101	not differential	aquaporin-1
11828	Aqp3	0.105859	0.975271	-3.68048	not differential	aquaporin-3
11829	Aqp4	0.556464	0.254563	0.236054	not differential	aquaporin-4 isoform M1
11830	Aqp5	NA		22.0064	not differential	aquaporin-5
11833	Aqp8	NA		2.57727	not differential	aquaporin-8 isoform 1
11834	Aqr	0.00372212	2.42921	-0.940879	decreased	RNA helicase aquarius isoform a
11835	Ar	0.878168	0.0564226	0.175398	not differential	androgen receptor
11836	Araf	0.62086	0.207007	0.159364	not differential	serine/threonine-protein kinase A-Raf isoform 1
11837	Rplp0	0.709177	0.149245	0.154839	not differential	60S acidic ribosomal protein P0
11838	Arc	0.359397	0.444426	0.72117	not differential	activity-regulated cytoskeleton-associated protein
11840	Arf1	0.37473	0.426282	-0.189192	not differential	ADP-ribosylation factor 1
11841	Arf2	0.487453	0.312067	-0.189491	not differential	ADP-ribosylation factor 2
11842	Arf3	0.974562	0.0111903	0.0109101	not differential	ADP-ribosylation factor 3
11843	Arf4	0.604963	0.218271	-0.185012	not differential	ADP-ribosylation factor 4
11844	Arf5	0.908223	0.0418077	0.0758823	not differential	ADP-ribosylation factor 5
11845	Arf6	0.710086	0.148689	-0.192909	not differential	ADP-ribosylation factor 6
11847	Arg2	0.617143	0.209614	0.172702	not differential	arginase-2, mitochondrial precursor
11848	Rhoa	0.899964	0.045775	-0.0705255	not differential	transforming protein RhoA precursor
11852	Rhob	0.91365	0.0392203	0.0596844	not differential	rho-related GTP-binding protein RhoB
11853	Rhoc	0.285346	0.544629	0.209536	not differential	rho-related GTP-binding protein RhoC
11854	Rhod	0.65365	0.184654	-1.21823	not differential	rho-related GTP-binding protein RhoD isoform 1
11855	Arhgap5	0.10618	0.973958	-0.320028	not differential	rho GTPase-activating protein 5
11856	Arhgap6	0.0572891	1.24193	0.474385	not differential	rho GTPase-activating protein 6 isoform a
11857	Arhgdib	0.74376	0.128567	-0.209543	not differential	rho GDP-dissociation inhibitor 2 isoform 1
11858	Rnd2	0.689047	0.161751	-0.158525	not differential	rho-related GTP-binding protein RhoN
11861	Arl4a	0.658011	0.181767	-0.19603	not differential	ADP-ribosylation factor-like protein 4A
11863	Arnt	0.00139945	2.85404	-1.74246	decreased	aryl hydrocarbon receptor nuclear translocator isoform a
11864	Arnt2	0.974364	0.0112789	0.0144001	not differential	aryl hydrocarbon receptor nuclear translocator 2
11865	Arntl	0.000102787	3.98806	-0.887643	decreased	aryl hydrocarbon receptor nuclear translocator-like protein 1 isoform 1
11867	Arpc1b	0.951557	0.021565	0.0441379	not differential	actin-related protein 2/3 complex subunit 1B
11872	Art2b	NA		2.19255	not differential	T-cell ecto-ADP-ribosyltransferase 2 isoform X1
11876	Artn	0.485666	0.313662	1.43547	not differential	artemin isoform 1 preproprotein
11877	Arvcf	0.924031	0.0343134	0.0695542	not differential	armadillo repeat protein deleted in velo-cardio-facial syndrome homolog isoform 1
11878	Arx	0.971559	0.012531	-0.0841857	not differential	homeobox protein ARX
11881	Arsb	0.854922	0.0680737	-0.184237	not differential	arylsulfatase B precursor
11883	Arsa	0.0498457	1.30237	0.853758	increased	arylsulfatase A precursor
11886	Asah1	0.0848938	1.07112	0.504243	not differential	acid ceramidase isoform X1
11889	Asgr1	NA		0.983756	not differential	asialoglycoprotein receptor 1 isoform a
11891	Rab27a	0.977574	0.00985031	-0.0208019	not differential	ras-related protein Rab-27A
11898	Ass1	0.777375	0.109369	0.0862192	not differential	argininosuccinate synthase
11899	Astn1	0.159003	0.798596	0.340471	not differential	astrotactin-1 isoform 1 precursor
11906	Zfhx3	0.00490562	2.30931	1.17905	increased	zinc finger homeobox protein 3
11907	Ate1	0.848253	0.0714746	-0.0810497	not differential	arginyl-tRNA--protein transferase 1 isoform 1
11908	Atf1	0.303051	0.518484	-0.527052	not differential	cyclic AMP-dependent transcription factor ATF-1
11909	Atf2	0.756789	0.121025	-0.102035	not differential	cyclic AMP-dependent transcription factor ATF-2 isoform 1
11910	Atf3	NA		-1.96632	not differential	cyclic AMP-dependent transcription factor ATF-3
11911	Atf4	0.38095	0.419132	0.449152	not differential	cyclic AMP-dependent transcription factor ATF-4
11920	Atm	0.532275	0.273864	-0.325067	not differential	serine-protein kinase ATM
11927	Atox1	0.956883	0.019141	0.0245905	not differential	copper transport protein ATOX1
11928	Atp1a1	0.315169	0.501456	-0.257932	not differential	sodium/potassium-transporting ATPase subunit alpha-1
11931	Atp1b1	0.123161	0.909528	0.691817	not differential	sodium/potassium-transporting ATPase subunit beta-1
11932	Atp1b2	0.354328	0.450594	0.408363	not differential	sodium/potassium-transporting ATPase subunit beta-2
11933	Atp1b3	0.974364	0.0112789	-0.0270154	not differential	sodium/potassium-transporting ATPase subunit beta-3 isoform 1
11936	Fxyd2	0.724452	0.139991	0.672362	not differential	sodium/potassium-transporting ATPase subunit gamma isoform a
11937	Atp2a1	0.0175991	1.75451	5.04253	increased	sarcoplasmic/endoplasmic reticulum calcium ATPase 1
11938	Atp2a2	0.743093	0.128957	-0.120705	not differential	sarcoplasmic/endoplasmic reticulum calcium ATPase 2 isoform a
11941	Atp2b2	0.300588	0.522029	-0.336404	not differential	plasma membrane calcium-transporting ATPase 2 isoform 1
11944	Atp4a	0.0495786	1.30471	5.61294	increased	potassium-transporting ATPase alpha chain 1 isoform 1
11946	Atp5a1	0.0762832	1.11757	0.414326	not differential	ATP synthase subunit alpha, mitochondrial precursor
11947	Atp5b	0.628599	0.201626	-0.173441	not differential	ATP synthase subunit beta, mitochondrial precursor
11949	Atp5c1	0.818867	0.0867865	0.0631519	not differential	ATP synthase subunit gamma, mitochondrial isoform a
11950	Atp5pb	0.716568	0.144742	0.110108	not differential	ATP synthase F(0) complex subunit B1, mitochondrial isoform 1
11951	Atp5g1	0.370741	0.430929	-0.225251	not differential	ATP synthase F(0) complex subunit C1, mitochondrial
11957	Atp5j	0.922496	0.0350355	-0.0430628	not differential	ATP synthase-coupling factor 6, mitochondrial isoform X1
11958	Atp5k	0.950582	0.0220102	-0.0538117	not differential	ATP synthase subunit e, mitochondrial
11964	Atp6v1a	0.713508	0.146601	0.12097	not differential	V-type proton ATPase catalytic subunit A
11966	Atp6v1b2	0.151488	0.819622	0.828944	not differential	V-type proton ATPase subunit B, brain isoform
11972	Atp6v0d1	0.352088	0.453349	0.122967	not differential	V-type proton ATPase subunit d 1
11973	Atp6v1e1	0.275181	0.560382	0.315474	not differential	V-type proton ATPase subunit E 1
11974	Atp6v0e	3.48651e-09	8.45761	-0.771444	decreased	V-type proton ATPase subunit e 1
11975	Atp6v0a1	0.951086	0.0217803	0.0259441	not differential	V-type proton ATPase 116 kDa subunit a1 isoform 1
11977	Atp7a	0.821598	0.0853404	0.553656	not differential	copper-transporting ATPase 1 isoform 1
11979	Atp7b	0.342635	0.465169	1.66199	not differential	copper-transporting ATPase 2
11980	Atp8a1	0.264944	0.576846	0.314616	not differential	phospholipid-transporting ATPase IA isoform a
11981	Atp9a	0.71627	0.144923	0.122953	not differential	probable phospholipid-transporting ATPase IIA isoform 1
11982	Atp10a	0.81411	0.0893168	-0.378009	not differential	probable phospholipid-transporting ATPase VA
11983	Atpif1	0.730179	0.13657	-0.112846	not differential	ATPase inhibitor, mitochondrial isoform X1
11984	Atp6v0c	0.206944	0.684147	0.181212	not differential	V-type proton ATPase 16 kDa proteolipid subunit isoform a
11987	Slc7a1	0.941867	0.0260106	-0.210457	not differential	high affinity cationic amino acid transporter 1
11988	Slc7a2	0.948789	0.0228304	0.0585243	not differential	cationic amino acid transporter 2 isoform 1
11989	Slc7a3	0.792729	0.100875	-0.0916945	not differential	cationic amino acid transporter 3
11990	Atrn	0.968344	0.0139703	0.0287026	not differential	attractin isoform X1
11991	Hnrnpd	0.862294	0.0643447	-0.0875394	not differential	heterogeneous nuclear ribonucleoprotein D0 isoform a
11992	Auh	0.68328	0.165401	0.260186	not differential	methylglutaconyl-CoA hydratase, mitochondrial isoform X1
11993	Aup1	0.812718	0.0900603	0.17531	not differential	ancient ubiquitous protein 1 isoform 1
11994	Pcdh15	0.830015	0.0809142	-0.333834	not differential	protocadherin-15 isoform CD1-1 precursor
11997	Akr1b7	0.500786	0.300348	-0.73699	not differential	aldo-keto reductase family 1 member B7
11998	Avp	0.748941	0.125552	0.519363	not differential	vasopressin-neurophysin 2-copeptin preproprotein
12005	Axin1	0.941447	0.0262042	0.0588779	not differential	axin-1 isoform 1
12006	Axin2	0.920946	0.0357659	0.117815	not differential	axin-2
12007	Azgp1	NA		2.28368	not differential	zinc-alpha-2-glycoprotein precursor
12009	Cep131	0.206944	0.684147	1.02021	not differential	centrosomal protein of 131 kDa
12010	B2m	0.924288	0.0341928	0.0580441	not differential	beta-2-microglobulin precursor
12012	Baat	0.450731	0.346083	-2.007	not differential	bile acid-CoA:amino acid N-acyltransferase
12013	Bach1	0.846256	0.0724984	-0.177884	not differential	transcription regulator protein BACH1
12014	Bach2	0.783274	0.106086	-0.901647	not differential	transcription regulator protein BACH2
12015	Bad	0.630868	0.200062	0.11781	not differential	bcl2-associated agonist of cell death isoform 1
12017	Bag1	0.866925	0.0620183	-0.109323	not differential	BAG family molecular chaperone regulator 1 isoform 1L
12018	Bak1	0.542964	0.265229	-0.480296	not differential	bcl-2 homologous antagonist/killer
12021	Bard1	0.839344	0.0760601	-0.594068	not differential	BRCA1-associated RING domain protein 1
12028	Bax	0.679574	0.167763	0.166784	not differential	apoptosis regulator BAX
12029	Bcl6b	0.509195	0.293116	2.33871	not differential	B-cell CLL/lymphoma 6 member B protein
12032	Bcan	0.955984	0.0195495	0.0421669	not differential	brevican core protein isoform 1 precursor
12033	Bcap29	0.8752	0.0578929	-0.0490196	not differential	B-cell receptor-associated protein 29
12034	Phb2	0.0746936	1.12672	0.665212	not differential	prohibitin-2
12035	Bcat1	0.984967	0.00657839	0.00910006	not differential	branched-chain-amino-acid aminotransferase, cytosolic isoform 1
12036	Bcat2	0.458295	0.338855	-0.439946	not differential	branched-chain-amino-acid aminotransferase, mitochondrial isoform 1 precursor
12038	Bche	0.691473	0.160225	0.413582	not differential	cholinesterase isoform X1
12039	Bckdha	0.736267	0.132965	0.144208	not differential	2-oxoisovalerate dehydrogenase subunit alpha, mitochondrial
12040	Bckdhb	0.518991	0.28484	0.394823	not differential	2-oxoisovalerate dehydrogenase subunit beta, mitochondrial isoform 1
12041	Bckdk	0.720111	0.142601	0.115577	not differential	[3-methyl-2-oxobutanoate dehydrogenase [lipoamide]] kinase, mitochondrial precursor [Mus musculus]
12042	Bcl10	0.756913	0.120954	-0.267153	not differential	B-cell lymphoma/leukemia 10
12043	Bcl2	0.826787	0.0826065	-0.248905	not differential	apoptosis regulator Bcl-2 isoform 1
12047	Bcl2a1d	0.672068	0.172587	-1.13149	not differential	B cell leukemia/lymphoma 2 related protein A1d
12048	Bcl2l1	0.855381	0.0678405	-0.13958	not differential	bcl-2-like protein 1 isoform a
12050	Bcl2l2	0.694705	0.1582	-0.23136	not differential	bcl-2-like protein 2
12051	Bcl3	0.547306	0.26177	-1.103	not differential	B-cell lymphoma 3 protein homolog
12053	Bcl6	0.516187	0.287193	1.49071	not differential	B-cell lymphoma 6 protein homolog
12054	Bcl7b	0.795403	0.099413	0.130417	not differential	B-cell CLL/lymphoma 7 protein family member B
12055	Bcl7c	0.351642	0.453899	-0.735439	not differential	B-cell CLL/lymphoma 7 protein family member C isoform 1
12057	Opn1sw	0.917283	0.0374969	-0.0751606	not differential	short-wave-sensitive opsin 1
12061	Bdkrb1	NA		0.740365	not differential	B1 bradykinin receptor
12064	Bdnf	0.0131046	1.88258	-1.55862	decreased	brain-derived neurotrophic factor isoform 1 precursor
12068	Bet1	0.642085	0.192407	-0.156234	not differential	BET1 homolog
12069	Bex2	0.868176	0.0613923	0.0730712	not differential	protein BEX2
12070	Bex3	0.995354	0.00202265	0.00321596	not differential	protein BEX3 isoform a
12075	Bfsp1	0.0592115	1.22759	2.11296	not differential	filensin isoform a
12091	Glb1	0.432466	0.364048	0.371498	not differential	beta-galactosidase preproprotein
12096	Bglap	0.442133	0.354447	1.14101	not differential	osteocalcin preproprotein
12097	Bglap2	0.883326	0.0538788	-0.170744	not differential	osteocalcin-2 preproprotein
12111	Bgn	0.741774	0.129728	-0.449823	not differential	biglycan isoform X1
12121	Bicd1	0.0796124	1.09902	-0.557583	not differential	protein bicaudal D homolog 1 isoform 1
12122	Bid	0.0892161	1.04956	0.732275	not differential	BH3-interacting domain death agonist
12124	Bik	0.132235	0.878652	-2.05434	not differential	bcl-2-interacting killer
12125	Bcl2l11	0.766477	0.115501	-1.03671	not differential	bcl-2-like protein 11 isoform 1
12140	Fabp7	0.349798	0.456183	-0.368475	not differential	fatty acid-binding protein, brain
12142	Prdm1	NA		-1.12005	not differential	PR domain zinc finger protein 1
12143	Blk	0.719267	0.14311	-1.43461	not differential	tyrosine-protein kinase Blk
12144	Blm	0.629448	0.20104	-0.49643	not differential	Bloom syndrome protein homolog isoform 1
12145	Cxcr5	NA		-2.59318	not differential	C-X-C chemokine receptor type 5
12151	Bmi1	0.888036	0.0515692	-0.0896685	not differential	polycomb complex protein BMI-1
12153	Bmp1	0.837916	0.0767996	0.315344	not differential	bone morphogenetic protein 1 isoform X1
12155	Bmp15	0.740865	0.130261	1.45446	not differential	bone morphogenetic protein 15 preproprotein
12156	Bmp2	0.781127	0.107278	0.748036	not differential	bone morphogenetic protein 2 preproprotein
12159	Bmp4	0.322366	0.49165	-2.19928	not differential	bone morphogenetic protein 4 preproprotein
12160	Bmp5	NA		3.65849	not differential	bone morphogenetic protein 5 preproprotein
12161	Bmp6	0.903885	0.043887	0.288467	not differential	bone morphogenetic protein 6 preproprotein
12162	Bmp7	0.514383	0.288713	-2.1565	not differential	bone morphogenetic protein 7 preproprotein
12163	Bmp8a	NA		3.18049	not differential	bone morphogenetic protein 8A isoform 1 precursor
12164	Bmp8b	0.61481	0.211259	-1.07626	not differential	bone morphogenetic protein 8B isoform X1
12166	Bmpr1a	0.433001	0.363511	-0.495828	not differential	bone morphogenetic protein receptor type-1A isoform X1
12167	Bmpr1b	0.568727	0.245096	0.350565	not differential	bone morphogenetic protein receptor type-1B isoform a precursor
12168	Bmpr2	0.647995	0.188428	-0.169826	not differential	bone morphogenetic protein receptor type-2 isoform X1
12169	Bmx	NA		0	not differential	cytoplasmic tyrosine-protein kinase BMX
12173	Bnc1	NA		-0.350647	not differential	zinc finger protein basonuclin-1
12175	Bnip2	0.937273	0.0281339	0.0975785	not differential	BCL2/adenovirus E1B 19 kDa protein-interacting protein 2 isoform alpha
12176	Bnip3	0.513473	0.289482	0.225907	not differential	BCL2/adenovirus E1B 19 kDa protein-interacting protein 3
12177	Bnip3l	0.79845	0.0977521	0.0753273	not differential	BCL2/adenovirus E1B 19 kDa protein-interacting protein 3-like
12181	Bop1	0.0222833	1.65202	-0.772146	decreased	ribosome biogenesis protein BOP1
12182	Bst1	0.608977	0.215399	-0.632837	not differential	ADP-ribosyl cyclase/cyclic ADP-ribose hydrolase 2 precursor
12183	Bpgm	0.26317	0.579764	0.238759	not differential	bisphosphoglycerate mutase isoform 1
12189	Brca1	0.191851	0.717037	0.662978	not differential	breast cancer type 1 susceptibility protein homolog
12190	Brca2	0.388844	0.410224	0.460709	not differential	breast cancer type 2 susceptibility protein homolog
12192	Zfp36l1	0.00161622	2.7915	1.36784	increased	mRNA decay activator protein ZFP36L1
12193	Zfp36l2	0.513149	0.289757	-1.14133	not differential	mRNA decay activator protein ZFP36L2
12209	Brs3	NA		3.71744	not differential	bombesin receptor subtype-3
12211	Birc6	0.967954	0.0141454	0.0416735	not differential	baculoviral IAP repeat-containing protein 6
12212	Chic1	0.730755	0.136228	-0.274732	not differential	cysteine-rich hydrophobic domain-containing protein 1
12215	Bsg	0.660472	0.180145	0.152576	not differential	basigin isoform 1 precursor
12217	Bsn	0.770105	0.11345	-0.322807	not differential	protein bassoon
12223	Btc	0.389994	0.408942	-0.765437	not differential	betacellulin preproprotein
12224	Klf5	0.834957	0.0783358	0.101848	not differential	Krueppel-like factor 5
12226	Btg1	0.00286124	2.54345	-0.896607	decreased	protein BTG1
12227	Btg2	0.729655	0.136882	0.364347	not differential	protein BTG2
12228	Btg3	0.94074	0.0265306	0.0694099	not differential	protein BTG3
12229	Btk	0.712956	0.146937	-0.28924	not differential	tyrosine-protein kinase BTK
12234	Btrc	0.894246	0.0485429	-0.10718	not differential	F-box/WD repeat-containing protein 1A isoform a
12235	Bub1	0.949884	0.0223294	0.250861	not differential	mitotic checkpoint serine/threonine-protein kinase BUB1 isoform 1
12236	Bub1b	0.783884	0.105748	-0.873027	not differential	mitotic checkpoint serine/threonine-protein kinase BUB1 beta
12237	Bub3	0.948161	0.0231177	-0.028878	not differential	mitotic checkpoint protein BUB3
12238	Commd3	0.0950351	1.02212	0.387855	not differential	COMM domain-containing protein 3
12257	Tspo	0.956691	0.0192283	-0.0344325	not differential	translocator protein
12258	Serping1	0.956691	0.0192283	-0.066079	not differential	plasma protease C1 inhibitor isoform X1
12259	C1qa	0.842805	0.0742731	0.117115	not differential	complement C1q subcomponent subunit A precursor
12260	C1qb	0.721762	0.141606	-0.170241	not differential	complement C1q subcomponent subunit B precursor
12261	C1qbp	0.806024	0.0936519	-0.185797	not differential	complement component 1 Q subcomponent-binding protein, mitochondrial
12262	C1qc	0.357398	0.446847	0.443443	not differential	complement C1q subcomponent subunit C isoform X1
12263	C2	0.941238	0.0263005	0.113881	not differential	complement C2 preproprotein
12266	C3	0.844547	0.0733761	0.607519	not differential	complement C3 isoform X1
12268	C4b	0.361931	0.441375	0.700125	not differential	complement C4-B isoform X1
12273	C5ar1	0.914611	0.0387637	-0.248708	not differential	C5a anaphylatoxin chemotactic receptor 1
12282	Hyou1	0.821361	0.0854657	-0.117949	not differential	hypoxia up-regulated protein 1 isoform X1
12283	Cab39	0.66313	0.178401	0.174668	not differential	calcium-binding protein 39
12286	Cacna1a	0.423964	0.372671	-0.907975	not differential	voltage-dependent P/Q-type calcium channel subunit alpha-1A isoform 1
12287	Cacna1b	0.166189	0.779397	-0.676144	not differential	voltage-dependent N-type calcium channel subunit alpha-1B isoform 1
12288	Cacna1c	0.710931	0.148172	0.69197	not differential	voltage-dependent L-type calcium channel subunit alpha-1C isoform 1
12289	Cacna1d	0.629358	0.201102	-0.397498	not differential	voltage-dependent L-type calcium channel subunit alpha-1D isoform 1
12290	Cacna1e	0.417889	0.378939	-0.278882	not differential	voltage-dependent R-type calcium channel subunit alpha-1E
12291	Cacna1g	0.763692	0.117082	-0.190302	not differential	voltage-dependent T-type calcium channel subunit alpha-1G isoform a
12292	Cacna1s	0.937273	0.0281339	0.139386	not differential	voltage-dependent L-type calcium channel subunit alpha-1S isoform 1
12293	Cacna2d1	0.834875	0.0783783	-0.101277	not differential	voltage-dependent calcium channel subunit alpha-2/delta-1 isoform a preproprotein
12294	Cacna2d3	0.787747	0.103613	-0.213625	not differential	voltage-dependent calcium channel subunit alpha-2/delta-3 isoform X1
12295	Cacnb1	0.799689	0.0970789	0.157008	not differential	voltage-dependent L-type calcium channel subunit beta-1 isoform A
12296	Cacnb2	0.0211438	1.67482	1.59833	increased	voltage-dependent L-type calcium channel subunit beta-2 isoform 1
12297	Cacnb3	0.0209291	1.67925	0.617099	increased	voltage-dependent L-type calcium channel subunit beta-3 isoform 1
12298	Cacnb4	0.377983	0.422528	0.308918	not differential	voltage-dependent L-type calcium channel subunit beta-4 isoform a
12299	Cacng1	NA		1.02968	not differential	voltage-dependent calcium channel gamma-1 subunit
12300	Cacng2	0.0156327	1.80596	1.11413	increased	voltage-dependent calcium channel gamma-2 subunit
12301	Cacybp	0.00848502	2.07135	0.407531	increased	calcyclin-binding protein
12304	Pdia4	0.54713	0.26191	0.127085	not differential	protein disulfide-isomerase A4 isoform 1 precursor
12305	Ddr1	0.897432	0.0469986	0.104234	not differential	epithelial discoidin domain-containing receptor 1 isoform 1 precursor
12306	Anxa2	0.079806	1.09796	0.5581	not differential	annexin A2
12307	Calb1	0.381941	0.418003	0.33499	not differential	calbindin
12308	Calb2	0.898054	0.0466973	-0.162218	not differential	calretinin isoform 1
12309	S100g	NA		0	not differential	protein S100-G
12310	Calca	NA		-1.94286	not differential	calcitonin gene-related peptide 1 isoform Calca preproprotein
12311	Calcr	0.422656	0.374013	0.936797	not differential	calcitonin receptor isoform 1a precursor
12313	Calm1	0.00499012	2.30189	0.534003	increased	calmodulin-1 isoform 1
12314	Calm2	NA		-2.4758	not differential	calmodulin-2 isoform 1
12316	Aspm	NA		3.48901	not differential	abnormal spindle-like microcephaly-associated protein homolog
12317	Calr	1.90405e-05	4.72032	1.17868	increased	calreticulin precursor
12319	Car8	0.389799	0.409159	-0.520152	not differential	carbonic anhydrase-related protein
12321	Calu	0.761059	0.118582	-0.148484	not differential	calumenin isoform 1 precursor
12322	Camk2a	0.4495	0.347271	0.240323	not differential	calcium/calmodulin-dependent protein kinase type II subunit alpha isoform 1 precursor
12323	Camk2b	0.00261388	2.58271	0.468906	increased	calcium/calmodulin-dependent protein kinase type II subunit beta isoform 1
12325	Camk2g	0.0222338	1.65299	0.619597	increased	calcium/calmodulin-dependent protein kinase type II subunit gamma isoform 1
12326	Camk4	0.117716	0.929163	1.22999	not differential	calcium/calmodulin-dependent protein kinase type IV
12328	Caml	0.050063	1.30048	1.09459	not differential	calcium signal-modulating cyclophilin ligand
12330	Canx	0.945641	0.0242737	0.0222239	not differential	calnexin precursor
12331	Cap1	0.832491	0.0796207	0.0720127	not differential	adenylyl cyclase-associated protein 1
12332	Capg	0.51227	0.290501	-0.54949	not differential	macrophage-capping protein
12333	Capn1	0.909297	0.0412944	0.112935	not differential	calpain-1 catalytic subunit
12334	Capn2	0.898054	0.0466973	0.108358	not differential	calpain-2 catalytic subunit
12336	Capns1	0.974364	0.0112789	0.0200123	not differential	calpain small subunit 1
12337	Capn5	0.614366	0.211573	0.305174	not differential	calpain-5
12338	Capn6	0.878901	0.0560601	-0.106617	not differential	calpain-6
12339	Capn7	0.885675	0.0527255	-0.152174	not differential	calpain-7 isoform 1
12340	Capza1	0.916011	0.0380992	-0.0414595	not differential	F-actin-capping protein subunit alpha-1 isoform 1
12343	Capza2	0.918248	0.03704	-0.0311169	not differential	F-actin-capping protein subunit alpha-2
12345	Capzb	0.667481	0.175561	0.125259	not differential	F-actin-capping protein subunit beta isoform a
12348	Car11	0.741932	0.129636	0.220828	not differential	carbonic anhydrase-related protein 11 isoform 1 precursor
12349	Car2	0.723694	0.140445	0.178656	not differential	carbonic anhydrase 2
12350	Car3	NA		-4.21478	not differential	carbonic anhydrase 3
12351	Car4	0.868295	0.0613328	0.22635	not differential	carbonic anhydrase 4 isoform X1
12352	Car5a	0.903035	0.0442954	-0.397702	not differential	carbonic anhydrase 5A, mitochondrial precursor
12354	Car7	NA		2.34983	not differential	carbonic anhydrase 7 isoform a
12359	Cat	0.327284	0.485076	-0.37009	not differential	catalase
12361	Cask	0.894246	0.0485429	0.0669249	not differential	peripheral plasma membrane protein CASK isoform 1
12362	Casp1	0.779801	0.108016	-1.2174	not differential	caspase-1
12364	Casp12	NA		-2.28343	not differential	caspase-12
12366	Casp2	0.0749416	1.12528	-0.803931	not differential	caspase-2 precursor
12367	Casp3	0.011349	1.94504	-0.787129	decreased	caspase-3
12368	Casp6	0.771273	0.112792	-0.298114	not differential	caspase-6 precursor
12369	Casp7	0.288936	0.539199	-0.946534	not differential	caspase-7 isoform X1
12370	Casp8	NA		-2.0002	not differential	caspase-8 isoform 1
12371	Casp9	0.337397	0.471859	0.618448	not differential	caspase-9 isoform 1 precursor
12372	Casq1	0.0562572	1.24982	-1.40707	not differential	calsequestrin-1 precursor
12373	Casq2	0.922181	0.0351838	-0.678661	not differential	calsequestrin-2 isoform 1 precursor
12374	Casr	0.841719	0.074833	0.258455	not differential	extracellular calcium-sensing receptor isoform X1
12380	Cast	0.383229	0.416541	0.443883	not differential	calpastatin isoform 1
12385	Ctnna1	0.0518961	1.28487	-0.359284	not differential	catenin alpha-1
12386	Ctnna2	0.884271	0.0534146	0.111753	not differential	catenin alpha-2 isoform 1
12387	Ctnnb1	0.817956	0.0872698	0.0732518	not differential	catenin beta-1
12388	Ctnnd1	0.586136	0.232002	-0.443712	not differential	catenin delta-1 isoform 1
12389	Cav1	0.639896	0.19389	-0.263179	not differential	caveolin-1 isoform 1
12390	Cav2	0.336943	0.472443	0.388954	not differential	caveolin-2 isoform 1
12391	Cav3	0.937055	0.028235	-0.458556	not differential	caveolin-3
12393	Runx2	0.568727	0.245096	1.19983	not differential	runt-related transcription factor 2 isoform 1
12395	Runx1t1	0.598695	0.222795	-0.823065	not differential	protein CBFA2T1 isoform 1
12396	Cbfa2t2	0.695515	0.157694	0.255966	not differential	protein CBFA2T2 isoform 1
12398	Cbfa2t3	0.868176	0.0613923	-0.283769	not differential	protein CBFA2T3 isoform 1
12400	Cbfb	0.783884	0.105748	-0.332717	not differential	core-binding factor subunit beta isoform 1
12402	Cbl	0.862377	0.0643029	-0.188921	not differential	E3 ubiquitin-protein ligase CBL
12404	Cbln1	0.791303	0.101657	0.740195	not differential	cerebellin-1 precursor
12405	Cbln2	0.735682	0.13331	-0.37759	not differential	cerebellin-2 isoform X1
12406	Serpinh1	0.79695	0.0985691	-0.180343	not differential	serpin H1 isoform X1
12408	Cbr1	0.014865	1.82783	0.588724	increased	carbonyl reductase
12409	Cbr2	NA		0	not differential	carbonyl reductase
12411	Cbs	0.970153	0.0131599	-0.0222851	not differential	cystathionine beta-synthase isoform 1
12412	Cbx1	1.84732e-07	6.73346	-1.47984	decreased	chromobox protein homolog 1 isoform 1
12416	Cbx2	0.847483	0.071869	0.4759	not differential	chromobox protein homolog 2
12417	Cbx3	0.706807	0.150699	-0.221397	not differential	chromobox protein homolog 3
12418	Cbx4	0.0992873	1.00311	1.61928	not differential	E3 SUMO-protein ligase CBX4
12419	Cbx5	0.638888	0.194575	-0.325687	not differential	chromobox protein homolog 5
12421	Rb1cc1	0.00288818	2.53938	-0.790444	decreased	RB1-inducible coiled-coil protein 1
12424	Cck	0.00335362	2.47449	3.01026	increased	cholecystokinin isoform 1 preproprotein
12425	Cckar	0.342635	0.465169	1.56818	not differential	cholecystokinin receptor type A isoform 1
12426	Cckbr	0.175193	0.756482	-2.20564	not differential	gastrin/cholecystokinin type B receptor
12427	Ccna1	0.929509	0.0317465	0.511117	not differential	cyclin-A1
12428	Ccna2	0.543604	0.264718	-1.87785	not differential	cyclin-A2
12442	Ccnb2	0.525537	0.279397	-2.96234	not differential	G2/mitotic-specific cyclin-B2
12443	Ccnd1	0.774416	0.111026	0.238197	not differential	G1/S-specific cyclin-D1 isoform 1
12444	Ccnd2	0.889197	0.0510021	0.0854739	not differential	G1/S-specific cyclin-D2
12445	Ccnd3	0.0638048	1.19515	1.04724	not differential	G1/S-specific cyclin-D3
12447	Ccne1	0.536951	0.270065	1.55981	not differential	G1/S-specific cyclin-E1
12448	Ccne2	0.513621	0.289357	-1.51782	not differential	G1/S-specific cyclin-E2 isoform 1
12449	Ccnf	0.000520269	3.28377	-1.77099	decreased	cyclin-F
12450	Ccng1	0.0401421	1.3964	0.859638	increased	cyclin-G1
12452	Ccng2	0.107665	0.967927	-1.17796	not differential	cyclin-G2
12453	Ccni	0.898881	0.0462979	-0.0647842	not differential	cyclin-I
12454	Ccnk	0.00919867	2.03627	-0.946511	decreased	cyclin-K
12455	Ccnt1	0.729472	0.136991	0.37339	not differential	cyclin-T1 isoform 1
12457	Noct	0.887649	0.0517587	0.146413	not differential	nocturnin
12458	Ccr6	0.969425	0.013486	0.144962	not differential	C-C chemokine receptor type 6 isoform A
12460	Ccs	0.889197	0.0510021	0.0801732	not differential	copper chaperone for superoxide dismutase
12461	Cct2	0.653364	0.184845	0.162699	not differential	T-complex protein 1 subunit beta
12462	Cct3	0.711057	0.148096	0.131946	not differential	T-complex protein 1 subunit gamma
12464	Cct4	0.00997841	2.00094	1.3693	increased	T-complex protein 1 subunit delta
12465	Cct5	0.909172	0.041354	0.0345539	not differential	T-complex protein 1 subunit epsilon isoform 1
12466	Cct6a	0.726179	0.138956	-0.0694605	not differential	T-complex protein 1 subunit zeta
12467	Cct6b	NA		0.850131	not differential	T-complex protein 1 subunit zeta-2 isoform 1
12468	Cct7	0.728312	0.137682	-0.0871846	not differential	T-complex protein 1 subunit eta
12469	Cct8	0.012004	1.92067	0.309485	increased	T-complex protein 1 subunit theta
12475	Cd14	0.679719	0.16767	0.308297	not differential	monocyte differentiation antigen CD14 precursor
12476	Cd151	0.669378	0.174329	-0.107448	not differential	CD151 antigen
12478	Cd19	0.337409	0.471844	3.59835	not differential	B-lymphocyte antigen CD19 isoform 1 precursor
12479	Cd1d1	NA		-1.26471	not differential	antigen-presenting glycoprotein CD1d1 isoform 1 precursor
12483	Cd22	0.821985	0.0851361	1.38812	not differential	B-cell receptor CD22 isoform X1
12484	Cd24a	0.498992	0.301906	0.286756	not differential	signal transducer CD24 isoform X1
12488	Cd2ap	0.979058	0.0091914	0.0327004	not differential	CD2-associated protein
12490	Cd34	0.987141	0.0056208	-0.0132814	not differential	hematopoietic progenitor cell antigen CD34 isoform 1 precursor
12491	Cd36	0.430262	0.366267	1.53991	not differential	platelet glycoprotein 4
12492	Scarb2	0.860265	0.0653676	0.0704457	not differential	lysosome membrane protein 2
12493	Cd37	0.278937	0.554494	1.73561	not differential	leukocyte antigen CD37 isoform 1
12494	Cd38	0.695231	0.157871	-0.269539	not differential	ADP-ribosyl cyclase/cyclic ADP-ribose hydrolase 1
12495	Entpd1	0.704329	0.152225	-0.905837	not differential	ectonucleoside triphosphate diphosphohydrolase 1 isoform 1
12496	Entpd2	0.475835	0.322544	0.218668	not differential	ectonucleoside triphosphate diphosphohydrolase 2 precursor
12497	Entpd6	0.830929	0.0804361	0.0931053	not differential	ectonucleoside triphosphate diphosphohydrolase 6 isoform 1
12499	Entpd5	0.811023	0.0909667	0.301778	not differential	ectonucleoside triphosphate diphosphohydrolase 5 isoform a
12500	Cd3d	NA		2.38288	not differential	T-cell surface glycoprotein CD3 delta chain isoform X1
12501	Cd3e	NA		-1.57487	not differential	T-cell surface glycoprotein CD3 epsilon chain isoform X1
12503	Cd247	0.960153	0.0176596	0.0462166	not differential	CD247 antigen isoform eta precursor
12504	Cd4	0.800458	0.0966616	0.995172	not differential	T-cell surface glycoprotein CD4 isoform X1
12505	Cd44	0.316392	0.499775	-0.519713	not differential	CD44 antigen isoform a precursor
12506	Cd48	0.912744	0.0396509	0.291087	not differential	CD48 antigen isoform 1 precursor
12507	Cd5	0.582014	0.235066	0.811297	not differential	T-cell surface glycoprotein CD5 isoform X1
12508	Cd53	0.509198	0.293113	-0.406035	not differential	leukocyte surface antigen CD53
12511	Cd6	0.331522	0.479487	1.01838	not differential	T-cell differentiation antigen CD6 isoform 1 precursor
12512	Cd63	0.720692	0.14225	0.100219	not differential	CD63 antigen
12514	Cd68	0.612903	0.212608	0.331606	not differential	macrosialin precursor
12516	Cd7	NA		0.0141281	not differential	T-cell antigen CD7 precursor
12517	Cd72	0.991661	0.00363681	0.0326017	not differential	B-cell differentiation antigen CD72 isoform 1
12518	Cd79a	NA		1.99905	not differential	B-cell antigen receptor complex-associated protein alpha chain precursor
12520	Cd81	0.0714813	1.14581	1.1623	not differential	CD81 antigen
12521	Cd82	0.14781	0.830296	0.4408	not differential	CD82 antigen
12522	Cd83	0.00256649	2.59066	1.4108	increased	CD83 antigen isoform 1 precursor
12523	Cd84	0.975389	0.0108223	-0.132083	not differential	SLAM family member 5 isoform 1 precursor
12524	Cd86	0.831026	0.0803853	-0.285953	not differential	T-lymphocyte activation antigen CD86 isoform X1
12526	Cd8b1	NA		1.0566	not differential	T-cell surface glycoprotein CD8 beta chain precursor
12527	Cd9	0.318954	0.496271	0.339047	not differential	CD9 antigen
12530	Cdc25a	0.274701	0.56114	0.504438	not differential	M-phase inducer phosphatase 1
12531	Cdc25b	0.372782	0.428545	0.904864	not differential	M-phase inducer phosphatase 2 isoform a
12532	Cdc25c	NA		2.52321	not differential	M-phase inducer phosphatase 3
12534	Cdk1	0.907176	0.0423084	-0.353281	not differential	cyclin-dependent kinase 1
12537	Cdk11b	0.710931	0.148172	0.173789	not differential	cyclin-dependent kinase 11B isoform 1
12539	Cdc37	0.845615	0.0728275	0.0481482	not differential	hsp90 co-chaperone Cdc37 isoform 1
12540	Cdc42	0.969921	0.0132638	-0.0103339	not differential	cell division control protein 42 homolog isoform 1
12544	Cdc45	0.771201	0.112832	0.392477	not differential	cell division control protein 45 homolog isoform 1
12545	Cdc7	0.615316	0.210902	-0.194732	not differential	cell division cycle 7-related protein kinase isoform 1
12549	Arhgap31	0.702535	0.153332	-0.524146	not differential	rho GTPase-activating protein 31
12550	Cdh1	NA		0	not differential	cadherin-1 preproprotein
12552	Cdh11	0.0182022	1.73988	-0.921597	decreased	cadherin-11 isoform X1
12554	Cdh13	0.989735	0.00448112	-0.00643848	not differential	cadherin-13 isoform X1
12555	Cdh15	NA		1.65025	not differential	cadherin-15 preproprotein
12557	Cdh17	NA		-1.2505	not differential	cadherin-17 isoform X1
12558	Cdh2	0.474853	0.323441	0.186044	not differential	cadherin-2 isoform X1
12560	Cdh3	0.893047	0.0491255	0.381383	not differential	cadherin-3 isoform a preproprotein
12561	Cdh4	0.0679171	1.16802	-0.773887	not differential	cadherin-4 isoform 1 preproprotein
12562	Cdh5	0.225911	0.646062	1.0213	not differential	cadherin-5 isoform X1
12563	Cdh6	0.263239	0.57965	0.790551	not differential	cadherin-6 isoform X1
12564	Cdh8	0.930197	0.0314249	-0.209461	not differential	cadherin-8 isoform 1 precursor
12565	Cdh9	0.291949	0.534694	-3.60556	not differential	cadherin-9 isoform X1
12566	Cdk2	0.722162	0.141365	0.522088	not differential	cyclin-dependent kinase 2 isoform 1
12567	Cdk4	0.297072	0.527138	0.444184	not differential	cyclin-dependent kinase 4 isoform 1
12568	Cdk5	0.989735	0.00448112	-0.00404974	not differential	cyclin-dependent-like kinase 5
12569	Cdk5r1	0.99918	0.000356165	-0.000530479	not differential	cyclin-dependent kinase 5 activator 1
12570	Cdk5r2	0.175615	0.755437	0.799152	not differential	cyclin-dependent kinase 5 activator 2
12572	Cdk7	0.0545644	1.26309	-0.460416	not differential	cyclin-dependent kinase 7
12575	Cdkn1a	0.800458	0.0966616	0.20586	not differential	cyclin-dependent kinase inhibitor 1
12576	Cdkn1b	0.98975	0.0044743	0.00934584	not differential	cyclin-dependent kinase inhibitor 1B
12577	Cdkn1c	0.54555	0.263165	1.11314	not differential	cyclin-dependent kinase inhibitor 1C isoform 1
12578	Cdkn2a	NA		2.0433	not differential	cyclin-dependent kinase inhibitor 2A p16INK4a
12579	Cdkn2b	NA		-0.696762	not differential	cyclin-dependent kinase 4 inhibitor B
12580	Cdkn2c	NA		1.85748	not differential	cyclin-dependent kinase 4 inhibitor C
12581	Cdkn2d	0.563935	0.248771	0.14587	not differential	cyclin-dependent kinase 4 inhibitor D
12583	Cdo1	0.786069	0.10454	0.231753	not differential	cysteine dioxygenase type 1
12585	Cdr2	0.841313	0.0750422	-0.13447	not differential	cerebellar degeneration-related protein 2 isoform 1
12587	Mia	NA		0.196983	not differential	melanoma-derived growth regulatory protein precursor
12589	Ift81	0.633081	0.198541	0.167038	not differential	intraflagellar transport protein 81 homolog isoform a
12590	Cdx1	NA		-2.7803	not differential	homeobox protein CDX-1
12593	Cdyl	0.46083	0.336459	0.569917	not differential	chromodomain Y-like protein isoform 1
12606	Cebpa	0.810497	0.0912484	-0.426191	not differential	CCAAT/enhancer-binding protein alpha isoform a
12607	Cebpz	0.808776	0.0921716	-0.13477	not differential	CCAAT/enhancer-binding protein zeta
12609	Cebpd	NA		2.92959	not differential	CCAAT/enhancer-binding protein delta
12611	Cebpg	0.503254	0.298212	-0.902966	not differential	CCAAT/enhancer-binding protein gamma
12614	Celsr1	0.61149	0.21361	-0.575013	not differential	cadherin EGF LAG seven-pass G-type receptor 1 isoform X1
12615	Cenpa	0.943212	0.0253908	0.200278	not differential	histone H3-like centromeric protein A isoform 1
12616	Cenpb	0.536782	0.270202	0.280899	not differential	major centromere autoantigen B
12617	Cenpc1	0.821977	0.0851406	-0.0978817	not differential	centromere protein C isoform 1
12623	Ces1g	0.944356	0.0248642	-0.184836	not differential	liver carboxylesterase 1 precursor
12626	Cetn3	0.898054	0.0466973	0.0536825	not differential	centrin-3
12628	Cfh	0.846386	0.0724317	0.166214	not differential	complement factor H precursor
12630	Cfi	0.701259	0.154121	0.543033	not differential	complement factor I isoform 1 preproprotein
12631	Cfl1	0.970947	0.0128044	0.0143738	not differential	cofilin-1
12632	Cfl2	0.0120186	1.92015	0.43883	increased	cofilin-2
12633	Cflar	0.658784	0.181257	-0.390507	not differential	CASP8 and FADD-like apoptosis regulator isoform 1
12638	Cftr	0.730738	0.136238	-1.07908	not differential	cystic fibrosis transmembrane conductance regulator
12640	Cga	0.00672122	2.17255	-16.1109	decreased	glycoprotein hormones alpha chain isoform X1
12642	Ch25h	0.0672992	1.17199	-1.1167	not differential	cholesterol 25-hydroxylase
12643	Chad	0.975549	0.0107511	-0.0485478	not differential	chondroadherin precursor
12647	Chat	0.318954	0.496271	3.43848	not differential	choline O-acetyltransferase
12648	Chd1	0.558933	0.25264	-0.359136	not differential	chromodomain-helicase-DNA-binding protein 1
12649	Chek1	0.459752	0.337476	-1.85048	not differential	serine/threonine-protein kinase Chk1
12651	Chkb	0.0573341	1.24159	0.504301	not differential	choline/ethanolamine kinase
12652	Chga	0.0537741	1.26943	1.14542	not differential	chromogranin-A preproprotein
12653	Chgb	0.0248459	1.60475	0.659697	increased	secretogranin-1 precursor
12654	Chil1	0.898054	0.0466973	0.106809	not differential	chitinase-3-like protein 1 isoform 1 precursor
12660	Chka	0.278771	0.554753	0.592326	not differential	choline kinase alpha isoform 1
12661	Chl1	0.557894	0.253448	0.149962	not differential	neural cell adhesion molecule L1-like protein isoform X1
12662	Chm	0.751568	0.124032	-0.151198	not differential	rab proteins geranylgeranyltransferase component A 1 isoform 1
12663	Chml	0.66313	0.178401	-0.421474	not differential	rab proteins geranylgeranyltransferase component A 2
12667	Chrd	0.124699	0.904136	2.95941	not differential	chordin isoform 1 precursor
12669	Chrm1	0.397514	0.400648	0.614073	not differential	muscarinic acetylcholine receptor M1
12671	Chrm3	0.0830809	1.0805	1.02173	not differential	muscarinic acetylcholine receptor M3
12672	Chrm4	0.610466	0.214339	0.577053	not differential	muscarinic acetylcholine receptor M4
12675	Chuk	0.458295	0.338855	-1.00006	not differential	inhibitor of nuclear factor kappa-B kinase subunit alpha isoform 1
12677	Vsx2	0.212519	0.672603	-1.73019	not differential	visual system homeobox 2 isoform 1
12683	Cidea	0.997908	0.000909608	-0.000949732	not differential	cell death activator CIDE-A
12684	Cideb	0.932313	0.0304381	-0.403983	not differential	cell death activator CIDE-B
12686	Elovl3	0.841819	0.0747815	0.616636	not differential	elongation of very long chain fatty acids protein 3 isoform 1
12695	Patj	0.31263	0.504969	-0.61274	not differential	inaD-like protein isoform 1
12696	Cirbp	0.00593082	2.22689	0.522141	increased	cold-inducible RNA-binding protein isoform 1
12700	Cish	0.256644	0.590669	-1.849	not differential	cytokine-inducible SH2-containing protein isoform 1
12702	Socs3	0.891121	0.0500633	-0.231629	not differential	suppressor of cytokine signaling 3
12703	Socs1	NA		-0.827106	not differential	suppressor of cytokine signaling 1
12704	Cit	0.619759	0.207777	0.245053	not differential	citron Rho-interacting kinase
12705	Cited1	0.882881	0.0540978	-0.136844	not differential	cbp/p300-interacting transactivator 1 isoform a
12709	Ckb	1.90975e-05	4.71902	1.3088	increased	creatine kinase B-type
12715	Ckm	0.612221	0.213092	0.791989	not differential	creatine kinase M-type
12716	Ckmt1	0.961143	0.0172119	0.0186787	not differential	creatine kinase U-type, mitochondrial isoform X1
12721	Coro1a	0.509198	0.293113	-0.191637	not differential	coronin-1A isoform 1
12722	Clca3a1	NA		2.02584	not differential	calcium-activated chloride channel regulator 3A-1 isoform X1
12724	Clcn2	0.847112	0.0720591	-0.241915	not differential	chloride channel protein 2
12725	Clcn3	0.275542	0.559811	-0.21787	not differential	H(+)/Cl(-) exchange transporter 3 isoform a
12727	Clcn4	0.740437	0.130512	0.14802	not differential	H(+)/Cl(-) exchange transporter 4 isoform 1
12728	Clcn5	0.69439	0.158397	0.520352	not differential	H(+)/Cl(-) exchange transporter 5 isoform 1
12729	Clns1a	0.756656	0.121102	0.098912	not differential	methylosome subunit pICln
12737	Cldn1	0.769857	0.11359	-0.936184	not differential	claudin-1
12739	Cldn3	0.753645	0.122833	0.681716	not differential	claudin-3
12740	Cldn4	0.0213569	1.67046	4.62933	increased	claudin-4
12741	Cldn5	0.159003	0.798596	1.43351	not differential	claudin-5
12745	Clgn	0.592442	0.227354	-0.454739	not differential	calmegin isoform 1 precursor
12747	Clk1	0.127165	0.895632	-0.961931	not differential	dual specificity protein kinase CLK1
12748	Clk2	0.338996	0.469805	-0.678958	not differential	dual specificity protein kinase CLK2 isoform 1
12750	Clk4	0.000142443	3.84636	-1.00503	decreased	dual specificity protein kinase CLK4 isoform 1
12751	Tpp1	0.115002	0.939295	0.317211	not differential	tripeptidyl-peptidase 1 isoform X1
12752	Cln3	0.655025	0.183742	-0.297481	not differential	battenin isoform 1
12753	Clock	0.869543	0.060709	0.224363	not differential	circadian locomoter output cycles protein kaput isoform 1
12757	Clta	0.691616	0.160135	-0.241925	not differential	clathrin light chain A isoform a
12759	Clu	0.900748	0.0453967	0.0605771	not differential	clusterin isoform X1
12763	Cmah	0.727526	0.138151	-0.794259	not differential	cytidine monophosphate-N-acetylneuraminic acid hydroxylase isoform a
12764	Cmas	0.718288	0.143701	0.16139	not differential	N-acylneuraminate cytidylyltransferase
12765	Cxcr2	NA		2.88836	not differential	C-X-C chemokine receptor type 2
12768	Ccr1	0.247447	0.606518	-1.47093	not differential	C-C chemokine receptor type 1
12774	Ccr5	0.123128	0.909644	-1.85013	not differential	C-C chemokine receptor type 5
12775	Ccr7	NA		0	not differential	C-C chemokine receptor type 7 isoform a precursor
12776	Ccr8	0.500406	0.300677	-2.68729	not differential	C-C chemokine receptor type 8
12777	Ccr10	0.104609	0.980433	1.34902	not differential	C-C chemokine receptor type 10
12778	Ackr3	0.383229	0.416541	-1.34901	not differential	atypical chemokine receptor 3
12780	Abcc2	0.956116	0.0194893	0.112544	not differential	canalicular multispecific organic anion transporter 1
12785	Cnbp	0.0219908	1.65776	0.29228	increased	cellular nucleic acid-binding protein isoform 1
12789	Cnga2	NA		-0.928047	not differential	cyclic nucleotide-gated olfactory channel
12790	Cnga3	0.519538	0.284383	-1.30358	not differential	cyclic nucleotide-gated cation channel alpha-3 isoform 1
12793	Cnih1	0.660472	0.180145	-0.136898	not differential	protein cornichon homolog 1 isoform 1
12794	Cnih2	0.822569	0.0848278	0.0985578	not differential	protein cornichon homolog 2 isoform 1
12795	Plk3	0.371201	0.430391	0.839292	not differential	serine/threonine-protein kinase PLK3 isoform 1
12796	Camp	0.710931	0.148172	-0.71156	not differential	cathelicidin antimicrobial peptide precursor
12797	Cnn1	NA		2.33613	not differential	calponin-1
12798	Cnn2	0.456612	0.340452	0.355984	not differential	calponin-2
12799	Cnp	0.897858	0.0467926	-0.0625648	not differential	2\\',3\\'-cyclic-nucleotide 3\\'-phosphodiesterase isoform 1
12801	Cnr1	0.784511	0.105401	-0.523361	not differential	cannabinoid receptor 1
12802	Cnr2	0.19482	0.710366	4.49058	not differential	cannabinoid receptor 2
12803	Cntf	0.914766	0.03869	0.242809	not differential	ciliary neurotrophic factor
12804	Cntfr	0.769187	0.113968	0.23286	not differential	ciliary neurotrophic factor receptor subunit alpha isoform X1
12805	Cntn1	0.148679	0.827752	0.396734	not differential	contactin-1 isoform X1
12807	Hps3	0.00443627	2.35298	-1.17655	decreased	Hermansky-Pudlak syndrome 3 protein homolog isoform 1
12808	Cobl	0.624294	0.204611	-0.347391	not differential	protein cordon-bleu isoform 1
12810	Coch	0.0177132	1.7517	0.610056	increased	cochlin isoform X1
12812	Coil	0.933407	0.0299292	-0.0538998	not differential	coilin
12813	Col10a1	NA		0.908935	not differential	collagen alpha-1(X) chain precursor
12814	Col11a1	0.720627	0.14229	-1.06131	not differential	collagen alpha-1(XI) chain isoform X1
12815	Col11a2	0.571003	0.243362	0.639819	not differential	collagen alpha-2(XI) chain isoform 1 precursor
12816	Col12a1	0.528862	0.276658	-1.73268	not differential	collagen alpha-1(XII) chain isoform X1
12817	Col13a1	0.613066	0.212492	1.65503	not differential	collagen alpha-1(XIII) chain isoform 1
12819	Col15a1	NA		0.945071	not differential	collagen alpha-1(XV) chain precursor
12821	Col17a1	0.98058	0.00851713	0.0139139	not differential	collagen alpha-1(XVII) chain isoform 1
12822	Col18a1	0.736267	0.132965	-0.501984	not differential	collagen alpha-1(XVIII) chain isoform 1 precursor
12823	Col19a1	0.883326	0.0538788	-0.648371	not differential	collagen alpha-1(XIX) chain isoform X1
12824	Col2a1	0.975055	0.010971	-0.132305	not differential	collagen alpha-1(II) chain isoform 1 preproprotein
12825	Col3a1	0.166568	0.778408	4.82995	not differential	collagen alpha-1(III) chain preproprotein
12826	Col4a1	0.0265769	1.5755	1.60865	increased	collagen alpha-1(IV) chain precursor
12827	Col4a2	0.899906	0.0458027	0.231492	not differential	collagen alpha-2(IV) chain precursor
12828	Col4a3	NA		2.53398	not differential	collagen alpha-3(IV) chain isoform X1
12829	Col4a4	0.810497	0.0912484	-0.70502	not differential	collagen alpha-4(IV) chain isoform X1
12830	Col4a5	0.504882	0.29681	-0.981176	not differential	collagen alpha-5(IV) chain isoform X1
12831	Col5a1	0.572333	0.242351	1.49865	not differential	collagen alpha-1(V) chain isoform X1
12832	Col5a2	0.997611	0.00103874	0.00929217	not differential	collagen alpha-2(V) chain preproprotein
12833	Col6a1	0.915316	0.0384288	0.328969	not differential	collagen alpha-1(VI) chain precursor
12834	Col6a2	0.945607	0.0242892	-0.197354	not differential	collagen alpha-2(VI) chain isoform 1 precursor
12835	Col6a3	NA		-0.80421	not differential	collagen alpha-3(VI) chain isoform 1 precursor
12836	Col7a1	NA		-1.0772	not differential	collagen alpha-1(VII) chain precursor
12837	Col8a1	0.650386	0.186829	0.672097	not differential	collagen alpha-1(VIII) chain precursor
12839	Col9a1	0.966765	0.0146793	0.0624116	not differential	collagen alpha-1(IX) chain isoform 1 precursor
12840	Col9a2	0.900387	0.045571	0.389293	not differential	collagen alpha-2(IX) chain precursor
12841	Col9a3	0.949884	0.0223294	-0.125769	not differential	collagen alpha-3(IX) chain isoform 1 precursor
12842	Col1a1	NA		2.36222	not differential	collagen alpha-1(I) chain preproprotein
12843	Col1a2	0.0917826	1.03724	3.90342	not differential	collagen alpha-2(I) chain preproprotein
12845	Comp	NA		-0.424463	not differential	cartilage oligomeric matrix protein isoform X1
12847	Copa	0.900278	0.0456233	-0.0613261	not differential	coatomer subunit alpha
12848	Cops2	0.0284532	1.54587	-0.46452	decreased	COP9 signalosome complex subunit 2 isoform a
12850	Coq7	0.704329	0.152225	0.124515	not differential	5-demethoxyubiquinone hydroxylase, mitochondrial isoform 1
12854	Cort	NA		3.4842	not differential	cortistatin isoform X1
12856	Cox17	0.805401	0.0939876	0.121974	not differential	cytochrome c oxidase copper chaperone
12857	Cox4i1	0.953909	0.0204929	-0.0211605	not differential	cytochrome c oxidase subunit 4 isoform 1, mitochondrial isoform 1
12858	Cox5a	0.00287407	2.5415	2.08157	increased	cytochrome c oxidase subunit 5A, mitochondrial isoform X1
12859	Cox5b	0.727202	0.138345	1.65995	not differential	cytochrome c oxidase subunit 5B, mitochondrial
12861	Cox6a1	0.0595533	1.22509	2.07982	not differential	cytochrome c oxidase subunit 6A1, mitochondrial
12862	Cox6a2	NA		2.14553	not differential	cytochrome c oxidase subunit 6A2, mitochondrial precursor
12864	Cox6c	0.634985	0.197236	-0.170629	not differential	cytochrome c oxidase subunit 6C
12865	Cox7a1	NA		-0.553371	not differential	cytochrome c oxidase subunit 7A1, mitochondrial isoform X1
12866	Cox7a2	0.79845	0.0977521	-0.0926185	not differential	cytochrome c oxidase subunit 7A2, mitochondrial precursor
12867	Cox7c	0.387516	0.411711	-0.366266	not differential	cytochrome c oxidase subunit 7C, mitochondrial precursor
12868	Cox8a	0.745136	0.127765	0.10151	not differential	cytochrome c oxidase subunit 8A, mitochondrial precursor
12869	Cox8b	NA		0.328878	not differential	cytochrome c oxidase subunit 8B, mitochondrial precursor
12870	Cp	0.928926	0.0320188	-0.312229	not differential	ceruloplasmin isoform b precursor
12874	Cpd	0.387516	0.411711	-0.378045	not differential	carboxypeptidase D precursor
12876	Cpe	0.868355	0.0613028	-0.0765291	not differential	carboxypeptidase E preproprotein
12877	Cpeb1	0.890584	0.0503253	0.0974132	not differential	cytoplasmic polyadenylation element-binding protein 1 isoform 1
12879	Cys1	0.312624	0.504978	-0.672414	not differential	cystin-1
12889	Cplx1	0.864491	0.0632395	-0.0933236	not differential	complexin-1
12890	Cplx2	0.841313	0.0750422	-0.133494	not differential	complexin-2
12891	Cpne6	0.751568	0.124032	0.461368	not differential	copine-6 isoform a
12892	Cpox	0.858392	0.0663144	0.180738	not differential	oxygen-dependent coproporphyrinogen-III oxidase, mitochondrial precursor
12894	Cpt1a	0.911821	0.0400902	0.112889	not differential	carnitine O-palmitoyltransferase 1, liver isoform
12895	Cpt1b	0.948789	0.0228304	-0.417801	not differential	carnitine O-palmitoyltransferase 1, muscle isoform
12896	Cpt2	0.717797	0.143998	0.408616	not differential	carnitine O-palmitoyltransferase 2, mitochondrial precursor
12902	Cr2	NA		-1.95365	not differential	complement receptor type 2 isoform 1 precursor
12903	Crabp1	0.936497	0.0284935	0.0734803	not differential	cellular retinoic acid-binding protein 1 isoform 1
12904	Crabp2	0.840184	0.0756253	-0.771374	not differential	cellular retinoic acid-binding protein 2
12905	Cradd	0.171133	0.766667	0.420402	not differential	death domain-containing protein CRADD
12908	Crat	0.958755	0.0182924	0.0357493	not differential	carnitine O-acetyltransferase
12909	Crcp	0.794539	0.0998849	0.0739052	not differential	DNA-directed RNA polymerase III subunit RPC9
12912	Creb1	0.756043	0.121454	0.221998	not differential	cyclic AMP-responsive element-binding protein 1 isoform A
12913	Creb3	0.670087	0.173869	-0.135891	not differential	cyclic AMP-responsive element-binding protein 3
12914	Crebbp	0.986208	0.0060315	0.00691439	not differential	histone lysine acetyltransferase CREBBP
12915	Atf6b	0.253755	0.595586	-0.562028	not differential	cyclic AMP-dependent transcription factor ATF-6 beta
12916	Crem	0.168179	0.774229	0.608371	not differential	cAMP-responsive element modulator isoform 1
12919	Crhbp	0.563935	0.248771	0.798134	not differential	corticotropin-releasing factor-binding protein precursor
12921	Crhr1	0.927097	0.032875	0.420884	not differential	corticotropin-releasing factor receptor 1 isoform 1 precursor
12922	Crhr2	0.967154	0.0145043	0.210703	not differential	corticotropin-releasing factor receptor 2 isoform 1 precursor
12925	Crip1	0.907235	0.0422804	-0.107487	not differential	cysteine-rich protein 1
12927	Bcar1	0.447521	0.349186	0.342296	not differential	breast cancer anti-estrogen resistance protein 1 isoform A
12928	Crk	0.115414	0.937741	-0.315988	not differential	adapter molecule crk isoform 1
12929	Crkl	0.465578	0.332007	0.493269	not differential	crk-like protein isoform 1
12931	Crlf1	NA		0.134368	not differential	cytokine receptor-like factor 1 isoform 1 precursor
12933	Crmp1	0.0849929	1.07062	0.429457	not differential	dihydropyrimidinase-related protein 1 isoform 1
12934	Dpysl2	0.27973	0.55326	0.198817	not differential	dihydropyrimidinase-related protein 2 isoform 1
12936	Pcdha4	0.685388	0.164064	0.377777	not differential	protocadherin alpha-4 precursor
12937	Pcdha6	0.791027	0.101809	0.281421	not differential	protocadherin alpha-6 precursor
12939	Pcdha7	0.156301	0.806038	0.691717	not differential	protocadherin alpha-7
12941	Pcdha5	0.0145971	1.83573	1.77837	increased	protocadherin alpha-5 precursor
12942	Pcdha11	0.852298	0.0694083	0.0916427	not differential	protocadherin alpha-11 precursor
12943	Pcdha10	0.185652	0.731301	0.942538	not differential	protocadherin alpha-10 precursor
12946	Cr1l	0.153511	0.813859	0.416424	not differential	complement component receptor 1-like protein isoform 1
12950	Hapln1	0.670964	0.1733	0.360228	not differential	hyaluronan and proteoglycan link protein 1 isoform X1
12952	Cry1	0.501662	0.299589	-0.265625	not differential	cryptochrome-1
12953	Cry2	0.986208	0.0060315	0.00955958	not differential	cryptochrome-2
12954	Cryaa	NA		0	not differential	alpha-crystallin A chain isoform 1
12955	Cryab	0.393913	0.404599	0.420081	not differential	alpha-crystallin B chain
12957	Cryba1	0.971704	0.0124661	-0.0736728	not differential	beta-crystallin A1 isoform 1
12958	Cryba2	NA		2.68392	not differential	beta-crystallin A2
12959	Cryba4	NA		-1.69091	not differential	beta-crystallin A4 isoform 1
12960	Crybb1	NA		1.46768	not differential	beta-crystallin B1
12961	Crybb2	NA		0.29425	not differential	beta-crystallin B2
12962	Crybb3	0.68764	0.162639	0.73416	not differential	beta-crystallin B3
12967	Crygd	0.0487922	1.31165	1.79137	increased	gamma-crystallin D
12970	Crygs	NA		-3.04332	not differential	gamma-crystallin S
12971	Crym	0.9784	0.00948374	0.0198601	not differential	ketimine reductase mu-crystallin
12972	Cryz	0.926353	0.0332233	-0.115327	not differential	quinone oxidoreductase
12974	Cs	0.944968	0.0245828	0.0341953	not differential	citrate synthase, mitochondrial isoform X1
12977	Csf1	0.551755	0.258254	1.06831	not differential	macrophage colony-stimulating factor 1 isoform 1 precursor
12978	Csf1r	0.949305	0.0225944	-0.0729691	not differential	macrophage colony-stimulating factor 1 receptor precursor
12982	Csf2ra	0.417889	0.378939	1.23617	not differential	granulocyte-macrophage colony-stimulating factor receptor subunit alpha isoform X1
12983	Csf2rb	0.770631	0.113153	-1.43867	not differential	cytokine receptor common subunit beta precursor
12986	Csf3r	0.309814	0.5089	-2.00838	not differential	granulocyte colony-stimulating factor receptor isoform 1 precursor
12988	Csk	0.752664	0.123399	0.189917	not differential	tyrosine-protein kinase CSK
12990	Csn1s1	NA		0.918567	not differential	alpha-S1-casein isoform a precursor
12995	Csnk2a1	0.291307	0.535649	-0.333306	not differential	casein kinase II subunit alpha
13000	Csnk2a2	0.199815	0.699371	-0.579523	not differential	casein kinase II subunit alpha\\'
13001	Csnk2b	0.972372	0.0121675	-0.0172394	not differential	casein kinase II subunit beta isoform 1
13002	Dnajc5	0.305603	0.514842	0.20775	not differential	dnaJ homolog subfamily C member 5
13003	Vcan	0.914611	0.0387637	0.163814	not differential	versican core protein isoform 1 precursor
13004	Ncan	0.0563647	1.24899	-1.21444	not differential	neurocan core protein precursor
13006	Smc3	0.384926	0.414623	-0.229703	not differential	structural maintenance of chromosomes protein 3
13007	Csrp1	0.970947	0.0128044	0.0148497	not differential	cysteine and glycine-rich protein 1
13008	Csrp2	0.388844	0.410224	1.1084	not differential	cysteine and glycine-rich protein 2
13009	Csrp3	0.982442	0.00769292	0.0168115	not differential	cysteine and glycine-rich protein 3
13010	Cst3	0.314915	0.501807	0.22613	not differential	cystatin-C precursor
13011	Cst7	NA		0.497556	not differential	cystatin-F precursor
13014	Cstb	0.131725	0.880331	-0.385736	not differential	cystatin-B
13016	Ctbp1	0.360996	0.442497	0.191365	not differential	C-terminal-binding protein 1 isoform 1
13017	Ctbp2	0.637213	0.195715	0.167668	not differential	C-terminal-binding protein 2 isoform 1
13018	Ctcf	0.601378	0.220853	-0.250677	not differential	transcriptional repressor CTCF isoform 1
13019	Ctf1	NA		-1.45162	not differential	cardiotrophin-1 isoform 1
13024	Ctla2a	0.540104	0.267523	-1.58802	not differential	protein CTLA-2-alpha isoform a precursor
13025	Ctla2b	0.932942	0.0301455	-0.378607	not differential	protein CTLA-2-beta isoform a
13026	Pcyt1a	0.523316	0.281236	-0.328005	not differential	choline-phosphate cytidylyltransferase A
13030	Ctsb	0.691897	0.159958	0.113025	not differential	cathepsin B isoform X1
13032	Ctsc	0.235069	0.628804	0.373587	not differential	dipeptidyl peptidase 1 isoform 1 preproprotein
13033	Ctsd	0.924792	0.033956	-0.0238038	not differential	cathepsin D precursor
13034	Ctse	NA		1.14599	not differential	cathepsin E preproprotein
13036	Ctsh	0.14487	0.839023	0.692126	not differential	pro-cathepsin H isoform 1 preproprotein
13038	Ctsk	0.693327	0.159062	0.496645	not differential	cathepsin K preproprotein
13039	Ctsl	0.490594	0.309278	0.18345	not differential	cathepsin L1 isoform X1
13040	Ctss	0.631599	0.199559	-0.254705	not differential	cathepsin S isoform 1 preproprotein
13043	Cttn	0.841591	0.074899	0.088941	not differential	src substrate cortactin isoform 1
13046	Celf1	0.0140941	1.85096	-0.947077	decreased	CUGBP Elav-like family member 1 isoform 1
13047	Cux1	0.189509	0.722371	0.380483	not differential	protein CASP isoform a
13048	Cux2	0.910134	0.0408947	-0.111277	not differential	homeobox protein cut-like 2
13051	Cx3cr1	0.704017	0.152417	-0.272853	not differential	CX3C chemokine receptor 1
13052	Cxadr	0.943365	0.0253201	0.0593476	not differential	coxsackievirus and adenovirus receptor homolog isoform a precursor
13056	Cyb561	0.417889	0.378939	0.84169	not differential	cytochrome b561
13057	Cyba	0.972702	0.0120201	0.0198289	not differential	cytochrome b-245 light chain isoform 1
13058	Cybb	4.94755e-20	19.3056	-21.1647	decreased	cytochrome b-245 heavy chain
13063	Cycs	0.56568	0.247429	-0.154655	not differential	cytochrome c, somatic
13067	Cyct	0.868757	0.0611019	0.256805	not differential	cytochrome c, testis-specific
13070	Cyp11a1	0.706598	0.150828	-1.1197	not differential	cholesterol side-chain cleavage enzyme, mitochondrial isoform 1 precursor
13074	Cyp17a1	NA		-1.08043	not differential	steroid 17-alpha-hydroxylase/17,20 lyase precursor
13075	Cyp19a1	0.712526	0.147199	1.82182	not differential	aromatase
13078	Cyp1b1	NA		3.20228	not differential	cytochrome P450 1B1 isoform 1
13079	Cyp21a1	0.936325	0.0285736	0.406951	not differential	steroid 21-hydroxylase precursor
13085	Cyp2a12	0.221021	0.655566	3.95106	not differential	cytochrome P450 2A12 precursor
13087	Cyp2a5	0.921681	0.0354194	-0.0521028	not differential	cytochrome P450 2A5
13088	Cyp2b10	0.781554	0.107041	0.666566	not differential	cytochrome P450 2B10 precursor
13097	Cyp2c38	NA		-1.48778	not differential	cytochrome P450 2C38 isoform X1
13101	Cyp2d10	0.655025	0.183742	0.465906	not differential	cytochrome P450 2D10
13106	Cyp2e1	0.62023	0.207447	-2.36994	not differential	cytochrome P450 2E1
13107	Cyp2f2	0.806024	0.0936519	1.30011	not differential	cytochrome P450 2F2 precursor
13108	Cyp2g1	NA		-0.822772	not differential	cytochrome P450, family 2, subfamily g, polypeptide 1 precursor
13110	Cyp2j6	0.620693	0.207123	-0.250084	not differential	cytochrome P450 2J6
13112	Cyp3a11	0.974803	0.0110831	0.14781	not differential	cytochrome P450 3A11
13113	Cyp3a13	NA		0	not differential	cytochrome P450 3A13
13114	Cyp3a16	NA		0	not differential	cytochrome P450 3A16
13116	Cyp46a1	0.119545	0.922469	1.06255	not differential	cholesterol 24-hydroxylase isoform X1
13119	Cyp4a14	0.576708	0.239044	-2.27057	not differential	cytochrome P450 4A14
13120	Cyp4b1	0.60834	0.215854	0.342249	not differential	cytochrome P450 4B1
13121	Cyp51	0.507659	0.294428	0.311423	not differential	lanosterol 14-alpha demethylase
13122	Cyp7a1	NA		0	not differential	cytochrome P450 7A1
13123	Cyp7b1	0.0603986	1.21897	0.986331	not differential	cytochrome P450 7B1
13131	Dab1	0.716568	0.144742	-0.222669	not differential	disabled homolog 1 isoform 1
13132	Dab2	0.432466	0.364048	-0.588522	not differential	disabled homolog 2 isoform a
13134	Dach1	0.35597	0.448586	0.9645	not differential	dachshund homolog 1 isoform 1
13135	Dad1	0.696483	0.15709	-0.110111	not differential	dolichyl-diphosphooligosaccharide--protein glycosyltransferase subunit DAD1
13136	Cd55	0.893047	0.0491255	-0.233073	not differential	complement decay-accelerating factor, GPI-anchored isoform X1
13137	Cd55b	0.154647	0.810657	-3.78788	not differential	complement decay-accelerating factor transmembrane isoform isoform 1 precursor
13138	Dag1	0.23429	0.630246	-0.247022	not differential	dystroglycan isoform X1
13139	Dgka	0.83724	0.0771503	-0.289777	not differential	diacylglycerol kinase alpha isoform 1
13142	Dao	0.0522858	1.28162	2.50554	not differential	D-amino-acid oxidase isoform 1
13143	Dapk2	0.614274	0.211638	-1.34348	not differential	death-associated protein kinase 2
13144	Dapk3	0.945214	0.0244697	0.14344	not differential	death-associated protein kinase 3 isoform a
13162	Slc6a3	NA		-19.2216	not differential	sodium-dependent dopamine transporter
13163	Daxx	0.32571	0.487168	-0.275013	not differential	death domain-associated protein 6
13166	Dbh	0.651717	0.185941	1.2513	not differential	dopamine beta-hydroxylase
13167	Dbi	0.961786	0.0169213	-0.0276957	not differential	acyl-CoA-binding protein isoform 1
13169	Dbnl	0.937273	0.0281339	0.0613977	not differential	drebrin-like protein isoform 1
13170	Dbp	0.0273615	1.56286	0.586922	increased	D site-binding protein
13171	Dbt	0.27558	0.559752	-1.298	not differential	lipoamide acyltransferase component of branched-chain alpha-keto acid dehydrogenase complex, mitochondrial isoform 1
13175	Dclk1	0.950131	0.0222167	0.0386046	not differential	serine/threonine-protein kinase DCLK1 isoform 1
13176	Dcc	0.579681	0.236811	-1.01704	not differential	netrin receptor DCC isoform X1
13177	Eci1	0.00761861	2.11812	0.823278	increased	enoyl-CoA delta isomerase 1, mitochondrial precursor
13178	Dck	0.971704	0.0124661	-0.0583248	not differential	deoxycytidine kinase
13179	Dcn	0.925386	0.033677	-0.111015	not differential	decorin preproprotein
13180	Pcbd1	0.208756	0.68036	0.241543	not differential	pterin-4-alpha-carbinolamine dehydratase
13185	Vps26c	0.4358	0.360712	-0.244081	not differential	vacuolar protein sorting-associated protein 26C
13190	Dct	0.288936	0.539199	-1.29951	not differential	L-dopachrome tautomerase precursor
13191	Dctn1	0.00387933	2.41124	1.42265	increased	dynactin subunit 1 isoform 1
13193	Dcx	0.368258	0.433847	-1.15061	not differential	neuronal migration protein doublecortin isoform a
13194	Ddb1	0.936707	0.028396	-0.0392923	not differential	DNA damage-binding protein 1
13195	Ddc	0.980629	0.00849546	0.00798803	not differential	aromatic-L-amino-acid decarboxylase
13196	Asap1	0.234619	0.629637	-0.527298	not differential	arf-GAP with SH3 domain, ANK repeat and PH domain-containing protein 1 isoform a
13197	Gadd45a	0.291514	0.535341	1.80599	not differential	growth arrest and DNA damage-inducible protein GADD45 alpha
13198	Ddit3	0.938111	0.0277459	-0.0521521	not differential	DNA damage-inducible transcript 3 protein
13199	Ddn	NA		0.169085	not differential	dendrin
13200	Ddost	0.847344	0.0719404	0.0501679	not differential	dolichyl-diphosphooligosaccharide--protein glycosyltransferase 48 kDa subunit precursor
13202	Ddt	0.823486	0.0843438	0.0937895	not differential	D-dopachrome decarboxylase
13204	Dhx15	0.620299	0.207399	0.170793	not differential	pre-mRNA-splicing factor ATP-dependent RNA helicase DHX15 isoform 1
13205	Ddx3x	0.442531	0.354056	0.199719	not differential	ATP-dependent RNA helicase DDX3X
13206	Ddx4	0.746244	0.127119	0.850425	not differential	ATP-dependent RNA helicase DDX4 isoform 1
13207	Ddx5	0.288936	0.539199	0.226161	not differential	probable ATP-dependent RNA helicase DDX5
13209	Ddx6	0.908575	0.0416391	-0.167551	not differential	probable ATP-dependent RNA helicase DDX6
13211	Dhx9	0.878414	0.0563009	0.0990354	not differential	ATP-dependent RNA helicase A
13244	Degs1	0.0277106	1.55735	0.445976	increased	sphingolipid delta(4)-desaturase DES1 isoform 1
13340	Slc29a2	0.00261388	2.58271	-0.907516	decreased	equilibrative nucleoside transporter 2
13346	Des	NA		-0.724984	not differential	desmin
13347	Dffa	0.0868418	1.06127	0.827708	not differential	DNA fragmentation factor subunit alpha isoform a
13349	Ackr1	0.921681	0.0354194	0.0610668	not differential	atypical chemokine receptor 1
13350	Dgat1	0.931593	0.030774	-0.0969432	not differential	diacylglycerol O-acyltransferase 1
13353	Dgcr6	0.218148	0.661249	0.358695	not differential	protein DGCR6 isoform 1
13356	Dgcr2	0.786704	0.104189	0.137742	not differential	integral membrane protein DGCR2/IDD isoform 1 precursor
13358	Slc25a1	0.657269	0.182257	-0.299341	not differential	tricarboxylate transport protein, mitochondrial
13360	Dhcr7	0.682341	0.165998	-0.15112	not differential	7-dehydrocholesterol reductase isoform 1
13361	Dhfr	0.83355	0.0790683	0.249485	not differential	dihydrofolate reductase
13367	Diaph1	0.446607	0.350074	-0.307981	not differential	protein diaphanous homolog 1 isoform 1
13368	Dffb	0.0890327	1.05045	1.09047	not differential	DNA fragmentation factor subunit beta
13371	Dio2	0.357863	0.446283	-1.30237	not differential	type II iodothyronine deiodinase
13380	Dkk1	0.887859	0.0516559	0.462506	not differential	dickkopf-related protein 1 precursor
13382	Dld	0.951086	0.0217803	-0.023088	not differential	dihydrolipoyl dehydrogenase, mitochondrial precursor
13383	Dlg1	0.725714	0.139235	0.31229	not differential	disks large homolog 1 isoform 1
13384	Mpp3	0.291514	0.535341	0.587647	not differential	MAGUK p55 subfamily member 3
13385	Dlg4	0.889197	0.0510021	-0.172009	not differential	disks large homolog 4 isoform 1
13386	Dlk1	0.00269358	2.56967	1.58111	increased	protein delta homolog 1 isoform 1 precursor
13388	Dll1	0.777739	0.109166	-0.423149	not differential	delta-like protein 1 isoform X1
13389	Dll3	NA		-18.0893	not differential	delta-like protein 3 precursor
13390	Dlx1	0.714846	0.145788	-0.170282	not differential	homeobox protein DLX-1
13392	Dlx2	0.25553	0.592558	-0.599775	not differential	homeobox protein DLX-2
13395	Dlx5	2.36244e-06	5.62664	-1.22071	decreased	homeobox protein DLX-5 isoform 1
13396	Dlx6	0.887859	0.0516559	-0.0920253	not differential	homeobox protein DLX-6
13400	Dmpk	0.275565	0.559777	1.57767	not differential	myotonin-protein kinase isoform 1
13401	Dmwd	0.335057	0.474882	0.628005	not differential	dystrophia myotonica WD repeat-containing protein isoform 1
13404	Dmc1	NA		1.34115	not differential	meiotic recombination protein DMC1/LIM15 homolog isoform 1
13405	Dmd	0.00451862	2.34499	-1.00236	decreased	dystrophin isoform 1
13406	Dmp1	0.233857	0.63105	4.758	not differential	dentin matrix acidic phosphoprotein 1 precursor
13409	Tmc1	0.79845	0.0977521	0.626954	not differential	transmembrane channel-like protein 1
13411	Dnah11	0.721031	0.142046	0.919414	not differential	dynein heavy chain 11, axonemal
13417	Dnah8	0.787322	0.103848	0.88077	not differential	dynein heavy chain 8, axonemal
13418	Dnajc1	0.713059	0.146875	-0.349872	not differential	dnaJ homolog subfamily C member 1 isoform X1
13419	Dnase1	NA		-3.61538	not differential	deoxyribonuclease-1 isoform X1
13423	Dnase2a	0.916432	0.0378997	-0.0809987	not differential	deoxyribonuclease-2-alpha isoform 1 precursor
13424	Dync1h1	0.879469	0.0557792	0.0661671	not differential	cytoplasmic dynein 1 heavy chain 1
13426	Dync1i1	0.0240465	1.61895	0.523473	increased	cytoplasmic dynein 1 intermediate chain 1 isoform 1
13427	Dync1i2	0.701098	0.154221	0.117406	not differential	cytoplasmic dynein 1 intermediate chain 2 isoform 1
13429	Dnm1	0.825398	0.0833367	-0.239782	not differential	dynamin-1 isoform 1
13430	Dnm2	0.0108738	1.96362	0.944301	increased	dynamin-2 isoform 1
13433	Dnmt1	0.513473	0.289482	0.269342	not differential	DNA (cytosine-5)-methyltransferase 1 isoform 1
13434	Trdmt1	0.665634	0.176764	-0.331064	not differential	tRNA (cytosine(38)-C(5))-methyltransferase
13435	Dnmt3a	0.22005	0.657479	-0.662101	not differential	DNA (cytosine-5)-methyltransferase 3A isoform 1
13436	Dnmt3b	0.878384	0.0563154	-0.745433	not differential	DNA (cytosine-5)-methyltransferase 3B isoform 1
13437	Dnpep	0.425563	0.371036	0.243261	not differential	aspartyl aminopeptidase isoform a
13445	Cdk2ap1	0.968327	0.0139781	0.0210611	not differential	cyclin-dependent kinase 2-associated protein 1
13446	Doc2a	0.956691	0.0192283	0.0252203	not differential	double C2-like domain-containing protein alpha
13447	Doc2b	0.0417692	1.37914	1.00171	increased	double C2-like domain-containing protein beta
13448	Dok1	0.357373	0.446879	-2.77827	not differential	docking protein 1 isoform 1
13449	Dok2	0.359185	0.444682	1.78934	not differential	docking protein 2
13476	Reep5	0.220238	0.657107	0.291154	not differential	receptor expression-enhancing protein 5
13478	Dpagt1	0.918194	0.0370657	-0.0462976	not differential	UDP-N-acetylglucosamine--dolichyl-phosphate N-acetylglucosaminephosphotransferase isoform 1
13480	Dpm1	0.513353	0.289584	0.269226	not differential	dolichol-phosphate mannosyltransferase subunit 1 isoform 1
13481	Dpm2	0.419794	0.376964	-0.198453	not differential	dolichol phosphate-mannose biosynthesis regulatory protein
13482	Dpp4	0.984967	0.00657839	-0.0590422	not differential	dipeptidyl peptidase 4 isoform 1
13483	Dpp6	0.899455	0.0460204	0.079029	not differential	dipeptidyl aminopeptidase-like protein 6 isoform 1
13486	Dr1	0.0341029	1.46721	-0.464457	decreased	protein Dr1
13487	Slc26a3	0.995354	0.00202265	-0.00935343	not differential	chloride anion exchanger
13488	Drd1	1.92884e-08	7.7147	-1.57178	decreased	D(1A) dopamine receptor
13489	Drd2	0.858056	0.0664842	0.716307	not differential	D(2) dopamine receptor
13490	Drd3	0.977574	0.00985031	-0.0498631	not differential	D(3) dopamine receptor
13491	Drd4	0.886743	0.0522021	0.558867	not differential	D(4) dopamine receptor
13492	Drd5	0.950131	0.0222167	0.0408054	not differential	D(1B) dopamine receptor
13494	Drg1	0.791874	0.101344	0.0728067	not differential	developmentally-regulated GTP-binding protein 1
13495	Drg2	0.766056	0.11574	-0.142312	not differential	developmentally-regulated GTP-binding protein 2
13496	Arid3a	NA		-3.60466	not differential	AT-rich interactive domain-containing protein 3A isoform a
13497	Drp2	0.90011	0.0457046	-0.359338	not differential	dystrophin-related protein 2
13498	Atn1	0.837426	0.0770538	0.180972	not differential	atrophin-1
13506	Dsc2	0.716568	0.144742	1.55457	not differential	desmocollin-2 isoform 3
13507	Dsc3	0.949305	0.0225944	-0.248543	not differential	desmocollin-3 isoform 1 preproprotein
13508	Dscam	0.837916	0.0767996	0.187833	not differential	Down syndrome cell adhesion molecule homolog isoform X1
13511	Dsg2	0.050063	1.30048	-1.62202	not differential	desmoglein-2 preproprotein
13518	Dst	0.542498	0.265602	0.319674	not differential	dystonin isoform 1
13521	Slc26a2	0.986942	0.00570857	0.0416614	not differential	sulfate transporter
13527	Dtna	0.0665533	1.17683	0.396721	not differential	dystrobrevin alpha isoform a
13528	Dtnb	0.990875	0.00398098	0.00916088	not differential	dystrobrevin beta isoform a
13542	Dvl1	0.725954	0.139091	-0.292837	not differential	segment polarity protein dishevelled homolog DVL-1 isoform 1
13543	Dvl2	0.818517	0.0869722	-0.559229	not differential	segment polarity protein dishevelled homolog DVL-2
13544	Dvl3	0.902819	0.0443994	-0.0958349	not differential	segment polarity protein dishevelled homolog DVL-3 isoform 1
13548	Dyrk1a	0.765685	0.11595	0.0970238	not differential	dual specificity tyrosine-phosphorylation-regulated kinase 1A isoform 1
13549	Dyrk1b	0.891229	0.0500105	-0.200751	not differential	dual specificity tyrosine-phosphorylation-regulated kinase 1B isoform p65
13555	E2f1	0.68926	0.161617	-1.71586	not differential	transcription factor E2F1 isoform a
13557	E2f3	0.907232	0.0422817	0.206675	not differential	transcription factor E2F3 isoform 3
13559	E2f5	0.441345	0.355222	-0.453393	not differential	transcription factor E2F5
13560	E4f1	0.806068	0.0936285	0.241596	not differential	transcription factor E4F1 isoform 1
13589	Mapre1	0.953055	0.020882	-0.0235746	not differential	microtubule-associated protein RP/EB family member 1
13590	Lefty1	0.950811	0.0219058	0.334827	not differential	left-right determination factor 1 preproprotein
13591	Ebf1	0.8388	0.0763414	-0.468664	not differential	transcription factor COE1 isoform 1
13592	Ebf2	0.668393	0.174968	0.504579	not differential	transcription factor COE2
13593	Ebf3	NA		-1.72049	not differential	transcription factor COE3 isoform 1
13595	Ebp	0.273941	0.562343	-0.341805	not differential	3-beta-hydroxysteroid-Delta(8),Delta(7)-isomerase
13599	Ecel1	0.97321	0.0117934	-0.103439	not differential	endothelin-converting enzyme-like 1
13601	Ecm1	0.630624	0.20023	0.528116	not differential	extracellular matrix protein 1 isoform 1 precursor
13602	Sparcl1	0.953838	0.0205253	0.0218572	not differential	SPARC-like protein 1 isoform X1
13603	Opn3	0.938114	0.0277443	0.265782	not differential	opsin-3
13605	Ect2	NA		-2.33607	not differential	protein ECT2 isoform 1
13607	Eda	0.955193	0.0199091	0.142727	not differential	ectodysplasin-A isoform 1
13608	Edar	0.645418	0.190159	-1.14179	not differential	tumor necrosis factor receptor superfamily member EDAR isoform X1
13609	S1pr1	0.240808	0.618329	0.356453	not differential	sphingosine 1-phosphate receptor 1
13610	S1pr3	0.999788	9.19139e-05	-0.000266262	not differential	sphingosine 1-phosphate receptor 3
13612	Edil3	0.0357579	1.44663	0.415239	increased	EGF-like repeat and discoidin I-like domain-containing protein 3 isoform a precursor
13614	Edn1	0.926941	0.0329479	-0.155276	not differential	endothelin-1 preproprotein
13615	Edn2	0.742783	0.129138	1.01109	not differential	endothelin-2 preproprotein
13616	Edn3	0.516015	0.287338	0.709352	not differential	endothelin-3 preproprotein
13617	Ednra	0.730755	0.136228	-1.37418	not differential	endothelin-1 receptor precursor
13618	Ednrb	0.520542	0.283544	-0.161219	not differential	endothelin receptor type B isoform X1
13619	Phc1	0.591492	0.228051	-0.278737	not differential	polyhomeotic-like protein 1 isoform a
13626	Eed	1.43385e-13	12.8435	-1.47664	decreased	polycomb protein EED
13627	Eef1a1	0.776724	0.109733	-0.167765	not differential	elongation factor 1-alpha 1
13628	Eef1a2	0.976669	0.0102526	-0.0237816	not differential	elongation factor 1-alpha 2
13629	Eef2	0.763654	0.117103	0.0601624	not differential	elongation factor 2
13631	Eef2k	0.0432159	1.36436	0.821369	increased	eukaryotic elongation factor 2 kinase
13636	Efna1	0.616811	0.209848	-0.3775	not differential	ephrin-A1 isoform 1 precursor
13637	Efna2	0.567174	0.246284	-1.36361	not differential	ephrin-A2 precursor
13638	Efna3	0.98975	0.0044743	0.0127436	not differential	ephrin-A3 isoform a precursor
13639	Efna4	0.383975	0.415697	2.22802	not differential	ephrin-A4 precursor
13640	Efna5	0.552896	0.257356	0.497285	not differential	ephrin-A5 isoform 1 precursor
13641	Efnb1	0.974366	0.0112777	0.0289147	not differential	ephrin-B1 precursor
13642	Efnb2	0.375165	0.425778	-1.00495	not differential	ephrin-B2 isoform 1 precursor
13643	Efnb3	0.928462	0.0322358	-0.0483651	not differential	ephrin-B3 isoform X1
13644	Efs	0.936497	0.0284935	-0.0654376	not differential	embryonal Fyn-associated substrate
13645	Egf	0.953175	0.0208272	0.148984	not differential	pro-epidermal growth factor isoform 1 preproprotein
13649	Egfr	0.974364	0.0112789	0.0679565	not differential	epidermal growth factor receptor isoform 1 precursor
13650	Rhbdf1	0.887449	0.0518567	-0.387046	not differential	inactive rhomboid protein 1 isoform 1
13653	Egr1	0.362392	0.440822	1.67373	not differential	early growth response protein 1
13654	Egr2	NA		1.10825	not differential	E3 SUMO-protein ligase EGR2 isoform 1
13655	Egr3	0.483498	0.315605	1.59374	not differential	early growth response protein 3 isoform 1
13656	Egr4	NA		2.82337	not differential	early growth response protein 4
13660	Ehd1	0.892051	0.0496102	0.108321	not differential	EH domain-containing protein 1
13663	Ei24	0.455413	0.341595	0.272593	not differential	etoposide-induced protein 2.4
13664	Eif1a	0.215032	0.667496	-0.177224	not differential	eukaryotic translation initiation factor 1A isoform 1
13665	Eif2s1	0.95344	0.0207066	-0.0187452	not differential	eukaryotic translation initiation factor 2 subunit 1
13666	Eif2ak3	0.96703	0.01456	0.0557154	not differential	eukaryotic translation initiation factor 2-alpha kinase 3 isoform 1 precursor
13667	Eif2b4	0.203107	0.692276	-0.342896	not differential	translation initiation factor eIF-2B subunit delta isoform 1
13669	Eif3a	0.559512	0.252191	-0.211833	not differential	eukaryotic translation initiation factor 3 subunit A
13680	Ddx19a	0.911236	0.0403692	0.12257	not differential	ATP-dependent RNA helicase DDX19A
13681	Eif4a1	0.810497	0.0912484	0.107069	not differential	eukaryotic initiation factor 4A-I isoform 1
13682	Eif4a2	0.242337	0.61558	0.371729	not differential	eukaryotic initiation factor 4A-II isoform a
13684	Eif4e	0.604963	0.218271	0.135995	not differential	eukaryotic translation initiation factor 4E isoform 1
13685	Eif4ebp1	0.547306	0.26177	0.756954	not differential	eukaryotic translation initiation factor 4E-binding protein 1
13688	Eif4ebp2	0.126067	0.899399	-0.535567	not differential	eukaryotic translation initiation factor 4E-binding protein 2
13690	Eif4g2	0.662028	0.179124	0.098425	not differential	eukaryotic translation initiation factor 4 gamma 2 isoform 1
13709	Elf1	0.78878	0.103044	-0.195569	not differential	ETS-related transcription factor Elf-1 isoform 1
13711	Elf5	NA		0	not differential	ETS-related transcription factor Elf-5
13712	Elk1	0.820606	0.0858654	-0.22983	not differential	ETS domain-containing protein Elk-1
13713	Elk3	0.600937	0.221171	-0.489767	not differential	ETS domain-containing protein Elk-3 isoform Elk3
13714	Elk4	0.195631	0.708563	-0.785499	not differential	ETS domain-containing protein Elk-4 isoform 1
13716	Ell	0.066524	1.17702	-0.70388	not differential	RNA polymerase II elongation factor ELL
13722	Aimp1	0.440601	0.355955	0.172601	not differential	aminoacyl tRNA synthase complex-interacting multifunctional protein 1 isoform 1
13723	Emb	0.422412	0.374264	0.380351	not differential	embigin precursor
13726	Emd	0.840172	0.0756316	0.770491	not differential	emerin
13728	Mark2	0.0690297	1.16096	0.546383	not differential	serine/threonine-protein kinase MARK2 isoform 1
13730	Emp1	0.991661	0.00363681	0.0139242	not differential	epithelial membrane protein 1 isoform a
13731	Emp2	0.166098	0.779636	-0.820529	not differential	epithelial membrane protein 2
13732	Emp3	0.647846	0.188528	0.2212	not differential	epithelial membrane protein 3
13796	Emx1	NA		-0.614081	not differential	homeobox protein EMX1
13800	Enah	0.651073	0.186371	-0.172522	not differential	protein enabled homolog isoform 1
13801	Enam	NA		-1.69347	not differential	enamelin isoform X1
13803	Enc1	0.332905	0.477679	0.329583	not differential	ectoderm-neural cortex protein 1
13804	Endog	0.270783	0.567379	0.422361	not differential	endonuclease G, mitochondrial precursor
13805	Eng	0.169842	0.769954	1.18733	not differential	endoglin isoform 1 precursor
13806	Eno1	0.945111	0.0245171	-0.0226908	not differential	alpha-enolase isoform 1
13807	Eno2	0.257224	0.589688	-0.357804	not differential	gamma-enolase isoform 1
13808	Eno3	0.884147	0.0534758	-0.300176	not differential	beta-enolase
13809	Enpep	0.512809	0.290044	1.73801	not differential	glutamyl aminopeptidase
13819	Epas1	NA		0.467857	not differential	endothelial PAS domain-containing protein 1
13821	Epb41l1	0.436471	0.360045	0.404668	not differential	band 4.1-like protein 1 isoform a
13822	Epb41l2	0.291923	0.534731	0.369056	not differential	band 4.1-like protein 2 isoform 1
13823	Epb41l3	0.241959	0.616259	0.266396	not differential	band 4.1-like protein 3 isoform 1
13824	Epb41l4a	0.752429	0.123535	-0.303377	not differential	band 4.1-like protein 4A
13829	Dmtn	0.883326	0.0538788	-0.208894	not differential	dematin isoform 1
13830	Stom	0.66885	0.174671	0.786165	not differential	erythrocyte band 7 integral membrane protein
13831	Epc1	0.801905	0.0958773	-0.19214	not differential	enhancer of polycomb homolog 1 isoform 1
13838	Epha4	0.915713	0.0382405	-0.0775489	not differential	ephrin type-A receptor 4 isoform X1
13839	Epha5	0.868675	0.0611426	-0.108042	not differential	ephrin type-A receptor 5 isoform X1
13840	Epha6	0.314669	0.502145	-0.394677	not differential	ephrin type-A receptor 6
13841	Epha7	0.00162288	2.78971	-0.887585	decreased	ephrin type-A receptor 7 isoform 1 precursor
13842	Epha8	NA		0.28	not differential	ephrin type-A receptor 8 isoform X1
13844	Ephb2	0.941701	0.0260872	0.10046	not differential	ephrin type-B receptor 2 isoform 1 precursor
13845	Ephb3	0.479212	0.319472	0.560594	not differential	ephrin type-B receptor 3 isoform X1
13846	Ephb4	0.317497	0.498261	-2.14466	not differential	ephrin type-B receptor 4 isoform a precursor
13848	Ephb6	0.877337	0.0568335	-0.208113	not differential	ephrin type-B receptor 6 isoform X1
13849	Ephx1	0.845615	0.0728275	-0.102122	not differential	epoxide hydrolase 1 isoform 1 precursor
13850	Ephx2	0.736081	0.133074	0.274936	not differential	bifunctional epoxide hydrolase 2 isoform a
13852	Stx2	0.000119357	3.92315	2.36651	increased	syntaxin-2 isoform a
13853	Epm2a	0.982442	0.00769292	0.0122142	not differential	laforin
13854	Epn1	0.413223	0.383815	0.30829	not differential	epsin-1 isoform 1
13855	Epn2	0.947424	0.0234558	0.0531351	not differential	epsin-2 isoform 1
13856	Epo	1	0	-8.85111e-05	not differential	erythropoietin isoform 1 precursor
13857	Epor	0.386185	0.413205	0.954978	not differential	erythropoietin receptor isoform X1
13858	Eps15	0.845058	0.0731135	-0.0686135	not differential	epidermal growth factor receptor substrate 15 isoform A
13859	Eps15l1	0.126267	0.898709	0.586532	not differential	epidermal growth factor receptor substrate 15-like 1 isoform a
13860	Eps8	0.891121	0.0500633	0.108627	not differential	epidermal growth factor receptor kinase substrate 8 isoform 1
13863	Lcn5	0.106637	0.972093	1.96577	not differential	epididymal-specific lipocalin-5 isoform a precursor
13864	Nr2f6	0.152224	0.817516	1.15193	not differential	nuclear receptor subfamily 2 group F member 6
13865	Nr2f1	0.0871485	1.05974	0.444655	not differential	COUP transcription factor 1 isoform a
13866	Erbb2	0.764644	0.116541	0.826094	not differential	receptor tyrosine-protein kinase erbB-2 precursor
13867	Erbb3	0.305712	0.514687	1.9401	not differential	receptor tyrosine-protein kinase erbB-3 precursor
13869	Erbb4	0.135076	0.86942	-0.621058	not differential	receptor tyrosine-protein kinase erbB-4 isoform X1
13870	Ercc1	0.996136	0.00168147	-0.00164023	not differential	DNA excision repair protein ERCC-1 isoform a
13871	Ercc2	0.130098	0.885729	3.15811	not differential	general transcription and DNA repair factor IIH helicase subunit XPD isoform 1
13872	Ercc3	0.177443	0.750941	-0.340738	not differential	general transcription and DNA repair factor IIH helicase subunit XPB
13875	Erf	0.787234	0.103896	0.461597	not differential	ETS domain-containing transcription factor ERF
13876	Erg	0.83172	0.0800229	0.602652	not differential	transcriptional regulator ERG isoform 1
13877	Erh	0.925386	0.033677	0.0357836	not differential	enhancer of rudimentary homolog isoform 1
13885	Esd	0.427172	0.369398	0.245143	not differential	S-formylglutathione hydrolase isoform 1
13929	Amz2	0.772577	0.112058	-0.0866478	not differential	archaemetzincin-2
13972	Gnb1l	0.455404	0.341603	-0.369555	not differential	guanine nucleotide-binding protein subunit beta-like protein 1 isoform 1
13982	Esr1	0.608754	0.215558	-1.27469	not differential	estrogen receptor isoform 1
13983	Esr2	0.407681	0.389679	-2.2574	not differential	estrogen receptor beta isoform 1
13990	Smarcad1	0.000626932	3.20278	-1.06751	decreased	SWI/SNF-related matrix-associated actin-dependent regulator of chromatin subfamily A containing DEAD/H box 1 isoform 1
13992	Khdrbs3	0.212314	0.673022	0.410398	not differential	KH domain-containing, RNA-binding, signal transduction-associated protein 3
13998	Fgd6	0.0156623	1.80514	-1.34555	decreased	FYVE, RhoGEF and PH domain-containing protein 6
14000	Drosha	0.601524	0.220747	0.226731	not differential	ribonuclease 3
14004	Chchd2	0.953838	0.0205253	-0.0353225	not differential	coiled-coil-helix-coiled-coil-helix domain-containing protein 2 precursor
14007	Celf2	0.485416	0.313886	0.303837	not differential	CUGBP Elav-like family member 2 isoform 1
14008	Etv2	NA		1.75932	not differential	ETS translocation variant 2
14009	Etv1	0.0407233	1.39016	-0.662597	decreased	ETS translocation variant 1 isoform a
14011	Etv6	NA		0.345066	not differential	transcription factor ETV6 isoform 1
14012	Mpzl2	NA		0.91371	not differential	myelin protein zero-like protein 2 isoform X1
14013	Mecom	0.973599	0.0116199	0.0887568	not differential	histone-lysine N-methyltransferase MECOM isoform 1
14017	Evi2a	0.363798	0.43914	-0.496348	not differential	protein EVI2A precursor
14020	Evi5	0.795801	0.0991953	-0.12912	not differential	ecotropic viral integration site 5 protein isoform 1
14025	Bcl11a	0.219271	0.659018	0.897058	not differential	B-cell lymphoma/leukemia 11A isoform 1
14026	Evl	0.400261	0.397657	0.223678	not differential	ena/VASP-like protein isoform 1
14027	Evpl	0.977906	0.00970267	-0.0884026	not differential	envoplakin
14030	Ewsr1	0.83355	0.0790683	-0.382827	not differential	RNA-binding protein EWS isoform 1
14042	Ext1	0.300588	0.522029	0.465151	not differential	exostosin-1
14043	Ext2	0.0808218	1.09247	-0.661441	not differential	exostosin-2 isoform 1
14048	Eya1	0.340698	0.46763	1.55853	not differential	eyes absent homolog 1 isoform 1
14049	Eya2	0.367236	0.435055	0.717463	not differential	eyes absent homolog 2
14050	Eya3	0.253411	0.596175	-0.514709	not differential	eyes absent homolog 3 isoform 1
14051	Eya4	0.516015	0.287338	1.25359	not differential	eyes absent homolog 4 isoform 1
14055	Ezh1	0.66424	0.177675	0.155062	not differential	histone-lysine N-methyltransferase EZH1
14056	Ezh2	0.807452	0.0928833	-0.443392	not differential	histone-lysine N-methyltransferase EZH2 isoform 1
14057	Sfxn1	0.715642	0.145304	0.186579	not differential	sideroflexin-1
14058	F10	NA		3.23259	not differential	coagulation factor X isoform 1
14061	F2	0.888036	0.0515692	0.892903	not differential	prothrombin isoform X1
14062	F2r	0.990875	0.00398098	0.0102823	not differential	proteinase-activated receptor 1 precursor
14065	F2rl3	0.953154	0.0208368	-0.174221	not differential	proteinase-activated receptor 4 preproprotein
14066	F3	0.00058368	3.23383	1.55927	increased	tissue factor precursor
14067	F5	0.764644	0.116541	-0.548115	not differential	coagulation factor V preproprotein
14068	F7	0.885914	0.0526087	-0.234227	not differential	coagulation factor VII preproprotein
14069	F8	0.259597	0.5857	-0.775477	not differential	coagulation factor VIII isoform 1 precursor
14070	F8a	0.903035	0.0442954	0.0821206	not differential	40-kDa huntingtin-associated protein
14073	Faah	0.030296	1.51862	1.47309	increased	fatty-acid amide hydrolase 1
14077	Fabp3	0.915316	0.0384288	0.0396629	not differential	fatty acid-binding protein, heart
14081	Acsl1	0.749461	0.125251	0.174608	not differential	long-chain-fatty-acid--CoA ligase 1
14082	Fadd	NA		1.92821	not differential	FAS-associated death domain protein
14083	Ptk2	0.199934	0.699114	0.311727	not differential	focal adhesion kinase 1 isoform 1
14084	Faf1	0.971375	0.012613	0.023962	not differential	FAS-associated factor 1
14085	Fah	0.962833	0.016449	0.0351746	not differential	fumarylacetoacetase
14086	Fscn1	0.830929	0.0804361	0.14275	not differential	fascin
14087	Fanca	0.931177	0.0309679	-0.321249	not differential	Fanconi anemia group A protein homolog
14088	Fancc	0.643222	0.191639	0.488497	not differential	Fanconi anemia group C protein homolog isoform 1
14089	Fap	0.973587	0.0116252	0.10279	not differential	prolyl endopeptidase FAP
14102	Fas	0.587842	0.230739	-0.499219	not differential	tumor necrosis factor receptor superfamily member 6 isoform 1 precursor
14104	Fasn	0.0875916	1.05754	-0.33438	not differential	fatty acid synthase
14105	Srsf10	0.951557	0.021565	0.0549636	not differential	serine/arginine-rich splicing factor 10 isoform 1
14107	Fat1	0.554504	0.256095	-0.554502	not differential	protocadherin Fat 1 isoform X1
14109	Fau	0.958265	0.0185144	-0.025423	not differential	40S ribosomal protein S30
14113	Fbl	0.778825	0.10856	0.249583	not differential	rRNA 2\\'-O-methyltransferase fibrillarin
14114	Fbln1	0.615664	0.210656	-0.598268	not differential	fibulin-1 isoform 1 precursor
14115	Fbln2	0.314542	0.502321	-0.812685	not differential	fibulin-2 isoform a precursor
14118	Fbn1	0.636127	0.196456	0.781406	not differential	fibrillin-1 isoform X1
14119	Fbn2	NA		-1.47427	not differential	fibrillin-2 isoform X1
14120	Fbp2	0.889829	0.0506937	-0.155399	not differential	fructose-1,6-bisphosphatase isozyme 2
14121	Fbp1	0.0362617	1.44055	4.64924	increased	fructose-1,6-bisphosphatase 1
14123	Fbrs	0.961969	0.016839	0.109929	not differential	probable fibrosin-1
14127	Fcer1g	0.880154	0.0554411	0.134827	not differential	high affinity immunoglobulin epsilon receptor subunit gamma precursor
14128	Fcer2a	NA		-4.98571	not differential	low affinity immunoglobulin epsilon Fc receptor isoform A
14129	Fcgr1	0.953643	0.0206142	-0.0835335	not differential	high affinity immunoglobulin gamma Fc receptor I precursor
14130	Fcgr2b	0.682583	0.165845	-0.552918	not differential	low affinity immunoglobulin gamma Fc region receptor II-b isoform 1
14131	Fcgr3	0.683108	0.165511	-0.438691	not differential	low affinity immunoglobulin gamma Fc region receptor III isoform 1 precursor
14132	Fcgrt	0.51846	0.285284	0.245581	not differential	IgG receptor FcRn large subunit p51 isoform 1 precursor
14133	Fcna	0.515584	0.287701	1.42673	not differential	ficolin-1 isoform X1
14134	Fcnb	NA		0	not differential	ficolin-2 isoform X1
14137	Fdft1	0.160808	0.793691	-0.327319	not differential	squalene synthase
14148	Fdx1	0.050063	1.30048	1.02508	not differential	adrenodoxin, mitochondrial isoform 1 precursor
14149	Fdxr	0.106637	0.972093	0.71723	not differential	NADPH:adrenodoxin oxidoreductase, mitochondrial isoform X1
14151	Fech	0.486267	0.313125	0.442325	not differential	ferrochelatase, mitochondrial isoform 1
14154	Fem1a	0.459603	0.337617	-0.31095	not differential	protein fem-1 homolog A-A
14155	Fem1b	0.576721	0.239035	0.127811	not differential	protein fem-1 homolog B
14156	Fen1	0.0851124	1.07001	0.659285	not differential	flap endonuclease 1
14158	Fer	0.705678	0.151394	-0.223972	not differential	tyrosine-protein kinase Fer isoform a
14159	Fes	0.201994	0.694661	-4.00291	not differential	tyrosine-protein kinase Fes/Fps
14160	Lgr5	0.775742	0.110282	0.542757	not differential	leucine-rich repeat-containing G-protein coupled receptor 5 precursor
14163	Fgd1	0.953154	0.0208368	-0.0266061	not differential	FYVE, RhoGEF and PH domain-containing protein 1
14164	Fgf1	0.35374	0.451315	-0.405101	not differential	fibroblast growth factor 1
14165	Fgf10	0.887501	0.0518309	-0.38796	not differential	fibroblast growth factor 10 precursor
14166	Fgf11	0.977193	0.0100196	-0.121846	not differential	fibroblast growth factor 11 isoform 1
14167	Fgf12	0.683108	0.165511	0.134026	not differential	fibroblast growth factor 12 isoform a
14168	Fgf13	0.601524	0.220747	0.170644	not differential	fibroblast growth factor 13 isoform 1
14169	Fgf14	0.749295	0.125347	-0.104061	not differential	fibroblast growth factor 14 isoform a
14171	Fgf17	0.949305	0.0225944	-0.291241	not differential	fibroblast growth factor 17 isoform 1 precursor
14172	Fgf18	0.790345	0.102183	-0.417162	not differential	fibroblast growth factor 18 precursor
14173	Fgf2	0.730179	0.13657	-1.1669	not differential	fibroblast growth factor 2
14178	Fgf7	0.838963	0.0762573	-0.338355	not differential	fibroblast growth factor 7 precursor
14179	Fgf8	NA		0.439169	not differential	fibroblast growth factor 8 isoform 1 precursor
14180	Fgf9	0.723229	0.140724	-0.244612	not differential	fibroblast growth factor 9
14182	Fgfr1	0.219441	0.658682	-0.298323	not differential	fibroblast growth factor receptor 1 isoform 1 precursor
14183	Fgfr2	0.972814	0.0119701	-0.0470295	not differential	fibroblast growth factor receptor 2 isoform 3
14184	Fgfr3	0.360498	0.443097	1.03485	not differential	fibroblast growth factor receptor 3 isoform 1 precursor
14186	Fgfr4	NA		0.573548	not differential	fibroblast growth factor receptor 4 isoform X1
14187	Akr1b8	0.899044	0.0462191	0.135731	not differential	aldose reductase-related protein 2
14190	Fgl2	0.558039	0.253335	0.671021	not differential	fibroleukin precursor
14191	Fgr	0.955193	0.0199091	-0.0712615	not differential	tyrosine-protein kinase Fgr
14194	Fh1	0.952127	0.0213049	-0.0284144	not differential	fumarate hydratase, mitochondrial precursor
14198	Fhit	0.717796	0.143999	0.228562	not differential	bis(5\\'-adenosyl)-triphosphatase isoform 1
14199	Fhl1	0.160312	0.795033	0.378042	not differential	four and a half LIM domains protein 1 isoform 1
14200	Fhl2	0.948789	0.0228304	0.131347	not differential	four and a half LIM domains protein 2
14201	Fhl3	0.997482	0.00109484	-0.00418845	not differential	four and a half LIM domains protein 3
14205	Vegfd	0.423693	0.372948	1.51149	not differential	vascular endothelial growth factor D isoform VEGF-D326 preproprotein
14208	Ppm1g	0.68142	0.166585	-0.141551	not differential	protein phosphatase 1G
14211	Smc2	0.037108	1.43053	-0.547482	decreased	structural maintenance of chromosomes protein 2
14218	Sh3pxd2a	0.914361	0.0388822	0.1503	not differential	SH3 and PX domain-containing protein 2A isoform 1
14219	Ccn2	0.00604683	2.21847	5.2118	increased	CCN family member 2 precursor
14221	Fjx1	0.771273	0.112792	0.256978	not differential	four-jointed box protein 1 precursor
14225	Fkbp1a	0.37386	0.42729	0.429475	not differential	peptidyl-prolyl cis-trans isomerase FKBP1A isoform 1
14226	Fkbp1b	0.818517	0.0869722	-0.119626	not differential	peptidyl-prolyl cis-trans isomerase FKBP1B isoform 1
14227	Fkbp2	0.67946	0.167836	-0.143425	not differential	peptidyl-prolyl cis-trans isomerase FKBP2 precursor
14228	Fkbp4	0.845176	0.0730529	0.0890077	not differential	peptidyl-prolyl cis-trans isomerase FKBP4
14229	Fkbp5	0.983245	0.00733837	-0.0600445	not differential	peptidyl-prolyl cis-trans isomerase FKBP5
14230	Fkbp10	0.503891	0.297663	0.363414	not differential	peptidyl-prolyl cis-trans isomerase FKBP10 isoform 1 precursor
14231	Fkbp7	0.972372	0.0121675	-0.0323163	not differential	peptidyl-prolyl cis-trans isomerase FKBP7 isoform 1 precursor
14232	Fkbp8	0.701953	0.153692	0.171438	not differential	peptidyl-prolyl cis-trans isomerase FKBP8 isoform a
14235	Foxm1	0.490789	0.309105	-0.821477	not differential	forkhead box protein M1
14236	Foxn2	0.222956	0.651781	-1.02741	not differential	forkhead box protein N2 isoform 1
14238	Foxf2	0.452786	0.344107	1.73204	not differential	forkhead box protein F2
14239	Foxs1	0.985675	0.00626619	-0.0603224	not differential	forkhead box protein S1
14240	Foxb2	NA		-2.03668	not differential	forkhead box protein B2
14245	Lpin1	0.572646	0.242114	-0.258243	not differential	phosphatidate phosphatase LPIN1 isoform a
14247	Fli1	0.486791	0.312657	0.640419	not differential	Friend leukemia integration 1 transcription factor
14248	Flii	0.138903	0.857289	-0.42372	not differential	protein flightless-1 homolog isoform 1
14251	Flot1	0.00304558	2.51633	1.19464	increased	flotillin-1
14252	Flot2	0.260546	0.584116	0.363278	not differential	flotillin-2 isoform 1
14254	Flt1	0.560194	0.251661	0.475787	not differential	vascular endothelial growth factor receptor 1 isoform 1 precursor
14255	Flt3	0.735481	0.133428	0.404745	not differential	receptor-type tyrosine-protein kinase FLT3 isoform X1
14256	Flt3l	0.714966	0.145714	0.370599	not differential	fms-related tyrosine kinase 3 ligand isoform X1
14257	Flt4	0.756462	0.121213	0.761057	not differential	vascular endothelial growth factor receptor 3 precursor
14260	Fmn1	0.409716	0.387517	-0.840691	not differential	formin-1 isoform 1
14261	Fmo1	0.254373	0.594529	2.4974	not differential	dimethylaniline monooxygenase
14262	Fmo3	0.700002	0.154901	-3.18717	not differential	dimethylaniline monooxygenase
14263	Fmo5	0.871192	0.0598862	-0.112972	not differential	flavin-containing monooxygenase 5 isoform 1
14265	Fmr1	0.405929	0.39155	-0.288879	not differential	synaptic functional regulator FMR1 isoform 1
14266	Aff2	0.407073	0.390328	0.521065	not differential	AF4/FMR2 family member 2
14268	Fn1	0.458497	0.338663	-0.493984	not differential	fibronectin isoform a precursor
14269	Fnbp1	0.870458	0.0602523	-0.103838	not differential	formin-binding protein 1 isoform a
14270	Srgap2	0.799689	0.0970789	0.211707	not differential	SLIT-ROBO Rho GTPase-activating protein 2
14272	Fnta	0.668717	0.174758	-0.300242	not differential	protein farnesyltransferase/geranylgeranyltransferase type-1 subunit alpha
14275	Folr1	0.601843	0.220517	0.431788	not differential	folate receptor alpha isoform X1
14281	Fos	0.0124013	1.90653	1.1229	increased	proto-oncogene c-Fos
14282	Fosb	0.0787339	1.10384	3.1909	not differential	protein fosB isoform 1
14283	Fosl1	0.821962	0.0851484	0.854566	not differential	fos-related antigen 1
14284	Fosl2	0.0709664	1.14895	1.00101	not differential	fos-related antigen 2
14287	Fpgs	0.847802	0.0717054	0.223657	not differential	folylpolyglutamate synthase, mitochondrial isoform X1
14296	Frat1	0.97449	0.0112227	-0.035464	not differential	proto-oncogene FRAT1
14297	Fxn	NA		0.723089	not differential	frataxin, mitochondrial precursor
14299	Ncs1	0.919634	0.036385	-0.0717971	not differential	neuronal calcium sensor 1
14300	Frg1	0.715971	0.145104	-0.12469	not differential	protein FRG1
14302	Frk	0.866768	0.0620969	0.944099	not differential	tyrosine-protein kinase FRK
14308	Fshb	NA		0	not differential	follitropin subunit beta precursor
14309	Fshr	0.15824	0.800682	-1.44895	not differential	follicle-stimulating hormone receptor precursor
14311	Cidec	NA		3.29733	not differential	cell death activator CIDE-3 isoform 1
14312	Brd2	0.979297	0.0090854	0.016291	not differential	bromodomain-containing protein 2
14313	Fst	0.431889	0.364628	2.17337	not differential	follistatin FST288 precursor
14314	Fstl1	0.646166	0.189656	-0.656238	not differential	follistatin-related protein 1 precursor
14319	Fth1	0.0509516	1.29284	1.68999	not differential	ferritin heavy chain
14325	Ftl1	0.440641	0.355915	0.266817	not differential	ferritin light chain 1
14339	Aktip	0.627603	0.202315	0.288114	not differential	AKT-interacting protein isoform 1
14343	Fut1	NA		2.51215	not differential	galactoside alpha-(1,2)-fucosyltransferase 1 isoform 1
14344	Fut2	0.892883	0.0492056	0.405059	not differential	galactoside alpha-(1,2)-fucosyltransferase 2
14347	Fut7	NA		2.21518	not differential	alpha-(1,3)-fucosyltransferase 7 isoform a
14348	Fut9	1.92885e-06	5.7147	-1.53532	decreased	4-galactosyl-N-acetylglucosaminide 3-alpha-L-fucosyltransferase 9
14349	Fv1	0.159957	0.795998	-0.654216	not differential	Friend virus susceptibility protein 1
14356	Timm10b	NA		0.550129	not differential	mitochondrial import inner membrane translocase subunit Tim10 B isoform a
14357	Dtx1	0.730179	0.13657	0.165143	not differential	E3 ubiquitin-protein ligase DTX1
14359	Fxr1	0.202346	0.693906	-0.412819	not differential	fragile X mental retardation syndrome-related protein 1 isoform 1
14360	Fyn	0.810173	0.0914223	0.141077	not differential	tyrosine-protein kinase Fyn isoform a
14362	Fzd1	0.958265	0.0185144	-0.171405	not differential	frizzled-1 precursor
14365	Fzd3	0.377413	0.423184	0.636945	not differential	frizzled-3 precursor
14366	Fzd4	0.939312	0.0271899	0.40972	not differential	frizzled-4 isoform X1
14368	Fzd6	0.951086	0.0217803	-0.171668	not differential	frizzled-6 isoform X1
14369	Fzd7	NA		-2.67109	not differential	frizzled-7 precursor
14370	Fzd8	0.637452	0.195553	-0.585293	not differential	frizzled-8 precursor
14371	Fzd9	0.583393	0.234039	-0.734404	not differential	frizzled-9 precursor
14373	G0s2	0.790432	0.102135	0.188606	not differential	G0/G1 switch protein 2
14375	Xrcc6	0.0973664	1.01159	-0.573598	not differential	X-ray repair cross-complementing protein 6
14376	Ganab	0.791509	0.101544	0.102021	not differential	neutral alpha-glucosidase AB isoform 1
14381	G6pdx	0.384194	0.41545	0.294908	not differential	glucose-6-phosphate 1-dehydrogenase X
14385	Slc37a4	0.984967	0.00657839	0.00718856	not differential	glucose-6-phosphate exchanger SLC37A4 isoform a
14387	Gaa	0.830929	0.0804361	-0.198509	not differential	lysosomal alpha-glucosidase preproprotein
14388	Gab1	0.80401	0.0947385	-0.229916	not differential	GRB2-associated-binding protein 1 isoform 1
14389	Gab2	0.367157	0.435148	0.401148	not differential	GRB2-associated-binding protein 2 isoform 1
14390	Gabpa	0.0349154	1.45698	-0.994536	decreased	GA-binding protein alpha chain
14391	Gabpb1	0.704851	0.151903	0.341763	not differential	GA-binding protein subunit beta-1 isoform a
14394	Gabra1	0.706598	0.150828	0.176203	not differential	gamma-aminobutyric acid receptor subunit alpha-1 isoform X1
14395	Gabra2	0.278334	0.555433	0.336069	not differential	gamma-aminobutyric acid receptor subunit alpha-2 isoform X1
14396	Gabra3	0.886672	0.0522369	0.0848121	not differential	gamma-aminobutyric acid receptor subunit alpha-3 isoform 1 precursor
14397	Gabra4	0.367805	0.434383	0.466168	not differential	gamma-aminobutyric acid receptor subunit alpha-4 isoform 1 precursor
14400	Gabrb1	0.947424	0.0234558	0.0413935	not differential	gamma-aminobutyric acid receptor subunit beta-1 isoform 1 precursor
14401	Gabrb2	0.648023	0.188409	0.431444	not differential	gamma-aminobutyric acid receptor subunit beta-2 isoform 1 precursor
14402	Gabrb3	0.945641	0.0242737	0.078689	not differential	gamma-aminobutyric acid receptor subunit beta-3 isoform a precursor
14403	Gabrd	NA		1.76189	not differential	gamma-aminobutyric acid receptor subunit delta isoform X1
14404	Gabre	0.749663	0.125134	-0.423018	not differential	gamma-aminobutyric acid receptor subunit epsilon isoform X1
14405	Gabrg1	0.649897	0.187156	0.116546	not differential	gamma-aminobutyric acid receptor subunit gamma-1 isoform X1
14406	Gabrg2	0.977053	0.0100818	0.0128405	not differential	gamma-aminobutyric acid receptor subunit gamma-2 isoform 1 precursor
14407	Gabrg3	0.615997	0.210421	-0.271124	not differential	gamma-aminobutyric acid receptor subunit gamma-3 isoform X1
14408	Gabrr1	0.192958	0.714537	4.55952	not differential	gamma-aminobutyric acid receptor subunit rho-1 isoform X1
14409	Gabrr2	NA		4.37801	not differential	gamma-aminobutyric acid receptor subunit rho-2
14412	Slc6a13	0.174227	0.758884	3.43146	not differential	sodium- and chloride-dependent GABA transporter 2 isoform a
14415	Gad1	0.965754	0.0151334	-0.0407191	not differential	glutamate decarboxylase 1 isoform GAD25
14417	Gad2	0.170743	0.767657	-0.315248	not differential	glutamate decarboxylase 2
14419	Gal	0.729507	0.136971	-0.304718	not differential	galanin peptides isoform 1 preproprotein
14420	Galc	0.542069	0.265945	0.595519	not differential	galactocerebrosidase isoform X1
14421	B4galnt1	0.68926	0.161617	0.174194	not differential	beta-1,4 N-acetylgalactosaminyltransferase 1 isoform 1
14422	B4galnt2	0.995661	0.00188831	-0.0173057	not differential	beta-1,4 N-acetylgalactosaminyltransferase 2
14423	Galnt1	0.0404335	1.39326	-0.422244	decreased	polypeptide N-acetylgalactosaminyltransferase 1
14425	Galnt3	0.984967	0.00657839	-0.0547574	not differential	polypeptide N-acetylgalactosaminyltransferase 3
14426	Galnt4	0.97757	0.00985213	0.0707465	not differential	polypeptide N-acetylgalactosaminyltransferase 4
14427	Galr1	0.950582	0.0220102	-0.114608	not differential	galanin receptor type 1
14428	Galr2	NA		1.0007	not differential	galanin receptor type 2
14430	Galt	0.042266	1.37401	0.511573	increased	galactose-1-phosphate uridylyltransferase isoform 1
14431	Gamt	0.0478015	1.32056	1.0183	increased	guanidinoacetate N-methyltransferase isoform 1
14432	Gap43	0.878168	0.0564226	0.0608498	not differential	neuromodulin
14433	Gapdh	0.891751	0.0497566	-0.0768706	not differential	glyceraldehyde-3-phosphate dehydrogenase isoform 1
14447	Gapdhs	0.664114	0.177757	1.06814	not differential	glyceraldehyde-3-phosphate dehydrogenase, testis-specific isoform 1
14450	Gart	0.175193	0.756482	-0.347858	not differential	trifunctional purine biosynthetic protein adenosine-3
14453	Gas2	0.000245812	3.6094	1.6885	increased	growth arrest-specific protein 2 isoform 1
14456	Gas6	0.982442	0.00769292	0.0155373	not differential	growth arrest-specific protein 6 precursor
14457	Gas7	0.403799	0.393835	0.312173	not differential	growth arrest-specific protein 7 isoform a
14459	Gast	0.54294	0.265248	-0.418812	not differential	gastrin preproprotein
14461	Gata2	0.807468	0.0928744	-0.75555	not differential	endothelial transcription factor GATA-2
14462	Gata3	NA		0.605397	not differential	trans-acting T-cell-specific transcription factor GATA-3 isoform 1
14464	Gata5	NA		0	not differential	transcription factor GATA-5
14466	Gba	0.428252	0.368301	-0.389691	not differential	lysosomal acid glucosylceramidase precursor
14467	Nipsnap2	0.0311875	1.50602	0.562084	increased	protein NipSnap homolog 2
14468	Gbp2b	0.929278	0.0318543	0.166483	not differential	guanylate-binding protein 1
14469	Gbp2	0.98548	0.00635222	0.0252986	not differential	guanylate-binding protein 2
14470	Rabac1	0.0697011	1.15676	1.17764	not differential	prenylated Rab acceptor protein 1
14472	Gbx2	0.176499	0.753257	-2.39526	not differential	homeobox protein GBX-2
14479	Usp15	1.59022e-06	5.79854	-1.07111	decreased	ubiquitin carboxyl-terminal hydrolase 15 isoform 1
14489	Mtpn	0.79661	0.0987543	-0.104521	not differential	myotrophin
14525	Gcsam	NA		-1.05354	not differential	germinal center-associated signaling and motility protein isoform 1
14526	Gcg	NA		-1.23765	not differential	pro-glucagon preproprotein
14527	Gcgr	0.994261	0.00249981	-0.0254024	not differential	glucagon receptor isoform X1
14528	Gch1	0.0643041	1.19176	3.02056	not differential	GTP cyclohydrolase 1
14533	Bloc1s1	0.868497	0.0612315	-0.0676477	not differential	biogenesis of lysosome-related organelles complex 1 subunit 1
14534	Kat2a	0.273251	0.563438	-0.448586	not differential	histone acetyltransferase KAT2A isoform a
14536	Nr6a1	NA		-3.72845	not differential	nuclear receptor subfamily 6 group A member 1 isoform 1
14537	Gcnt1	0.899455	0.0460204	-0.302847	not differential	beta-1,3-galactosyl-O-glycosyl-glycoprotein beta-1,6-N-acetylglucosaminyltransferase
14538	Gcnt2	0.694705	0.1582	-1.0031	not differential	N-acetyllactosaminide beta-1,6-N-acetylglucosaminyl-transferase isoform A
14544	Gda	0.00145438	2.83732	0.819813	increased	guanine deaminase
14545	Gdap1	0.148588	0.828017	1.30825	not differential	ganglioside-induced differentiation-associated protein 1
14547	Gdap2	0.000409702	3.38753	-0.757749	decreased	ganglioside-induced differentiation-associated protein 2
14548	Mrps33	0.880909	0.0550688	-0.141206	not differential	28S ribosomal protein S33, mitochondrial isoform 1
14555	Gpd1	0.404071	0.393542	0.432371	not differential	glycerol-3-phosphate dehydrogenase
14560	Gdf10	0.290407	0.536993	0.88307	not differential	growth/differentiation factor 10 preproprotein
14561	Gdf11	0.327744	0.484466	-1.58504	not differential	growth/differentiation factor 11 preproprotein
14562	Gdf3	NA		-1.60504	not differential	growth/differentiation factor 3 isoform X1
14563	Gdf5	0.162235	0.789856	1.38009	not differential	growth/differentiation factor 5 preproprotein
14566	Gdf9	0.791303	0.101657	-0.707029	not differential	growth/differentiation factor 9 isoform X1
14567	Gdi1	0.364452	0.43836	0.205562	not differential	rab GDP dissociation inhibitor alpha
14569	Gdi2	0.781554	0.107041	0.0971518	not differential	rab GDP dissociation inhibitor beta
14570	Arhgdig	0.956401	0.01936	-0.0354859	not differential	rho GDP-dissociation inhibitor 3
14571	Gpd2	0.259408	0.586016	0.338876	not differential	glycerol-3-phosphate dehydrogenase, mitochondrial precursor
14573	Gdnf	NA		0.386289	not differential	glial cell line-derived neurotrophic factor isoform 1
14579	Gem	0.418097	0.378723	1.15354	not differential	GTP-binding protein GEM
14580	Gfap	0.952577	0.0211001	0.0743756	not differential	glial fibrillary acidic protein isoform 1
14583	Gfpt1	0.568795	0.245044	0.213199	not differential	glutamine--fructose-6-phosphate aminotransferase
14584	Gfpt2	0.121466	0.915545	-0.614953	not differential	glutamine--fructose-6-phosphate aminotransferase
14585	Gfra1	0.238945	0.621703	1.32124	not differential	GDNF family receptor alpha-1 isoform 1 preproprotein
14586	Gfra2	0.278937	0.554494	0.366362	not differential	GDNF family receptor alpha-2 isoform 1 preproprotein
14588	Gfra4	0.872437	0.0592659	0.265915	not differential	GDNF family receptor alpha-4 isoform 1 precursor
14590	Ggh	0.621872	0.206299	0.249228	not differential	gamma-glutamyl hydrolase isoform X1
14593	Ggps1	0.0122118	1.91322	-0.598306	decreased	geranylgeranyl pyrophosphate synthase isoform 1
14594	Ggta1	0.568795	0.245044	-0.661733	not differential	N-acetyllactosaminide alpha-1,3-galactosyltransferase isoform 1
14595	B4galt1	0.056634	1.24692	-2.56234	not differential	beta-1,4-galactosyltransferase 1 isoform 1
14598	Ggt1	0.966712	0.0147029	0.104476	not differential	glutathione hydrolase 1 proenzyme precursor
14599	Gh	NA		4.55665	not differential	somatotropin isoform X1
14600	Ghr	0.0541821	1.26614	-1.09804	not differential	growth hormone receptor isoform 1 precursor
14601	Ghrh	0.65166	0.185979	0.925104	not differential	somatoliberin isoform X1
14602	Ghrhr	0.259597	0.5857	3.53071	not differential	growth hormone-releasing hormone receptor isoform X1
14603	Cblif	NA		-0.022054	not differential	cobalamin binding intrinsic factor isoform X1
14605	Tsc22d3	0.317156	0.498727	-0.302953	not differential	TSC22 domain family protein 3 isoform 1
14608	Gpr83	0.731046	0.136056	0.733252	not differential	probable G-protein coupled receptor 83 isoform 1 precursor
14609	Gja1	0.12991	0.886359	0.294392	not differential	gap junction alpha-1 protein
14612	Gja4	0.949789	0.0223728	-0.111585	not differential	gap junction alpha-4 protein
14613	Gja5	0.72519	0.139548	-0.771811	not differential	gap junction alpha-5 protein
14615	Gjc1	0.139754	0.854637	4.57826	not differential	gap junction gamma-1 protein
14617	Gjd2	0.38095	0.419132	-1.15701	not differential	gap junction delta-2 protein
14618	Gjb1	0.665702	0.17672	-0.627851	not differential	gap junction beta-1 protein
14619	Gjb2	0.908223	0.0418077	0.20789	not differential	gap junction beta-2 protein
14620	Gjb3	0.726042	0.139038	1.57043	not differential	gap junction beta-3 protein
14623	Gjb6	0.0614957	1.21116	0.302757	not differential	gap junction beta-6 protein
14626	Gk2	NA		-0.430742	not differential	glycerol kinase 2
14628	Ostm1	0.669468	0.17427	0.325403	not differential	osteopetrosis-associated transmembrane protein 1 precursor
14629	Gclc	0.896482	0.0474585	-0.0845507	not differential	glutamate--cysteine ligase catalytic subunit
14630	Gclm	0.0919759	1.03633	-0.808161	not differential	glutamate--cysteine ligase regulatory subunit
14632	Gli1	0.398598	0.399465	1.53306	not differential	zinc finger protein GLI1
14633	Gli2	NA		-2.45349	not differential	zinc finger protein GLI2
14634	Gli3	0.669378	0.174329	-0.481216	not differential	transcriptional activator GLI3
14635	Galk1	0.424765	0.371852	0.313815	not differential	galactokinase
14645	Glul	0.587006	0.231357	-0.443416	not differential	glutamine synthetase
14651	Hagh	0.0682898	1.16564	0.451387	not differential	hydroxyacylglutathione hydrolase, mitochondrial isoform 1 precursor
14654	Glra1	0.456987	0.340096	1.06935	not differential	glycine receptor subunit alpha-1 isoform 1 precursor
14657	Glra4	0.896149	0.0476197	0.135537	not differential	glycine receptor subunit alpha-4 isoform X1
14658	Glrb	0.48175	0.317179	0.200569	not differential	glycine receptor subunit beta isoform 1 precursor
14660	Gls	0.945641	0.0242737	0.036903	not differential	glutaminase kidney isoform, mitochondrial isoform 1
14661	Glud1	0.693546	0.158925	-0.24416	not differential	glutamate dehydrogenase 1, mitochondrial precursor
14664	Slc6a9	0.90017	0.0456752	0.0585043	not differential	sodium- and chloride-dependent glycine transporter 1 isoform 1
14667	Gm2a	0.034364	1.4639	0.386116	increased	ganglioside GM2 activator precursor
14670	Gnl1	0.684877	0.164387	0.160024	not differential	guanine nucleotide-binding protein-like 1
14672	Gna11	NA		1.73186	not differential	guanine nucleotide-binding protein subunit alpha-11
14673	Gna12	0.270736	0.567454	-0.550595	not differential	guanine nucleotide-binding protein subunit alpha-12
14674	Gna13	0.625666	0.203657	-1.13189	not differential	guanine nucleotide-binding protein subunit alpha-13 isoform 1
14675	Gna14	0.915833	0.0381838	-0.249014	not differential	guanine nucleotide-binding protein subunit alpha-14
14676	Gna15	0.619707	0.207814	1.20718	not differential	guanine nucleotide-binding protein subunit alpha-15
14677	Gnai1	0.854936	0.0680664	0.0793113	not differential	guanine nucleotide-binding protein G(i) subunit alpha-1
14678	Gnai2	0.953838	0.0205253	0.0278595	not differential	guanine nucleotide-binding protein G(i) subunit alpha-2
14679	Gnai3	0.965728	0.0151452	-0.0261194	not differential	guanine nucleotide-binding protein G(i) subunit alpha
14680	Gnal	0.834585	0.0785293	0.226849	not differential	guanine nucleotide-binding protein G(olf) subunit alpha isoform 1
14681	Gnao1	0.807353	0.0929368	0.1088	not differential	guanine nucleotide-binding protein G(o) subunit alpha isoform A
14682	Gnaq	0.115998	0.935549	0.419948	not differential	guanine nucleotide-binding protein G(q) subunit alpha
14683	Gnas	0.693327	0.159062	0.176536	not differential	protein ALEX isoform Alex
14686	Gnat2	NA		2.04555	not differential	guanine nucleotide-binding protein G(t) subunit alpha-2
14687	Gnaz	0.0270259	1.56822	0.465688	increased	guanine nucleotide-binding protein G(z) subunit alpha
14688	Gnb1	0.452786	0.344107	0.184981	not differential	guanine nucleotide-binding protein G(I)/G(S)/G(T) subunit beta-1
14693	Gnb2	0.949305	0.0225944	0.0370019	not differential	guanine nucleotide-binding protein G(I)/G(S)/G(T) subunit beta-2
14694	Rack1	0.978339	0.00951049	0.0121145	not differential	receptor of activated protein C kinase 1
14695	Gnb3	NA		1.51539	not differential	guanine nucleotide-binding protein G(I)/G(S)/G(T) subunit beta-3
14696	Gnb4	0.38831	0.410821	-0.315452	not differential	guanine nucleotide-binding protein subunit beta-4 isoform 1
14697	Gnb5	0.718288	0.143701	0.0736188	not differential	guanine nucleotide-binding protein subunit beta-5 isoform 1
14700	Gng10	0.0559124	1.25249	0.35534	not differential	guanine nucleotide-binding protein G(I)/G(S)/G(O) subunit gamma-10
14701	Gng12	0.9784	0.00948374	-0.0191886	not differential	guanine nucleotide-binding protein G(I)/G(S)/G(O) subunit gamma-12
14702	Gng2	0.521771	0.28252	0.215098	not differential	guanine nucleotide-binding protein G(I)/G(S)/G(O) subunit gamma-2
14704	Gng3	0.911884	0.0400602	0.0615754	not differential	guanine nucleotide-binding protein G(I)/G(S)/G(O) subunit gamma-3
14705	Bscl2	0.223543	0.650639	0.245675	not differential	seipin isoform 1
14706	Gng4	0.184597	0.733775	0.479089	not differential	guanine nucleotide-binding protein G(I)/G(S)/G(O) subunit gamma-4 precursor
14707	Gng5	0.590006	0.229144	-0.236284	not differential	guanine nucleotide-binding protein G(I)/G(S)/G(O) subunit gamma-5
14708	Gng7	0.279301	0.553927	0.261819	not differential	guanine nucleotide-binding protein G(I)/G(S)/G(O) subunit gamma-7
14709	Gng8	NA		4.33782	not differential	guanine nucleotide-binding protein G(I)/G(S)/G(O) subunit gamma-8
14710	Gngt2	0.989735	0.00448112	0.0292682	not differential	guanine nucleotide-binding protein G(I)/G(S)/G(O) subunit gamma-T2
14711	Gnmt	0.667481	0.175561	1.52931	not differential	glycine N-methyltransferase isoform 1
14712	Gnpat	0.227861	0.642329	0.460536	not differential	dihydroxyacetone phosphate acyltransferase
14714	Gnrh1	NA		23.6973	not differential	progonadoliberin-1 preproprotein
14718	Got1	0.804938	0.0942374	0.105475	not differential	aspartate aminotransferase, cytoplasmic
14719	Got2	0.696607	0.157012	0.135865	not differential	aspartate aminotransferase, mitochondrial
14723	Gp1ba	0.469991	0.327911	0.641655	not differential	platelet glycoprotein Ib alpha chain isoform X1
14725	Lrp2	0.883326	0.0538788	0.823061	not differential	low-density lipoprotein receptor-related protein 2 precursor
14726	Pdpn	0.339927	0.468614	0.489779	not differential	podoplanin isoform 1 precursor
14727	Lilr4b	0.598372	0.223029	1.21877	not differential	mast cell surface glycoprotein Gp49A isoform 1 precursor
14728	Lilrb4a	0.733091	0.134842	-1.47736	not differential	leukocyte immunoglobulin-like receptor subfamily B member 4 isoform 1 precursor
14729	Gp5	NA		2.34595	not differential	platelet glycoprotein V precursor
14731	Gpaa1	0.883143	0.0539688	-0.112833	not differential	glycosylphosphatidylinositol anchor attachment 1 protein
14732	Gpam	0.878414	0.0563009	0.077812	not differential	glycerol-3-phosphate acyltransferase 1, mitochondrial
14733	Gpc1	0.712956	0.146937	-0.267192	not differential	glypican-1 isoform X1
14734	Gpc3	0.0838758	1.07636	0.713825	not differential	glypican-3 precursor
14735	Gpc4	0.0852373	1.06937	1.23858	not differential	glypican-4 isoform X1
14738	Gpr12	0.296571	0.527871	0.735826	not differential	G-protein coupled receptor 12 isoform a
14739	S1pr2	0.953173	0.0208281	0.0576316	not differential	sphingosine 1-phosphate receptor 2
14745	Lpar1	0.866768	0.0620969	0.188757	not differential	lysophosphatidic acid receptor 1 isoform 1
14747	Cmklr1	0.473559	0.324626	-0.700499	not differential	chemokine-like receptor 1
14748	Gpr3	0.932942	0.0301455	0.169014	not differential	G-protein coupled receptor 3
14751	Gpi1	0.935161	0.0291137	0.0359059	not differential	glucose-6-phosphate isomerase
14755	Pigq	0.996777	0.00140187	0.00279831	not differential	phosphatidylinositol N-acetylglucosaminyltransferase subunit Q isoform 1
14756	Gpld1	0.982442	0.00769292	-0.0158314	not differential	phosphatidylinositol-glycan-specific phospholipase D isoform X1
14758	Gpm6b	0.790345	0.102183	-0.0882791	not differential	neuronal membrane glycoprotein M6-b isoform 1
14760	Gpr19	0.56082	0.251177	0.152821	not differential	probable G-protein coupled receptor 19 isoform a
14761	Gpr27	0.971704	0.0124661	0.033538	not differential	probable G-protein coupled receptor 27
14763	Gpr37	0.377413	0.423184	-0.299396	not differential	prosaposin receptor GPR37 precursor
14764	Ptgdr2	0.174182	0.758998	5.26376	not differential	prostaglandin D2 receptor 2
14765	Gpr50	0.582085	0.235014	0.663908	not differential	melatonin-related receptor isoform 1
14766	Adgrg1	0.922905	0.0348429	-0.0500503	not differential	adhesion G-protein coupled receptor G1 isoform X1
14767	Nmur1	NA		1.36561	not differential	neuromedin-U receptor 1 isoform 1
14768	Lancl1	0.899133	0.0461762	0.107012	not differential	glutathione S-transferase LANCL1
14772	Grk4	0.715672	0.145286	1.14865	not differential	G protein-coupled receptor kinase 4 isoform 1
14773	Grk5	0.715672	0.145286	-0.404783	not differential	G protein-coupled receptor kinase 5
14775	Gpx1	0.255291	0.592964	0.225755	not differential	glutathione peroxidase 1 isoform 1
14776	Gpx2	NA		-0.521045	not differential	glutathione peroxidase 2
14778	Gpx3	0.00126701	2.89722	-0.771989	decreased	glutathione peroxidase 3 isoform 1 precursor
14780	Gpx5	0.715642	0.145304	1.43983	not differential	epididymal secretory glutathione peroxidase isoform X1
14782	Gsr	0.801002	0.0963665	-0.305624	not differential	glutathione reductase, mitochondrial precursor
14783	Grb10	0.945641	0.0242737	-0.0296649	not differential	growth factor receptor-bound protein 10 isoform 1
14784	Grb2	0.349849	0.456119	0.319464	not differential	growth factor receptor-bound protein 2
14786	Grb7	NA		0	not differential	growth factor receptor-bound protein 7
14787	Rhpn1	0.104911	0.979178	0.378751	not differential	rhophilin-1 isoform 1
14788	Gpr162	0.296286	0.528289	0.595248	not differential	probable G-protein coupled receptor 162
14789	P3h3	0.271423	0.566353	0.8381	not differential	prolyl 3-hydroxylase 3 precursor
14790	Grcc10	0.961786	0.0169213	-0.0197022	not differential	protein C10
14791	Emg1	0.85978	0.0656127	-0.0748369	not differential	ribosomal RNA small subunit methyltransferase NEP1
14792	Lpcat3	0.790878	0.10189	0.201099	not differential	lysophospholipid acyltransferase 5
14793	Cdca3	NA		0.283695	not differential	cell division cycle-associated protein 3
14794	Spsb2	0.0104066	1.98269	0.697074	increased	SPRY domain-containing SOCS box protein 2 isoform 1
14797	Tle5	0.138426	0.858782	0.506816	not differential	TLE family member 5 isoform 1
14799	Gria1	0.889197	0.0510021	-0.0752401	not differential	glutamate receptor 1 isoform 1 precursor
14800	Gria2	0.162421	0.789359	-0.301323	not differential	glutamate receptor 2 isoform 1 precursor
14802	Gria4	0.0362676	1.44048	-0.371426	decreased	glutamate receptor 4 isoform 1 precursor
14803	Grid1	0.332766	0.477861	0.39774	not differential	glutamate receptor ionotropic, delta-1 isoform X1
14804	Grid2	0.308416	0.510863	0.68072	not differential	glutamate receptor ionotropic, delta-2 isoform 1 precursor
14805	Grik1	0.107006	0.970591	-0.490784	not differential	glutamate receptor ionotropic, kainate 1 isoform a precursor
14806	Grik2	0.969606	0.0134046	0.0274366	not differential	glutamate receptor ionotropic, kainate 2 isoform 1 precursor
14807	Grik3	0.671668	0.172845	-0.482395	not differential	glutamate receptor ionotropic, kainate 3 isoform X1
14809	Grik5	0.885911	0.05261	0.437538	not differential	glutamate receptor ionotropic, kainate 5 isoform 1 precursor
14810	Grin1	0.530981	0.274921	1.25758	not differential	glutamate receptor ionotropic, NMDA 1 isoform 1 precursor
14811	Grin2a	0.953175	0.0208272	0.0568959	not differential	glutamate receptor ionotropic, NMDA 2A isoform X1
14812	Grin2b	0.241605	0.616893	-0.738893	not differential	glutamate receptor ionotropic, NMDA 2B isoform X1
14813	Grin2c	0.103416	0.985412	2.38154	not differential	glutamate receptor ionotropic, NMDA 2C isoform X1
14814	Grin2d	NA		0.698855	not differential	glutamate receptor ionotropic, NMDA 2D isoform X1
14815	Nr3c1	0.889197	0.0510021	-0.10578	not differential	glucocorticoid receptor
14816	Grm1	0.773115	0.111756	0.268223	not differential	metabotropic glutamate receptor 1 isoform alpha precursor
14823	Grm8	0.671486	0.172963	0.762803	not differential	metabotropic glutamate receptor 8 isoform 1 precursor
14824	Grn	0.274549	0.56138	0.338713	not differential	progranulin precursor
14825	Cxcl1	NA		1.95304	not differential	growth-regulated alpha protein precursor
14827	Pdia3	0.791303	0.101657	-0.11987	not differential	protein disulfide-isomerase A3 precursor
14828	Hspa5	0.397514	0.400648	0.173564	not differential	endoplasmic reticulum chaperone BiP precursor
14829	Grpr	0.401254	0.39658	-0.375433	not differential	gastrin-releasing peptide receptor
14840	Gsg1	0.651717	0.185941	-0.646072	not differential	germ cell-specific gene 1 protein isoform a
14841	Haspin	NA		-2.12524	not differential	serine/threonine-protein kinase haspin
14852	Gspt1	0.212401	0.672843	-0.422789	not differential	eukaryotic peptide chain release factor GTP-binding subunit ERF3A isoform 1
14853	Gspt2	0.0179099	1.74691	-0.798265	decreased	eukaryotic peptide chain release factor GTP-binding subunit ERF3B
14854	Gss	0.169876	0.769868	0.274383	not differential	glutathione synthetase isoform a
14858	Gsta2	0.398458	0.399618	1.87582	not differential	glutathione S-transferase A2
14859	Gsta3	0.903693	0.0439789	-0.0637509	not differential	glutathione S-transferase A3 isoform a
14860	Gsta4	0.0416154	1.38075	0.610621	increased	glutathione S-transferase A4
14862	Gstm1	0.982442	0.00769292	-0.01677	not differential	glutathione S-transferase Mu 1 isoform 1
14863	Gstm2	0.982838	0.00751796	-0.012958	not differential	glutathione S-transferase Mu 2
14864	Gstm3	0.899455	0.0460204	0.144753	not differential	glutathione S-transferase Mu 3
14865	Gstm4	0.93434	0.0294952	-0.0773047	not differential	glutathione S-transferase Mu 4 isoform 1
14866	Gstm5	0.893047	0.0491255	0.0687606	not differential	glutathione S-transferase Mu 5
14867	Gstm6	0.769857	0.11359	0.343343	not differential	glutathione S-transferase Mu 6 isoform 1
14869	Gstp2	NA		1.27046	not differential	glutathione S-transferase P 2
14870	Gstp1	0.800428	0.0966778	-0.0986205	not differential	glutathione S-transferase P 1
14871	Gstt1	0.504525	0.297118	0.422086	not differential	glutathione S-transferase theta-1 isoform 1
14873	Gsto1	0.877337	0.0568335	-0.0781506	not differential	glutathione S-transferase omega-1
14874	Gstz1	0.60302	0.219668	0.199553	not differential	maleylacetoacetate isomerase isoform 1
14884	Gtf2h1	0.949884	0.0223294	0.058671	not differential	general transcription factor IIH subunit 1 isoform 1
14885	Gtf2h4	0.14816	0.829269	0.695123	not differential	general transcription factor IIH subunit 4
14886	Gtf2i	0.714966	0.145714	0.129013	not differential	general transcription factor II-I isoform 1
14894	Cfap20	0.243704	0.613137	0.574679	not differential	cilia- and flagella-associated protein 20
14897	Trip12	0.163756	0.785802	-0.395079	not differential	E3 ubiquitin-protein ligase TRIP12
14904	Gtpbp1	0.547306	0.26177	-0.389675	not differential	GTP-binding protein 1
14911	Thumpd3	0.582891	0.234413	-0.167599	not differential	THUMP domain-containing protein 3
14912	Nkx6-2	0.218969	0.659617	1.76588	not differential	homeobox protein Nkx-6.2
14913	Guca1a	0.827578	0.0821909	-0.487298	not differential	guanylyl cyclase-activating protein 1
14915	Guca2a	NA		1.58289	not differential	guanylin precursor
14917	Gucy2c	NA		1.67762	not differential	heat-stable enterotoxin receptor isoform 1 precursor
14919	Gucy2e	0.413419	0.383609	0.924356	not differential	retinal guanylyl cyclase 1 isoform X1
14923	Guk1	0.447317	0.349385	0.169376	not differential	guanylate kinase isoform 1
14924	Magi1	0.536055	0.270791	-0.231965	not differential	membrane-associated guanylate kinase, WW and PDZ domain-containing protein 1 isoform a
14933	Gk	0.440494	0.35606	-0.33844	not differential	glycerol kinase isoform 1
14936	Gys1	0.694705	0.1582	-0.413944	not differential	glycogen
14938	Gzma	NA		2.85664	not differential	granzyme A precursor
14950	H13	0.56082	0.251177	0.288079	not differential	minor histocompatibility antigen H13 isoform 1
14958	H1f0	0.555459	0.255348	0.229105	not differential	histone H1.0
14960	H2-Aa	0.722937	0.140899	0.736503	not differential	histocompatibility 2, class II antigen A, alpha precursor
14961	H2-Ab1	0.844473	0.0734144	0.644421	not differential	histocompatibility 2, class II antigen A, beta 1 precursor
14962	Cfb	0.839344	0.0760601	0.933926	not differential	complement factor B isoform 1 precursor
14969	H2-Eb1	0.373575	0.427622	1.12171	not differential	H-2 class II histocompatibility antigen, I-E beta chain precursor
14972	H2-K1	0.00240807	2.61833	2.9203	increased	H-2 class I histocompatibility antigen, K-W28 alpha chain isoform 1 precursor
14976	Pfdn6	0.362392	0.440822	0.2737	not differential	prefoldin subunit 6
14977	Slc39a7	0.730738	0.136238	0.0998944	not differential	zinc transporter SLC39A7 precursor
14979	H2-Ke6	0.00282886	2.54839	2.1065	increased	estradiol 17-beta-dehydrogenase 8
14991	H2-M3	0.335594	0.474185	-1.70402	not differential	histocompatibility 2, M region locus 3 isoform X1
14997	H2-M9	0.725562	0.139326	0.583114	not differential	histocompatibility 2, M region locus 9 isoform 1 precursor
14998	H2-DMa	0.528601	0.276872	0.333774	not differential	class II histocompatibility antigen, M alpha chain isoform X1
15000	H2-DMb2	0.936707	0.028396	0.0693946	not differential	histocompatibility 2, class II, locus Mb2 precursor
15001	H2-Oa	NA		-2.00497	not differential	histocompatibility 2, O region alpha locus isoform X1
15006	H2-Q1	NA		2.68678	not differential	histocompatibility 2, Q region locus 1 isoform 1 precursor
15007	H2-Q10	0.184597	0.733775	0.680706	not differential	H-2 class I histocompatibility antigen, Q10 alpha chain precursor
15013	H2-Q2	0.933455	0.0299068	-0.322855	not differential	histocompatibility 2, Q region locus 2 isoform 1 precursor
15015	H2-Q4	NA		-3.48727	not differential	histocompatibility 2, Q region locus 4 precursor
15018	H2-Q7	NA		1.59449	not differential	H-2 class I histocompatibility antigen, Q7 alpha chain isoform 1 precursor
15040	H2-T23	NA		1.23601	not differential	H-2 class I histocompatibility antigen, D-37 alpha chain precursor
15042	H2-T24	0.721054	0.142032	-1.04466	not differential	histocompatibility 2, T region locus 24 precursor
15077	H3c14	NA		1.16115	not differential	histone H3.2
15081	H3f3b	2.04217e-08	7.68991	0.663221	increased	histone H3.3
15107	Hadh	0.899044	0.0462191	0.0637186	not differential	hydroxyacyl-coenzyme A dehydrogenase, mitochondrial precursor
15108	Hsd17b10	0.73077	0.136219	-0.105139	not differential	3-hydroxyacyl-CoA dehydrogenase type-2
15109	Hal	0.96551	0.0152432	-0.164687	not differential	histidine ammonia-lyase
15112	Hao1	NA		0.592408	not differential	hydroxyacid oxidase 1
15114	Hap1	0.383539	0.416191	0.446644	not differential	huntingtin-associated protein 1 isoform A
15115	Hars	0.449003	0.347751	0.240765	not differential	histidine--tRNA ligase, cytoplasmic
15116	Has1	NA		2.3987	not differential	hyaluronan synthase 1
15117	Has2	NA		2.47559	not differential	hyaluronan synthase 2
15118	Has3	NA		2.37751	not differential	hyaluronan synthase 3
15122	Hba-a1	0.144727	0.839451	1.32063	not differential	hemoglobin subunit alpha
15139	Hc	0.222956	0.651781	4.53223	not differential	complement C5 isoform X1
15159	Hccs	0.931177	0.0309679	0.0648683	not differential	cytochrome c-type heme lyase
15160	Serpind1	0.675615	0.170301	-1.18778	not differential	heparin cofactor 2 precursor
15161	Hcfc1	0.732397	0.135254	0.132115	not differential	host cell factor 1 isoform X1
15162	Hck	0.0919759	1.03633	1.48874	not differential	tyrosine-protein kinase HCK isoform p56Hck
15163	Hcls1	0.607191	0.216675	-0.84665	not differential	hematopoietic lineage cell-specific protein
15165	Hcn1	0.594823	0.225612	-0.301895	not differential	potassium/sodium hyperpolarization-activated cyclic nucleotide-gated channel 1
15166	Hcn2	NA		1.42629	not differential	potassium/sodium hyperpolarization-activated cyclic nucleotide-gated channel 2
15168	Hcn3	0.232828	0.632965	0.616413	not differential	potassium/sodium hyperpolarization-activated cyclic nucleotide-gated channel 3
15170	Ptpn6	0.723694	0.140445	-0.174288	not differential	tyrosine-protein phosphatase non-receptor type 6 isoform a
15171	Hcrt	0.365452	0.43717	1.44213	not differential	orexin precursor
15182	Hdac2	0.987677	0.00538524	-0.00780318	not differential	histone deacetylase 2
15183	Hdac3	0.0932887	1.03017	0.342426	not differential	histone deacetylase 3
15184	Hdac5	0.0132869	1.87658	0.794562	increased	histone deacetylase 5 isoform 1
15185	Hdac6	0.771976	0.112396	0.170275	not differential	histone deacetylase 6
15186	Hdc	NA		1.36411	not differential	histidine decarboxylase
15191	Hdgf	0.961562	0.0170227	0.0223796	not differential	hepatoma-derived growth factor isoform 1
15193	Hdgfl2	0.856043	0.0675044	0.080218	not differential	hepatoma-derived growth factor-related protein 2 isoform 1
15194	Htt	0.410221	0.386982	-0.404083	not differential	huntingtin
15199	Hebp1	0.909538	0.041179	-0.0650489	not differential	heme-binding protein 1
15200	Hbegf	0.746244	0.127119	0.292356	not differential	proheparin-binding EGF-like growth factor precursor
15201	Hells	0.595381	0.225205	-0.715318	not differential	lymphocyte-specific helicase
15203	Heph	0.996136	0.00168147	-0.0127347	not differential	hephaestin isoform 1 precursor
15204	Herc2	0.975389	0.0108223	-0.0146335	not differential	E3 ubiquitin-protein ligase HERC2
15205	Hes1	0.893385	0.0489616	0.152038	not differential	transcription factor HES-1
15208	Hes5	0.497905	0.302853	-0.654253	not differential	transcription factor HES-5 isoform 1
15211	Hexa	0.485006	0.314252	0.327128	not differential	beta-hexosaminidase subunit alpha isoform X1
15212	Hexb	0.95985	0.0177966	-0.0930126	not differential	beta-hexosaminidase subunit beta precursor
15213	Hey1	0.862663	0.0641587	0.222753	not differential	hairy/enhancer-of-split related with YRPW motif protein 1
15214	Hey2	0.832659	0.0795327	-0.268923	not differential	hairy/enhancer-of-split related with YRPW motif protein 2
15216	Hfe	0.97757	0.00985213	-0.0393547	not differential	hereditary hemochromatosis protein homolog isoform a precursor
15220	Foxq1	NA		-0.556654	not differential	forkhead box protein Q1
15223	Foxj1	0.182397	0.738981	2.33947	not differential	forkhead box protein J1
15228	Foxg1	0.795403	0.099413	0.331271	not differential	forkhead box protein G1
15229	Foxd1	NA		-0.900253	not differential	forkhead box protein D1
15233	Hgd	0.699723	0.155074	0.552015	not differential	homogentisate 1,2-dioxygenase
15235	Mst1	0.949039	0.0227158	-0.0958389	not differential	hepatocyte growth factor-like protein isoform X1
15239	Hgs	0.0176577	1.75307	0.650305	increased	hepatocyte growth factor-regulated tyrosine kinase substrate isoform 1
15242	Hhex	NA		2.47601	not differential	hematopoietically-expressed homeobox protein Hhex
15245	Hhip	0.860265	0.0653676	-0.420435	not differential	hedgehog-interacting protein isoform X1
15247	Mfsd14a	0.408323	0.388996	-0.313215	not differential	hippocampus abundant transcript 1 protein
15248	Hic1	NA		-0.75488	not differential	hypermethylated in cancer 1 protein isoform 1
15251	Hif1a	0.863448	0.0637637	-0.101078	not differential	hypoxia-inducible factor 1-alpha isoform 1
15254	Hint1	0.932877	0.0301757	0.0318236	not differential	histidine triad nucleotide-binding protein 1
15257	Hipk1	0.68328	0.165401	0.286663	not differential	homeodomain-interacting protein kinase 1 isoform 1
15258	Hipk2	0.748796	0.125636	-0.14123	not differential	homeodomain-interacting protein kinase 2 isoform 1
15259	Hipk3	0.233444	0.631817	-0.296798	not differential	homeodomain-interacting protein kinase 3 isoform 1
15260	Hira	0.711057	0.148096	-0.321202	not differential	protein HIRA
15270	H2ax	0.0351451	1.45414	1.57601	increased	histone H2AX
15273	Hivep2	0.975036	0.0109792	0.027946	not differential	transcription factor HIVEP2
15275	Hk1	0.303458	0.517901	0.504839	not differential	hexokinase-1 isoform HK1
15277	Hk2	0.950131	0.0222167	0.100705	not differential	hexokinase-2
15278	Tfb2m	0.412124	0.384972	-0.26866	not differential	dimethyladenosine transferase 2, mitochondrial isoform 1
15284	Hlx	NA		0.060588	not differential	H2.0-like homeobox protein
15288	Hmbs	0.212521	0.672599	0.811074	not differential	porphobilinogen deaminase isoform 1
15289	Hmgb1	0.892162	0.0495563	0.0499055	not differential	high mobility group protein B1
15312	Hmgn1	0.0527413	1.27785	0.766802	not differential	non-histone chromosomal protein HMG-14
15331	Hmgn2	0.267147	0.57325	0.627185	not differential	non-histone chromosomal protein HMG-17
15353	Hmg20b	0.58837	0.230349	0.60333	not differential	SWI/SNF-related matrix-associated actin-dependent regulator of chromatin subfamily E member 1-related
15354	Hmgb3	0.00935544	2.02894	-0.768774	decreased	high mobility group protein B3
15356	Hmgcl	1.84387e-06	5.73427	-0.88544	decreased	hydroxymethylglutaryl-CoA lyase, mitochondrial isoform 1 precursor
15357	Hmgcr	0.032795	1.48419	-0.59365	decreased	3-hydroxy-3-methylglutaryl-coenzyme A reductase isoform 1
15360	Hmgcs2	0.704017	0.152417	0.24655	not differential	hydroxymethylglutaryl-CoA synthase, mitochondrial precursor
15361	Hmga1	0.16989	0.769833	-1.27496	not differential	high mobility group protein HMG-I/HMG-Y isoform a
15366	Hmmr	0.953175	0.0208272	0.190573	not differential	hyaluronan mediated motility receptor
15368	Hmox1	0.984967	0.00657839	-0.0115683	not differential	heme oxygenase 1
15369	Hmox2	0.591492	0.228051	0.147293	not differential	heme oxygenase 2 isoform 1
15370	Nr4a1	0.397625	0.400526	0.805941	not differential	nuclear receptor subfamily 4 group A member 1
15372	Hmx2	NA		-3.31789	not differential	homeobox protein HMX2
15374	Jpt1	0.0598615	1.22285	0.356703	not differential	jupiter microtubule associated homolog 1
15379	Onecut1	0.936467	0.0285075	-0.140081	not differential	hepatocyte nuclear factor 6
15381	Hnrnpc	0.908223	0.0418077	0.0465923	not differential	heterogeneous nuclear ribonucleoproteins C1/C2 isoform 1
15382	Hnrnpa1	0.421114	0.3756	-0.252485	not differential	heterogeneous nuclear ribonucleoprotein A1 isoform a
15384	Hnrnpab	0.730179	0.13657	-0.140008	not differential	heterogeneous nuclear ribonucleoprotein A/B isoform 1
15387	Hnrnpk	0.0676821	1.16953	0.303663	not differential	heterogeneous nuclear ribonucleoprotein K isoform 1
15388	Hnrnpl	0.842947	0.0741997	0.0721931	not differential	heterogeneous nuclear ribonucleoprotein L
15441	Hp1bp3	0.152317	0.817252	0.30978	not differential	heterochromatin protein 1-binding protein 3 isoform 1
15442	Hpse	0.950131	0.0222167	0.161202	not differential	heparanase preproprotein
15444	Hpca	0.349849	0.456119	0.513759	not differential	neuron-specific calcium-binding protein hippocalcin
15446	Hpgd	0.732236	0.135349	-0.366038	not differential	15-hydroxyprostaglandin dehydrogenase
15452	Hprt	0.539016	0.268398	0.175889	not differential	hypoxanthine-guanine phosphoribosyltransferase
15458	Hpx	NA		-0.343004	not differential	hemopexin precursor
15460	Hr	0.273251	0.563438	-1.17982	not differential	lysine-specific demethylase hairless
15461	Hras	0.347383	0.459191	-0.481824	not differential	GTPase HRas isoform 1
15463	Agfg1	0.000398543	3.39952	-0.872217	decreased	arf-GAP domain and FG repeat-containing protein 1 isoform 1
15465	Hrh1	0.829722	0.0810674	0.268466	not differential	histamine H1 receptor
15466	Hrh2	NA		-1.93703	not differential	histamine H2 receptor
15467	Eif2ak1	0.0233442	1.63182	1.32097	increased	eukaryotic translation initiation factor 2-alpha kinase 1
15468	Prmt2	0.555772	0.255103	0.160861	not differential	protein arginine N-methyltransferase 2 isoform 1
15469	Prmt1	0.538158	0.26909	0.150453	not differential	protein arginine N-methyltransferase 1 isoform 1
15473	Rida	0.673569	0.171618	-0.14661	not differential	2-iminobutanoate/2-iminopropanoate deaminase
15476	Hs3st1	0.428252	0.368301	-0.331788	not differential	heparan sulfate glucosamine 3-O-sulfotransferase 1 isoform X1
15478	Hs3st3a1	0.254123	0.594957	-0.99421	not differential	heparan sulfate glucosamine 3-O-sulfotransferase 3A1
15481	Hspa8	0.393175	0.405414	0.182775	not differential	heat shock cognate 71 kDa protein isoform 1
15482	Hspa1l	0.898054	0.0466973	-0.120341	not differential	heat shock 70 kDa protein 1-like
15483	Hsd11b1	0.362392	0.440822	-0.550264	not differential	corticosteroid 11-beta-dehydrogenase isozyme 1
15484	Hsd11b2	0.975549	0.0107511	0.0363054	not differential	corticosteroid 11-beta-dehydrogenase isozyme 2
15485	Hsd17b1	NA		1.49974	not differential	estradiol 17-beta-dehydrogenase 1
15486	Hsd17b2	NA		1.8319	not differential	estradiol 17-beta-dehydrogenase 2
15487	Hsd17b3	0.938905	0.0273785	0.244266	not differential	testosterone 17-beta-dehydrogenase 3
15488	Hsd17b4	0.763931	0.116946	-0.142558	not differential	peroxisomal multifunctional enzyme type 2
15490	Hsd17b7	0.487492	0.312032	-0.550537	not differential	3-keto-steroid reductase/17-beta-hydroxysteroid dehydrogenase 7
15499	Hsf1	0.679042	0.168103	0.208849	not differential	heat shock factor protein 1 isoform 5
15500	Hsf2	0.177628	0.750489	-0.270913	not differential	heat shock factor protein 2
15502	Dnaja1	0.815668	0.0884868	0.0489384	not differential	dnaJ homolog subfamily A member 1
15504	Dnajb3	0.981344	0.00817853	0.0834338	not differential	dnaJ homolog subfamily B member 3
15505	Hsph1	0.115998	0.935549	0.582845	not differential	heat shock protein 105 kDa isoform 1
15507	Hspb1	0.824478	0.0838209	0.401929	not differential	heat shock protein beta-1
15510	Hspd1	0.195618	0.708592	0.358452	not differential	60 kDa heat shock protein, mitochondrial
15511	Hspa1b	0.59858	0.222878	1.25149	not differential	heat shock 70 kDa protein 1B
15512	Hspa2	8.33749e-06	5.07896	2.13536	increased	heat shock-related 70 kDa protein 2
15516	Hsp90ab1	0.641705	0.192665	0.201887	not differential	heat shock protein HSP 90-beta
15519	Hsp90aa1	0.792729	0.100875	0.157337	not differential	heat shock protein HSP 90-alpha
15525	Hspa4	0.762715	0.117637	-0.155715	not differential	heat shock 70 kDa protein 4
15526	Hspa9	0.0252761	1.59729	0.508999	increased	stress-70 protein, mitochondrial
15528	Hspe1	0.704851	0.151903	-0.193306	not differential	10 kDa heat shock protein, mitochondrial
15529	Sdc2	0.311266	0.506868	0.620147	not differential	syndecan-2 precursor
15530	Hspg2	0.918248	0.03704	0.378941	not differential	basement membrane-specific heparan sulfate proteoglycan core protein isoform X1
15531	Ndst1	0.706598	0.150828	-0.912749	not differential	bifunctional heparan sulfate N-deacetylase/N-sulfotransferase 1 isoform 1
15547	Trmt2a	0.365001	0.437706	-0.343028	not differential	tRNA (uracil-5-)-methyltransferase homolog A isoform 1
15550	Htr1a	NA		-0.793708	not differential	5-hydroxytryptamine receptor 1A
15551	Htr1b	0.510177	0.292279	-1.50652	not differential	5-hydroxytryptamine receptor 1B
15552	Htr1d	NA		-4.53763	not differential	5-hydroxytryptamine receptor 1D
15557	Htr1f	0.179836	0.745123	-3.53649	not differential	5-hydroxytryptamine receptor 1F
15558	Htr2a	0.849902	0.070631	-0.212611	not differential	5-hydroxytryptamine receptor 2A
15559	Htr2b	0.414666	0.382301	-1.31225	not differential	5-hydroxytryptamine receptor 2B
15560	Htr2c	0.504554	0.297092	-0.510112	not differential	5-hydroxytryptamine receptor 2C isoform X1
15561	Htr3a	NA		0	not differential	5-hydroxytryptamine receptor 3A isoform 1 precursor
15562	Htr4	0.718794	0.143396	-0.814587	not differential	5-hydroxytryptamine receptor 4 isoform 1
15563	Htr5a	0.784154	0.105599	0.165652	not differential	5-hydroxytryptamine receptor 5A
15564	Htr5b	0.473559	0.324626	0.730767	not differential	5-hydroxytryptamine receptor 5B
15566	Htr7	0.990242	0.00425865	0.0236393	not differential	5-hydroxytryptamine receptor 7 isoform 1
15567	Slc6a4	NA		5.34099	not differential	sodium-dependent serotonin transporter
15568	Elavl1	0.00358539	2.44546	-0.49543	decreased	ELAV-like protein 1
15569	Elavl2	0.98673	0.00580158	-0.00968308	not differential	ELAV-like protein 2 isoform 1
15571	Elavl3	0.818263	0.0871069	-0.173944	not differential	ELAV-like protein 3
15572	Elavl4	0.887449	0.0518567	-0.127127	not differential	ELAV-like protein 4 isoform a
15574	Hus1	0.0486872	1.31259	-1.07206	decreased	checkpoint protein HUS1 isoform 1
15586	Hyal1	0.615316	0.210902	0.887371	not differential	hyaluronidase-1 isoform 1 precursor
15587	Hyal2	0.0124013	1.90653	-0.719497	decreased	hyaluronidase-2 isoform X1
15893	Ica1	0.0676548	1.1697	0.339577	not differential	islet cell autoantigen 1 isoform 1
15894	Icam1	0.512809	0.290044	0.302606	not differential	intercellular adhesion molecule 1 precursor
15896	Icam2	0.97779	0.00975451	-0.0494611	not differential	intercellular adhesion molecule 2 isoform X1
15898	Icam5	0.85978	0.0656127	0.342206	not differential	intercellular adhesion molecule 5 isoform X1
15900	Irf8	0.953387	0.0207307	-0.115774	not differential	interferon regulatory factor 8
15901	Id1	0.00847772	2.07172	1.83668	increased	DNA-binding protein inhibitor ID-1 isoform 1
15902	Id2	0.897456	0.0469868	-0.112737	not differential	DNA-binding protein inhibitor ID-2
15903	Id3	0.000737715	3.13211	2.03106	increased	DNA-binding protein inhibitor ID-3
15904	Id4	0.995354	0.00202265	0.00361903	not differential	DNA-binding protein inhibitor ID-4
15925	Ide	0.104003	0.982956	-0.749348	not differential	insulin-degrading enzyme
15926	Idh1	0.521307	0.282906	-0.208464	not differential	isocitrate dehydrogenase
15929	Idh3g	0.820174	0.0860938	-0.150988	not differential	isocitrate dehydrogenase
15930	Ido1	0.427227	0.369341	0.441615	not differential	indoleamine 2,3-dioxygenase 1 isoform 1
15931	Ids	0.688997	0.161783	-0.445922	not differential	iduronate 2-sulfatase isoform X1
15932	Idua	0.440641	0.355915	0.524354	not differential	alpha-L-iduronidase isoform 1 precursor
15936	Ier2	0.0317307	1.49852	3.82521	increased	immediate early response gene 2 protein
15937	Ier3	0.0148414	1.82853	1.47135	increased	radiation-inducible immediate-early gene IEX-1
15939	Ier5	0.899133	0.0461762	-0.210322	not differential	immediate early response gene 5 protein
15944	Irgm1	0.875124	0.0579305	0.322775	not differential	immunity-related GTPase family M protein 1 isoform 1
15945	Cxcl10	0.911716	0.0401405	-0.615284	not differential	C-X-C motif chemokine 10 precursor
15950	Ifi203	0.246104	0.608882	-1.69697	not differential	interferon-activable protein 203 isoform 1
15953	Ifi47	0.903693	0.0439789	-0.672651	not differential	interferon gamma inducible protein 47
15957	Ifit1	0.358216	0.445855	-2.16706	not differential	interferon-induced protein with tetratricopeptide repeats 1
15974	Ifnab	NA		1.88048	not differential	interferon alpha family, gene B precursor
15975	Ifnar1	0.565272	0.247743	0.307873	not differential	interferon alpha/beta receptor 1 precursor
15976	Ifnar2	0.542498	0.265602	-0.257038	not differential	interferon alpha/beta receptor 2 isoform a precursor
15979	Ifngr1	0.998131	0.000812314	0.00115024	not differential	interferon gamma receptor 1 precursor
15980	Ifngr2	0.984872	0.00662039	-0.0269257	not differential	interferon gamma receptor 2 precursor
15982	Ifrd1	0.0592656	1.2272	1.00752	not differential	interferon-related developmental regulator 1
15983	Ifrd2	0.00956754	2.0192	-0.859564	decreased	interferon-related developmental regulator 2
15985	Cd79b	NA		5.14878	not differential	B-cell antigen receptor complex-associated protein beta chain isoform 1 precursor
16000	Igf1	0.982442	0.00769292	-0.034867	not differential	insulin-like growth factor I isoform 1
16001	Igf1r	0.74588	0.127331	-0.301727	not differential	insulin-like growth factor 1 receptor isoform X1
16002	Igf2	0.286502	0.542873	0.743107	not differential	insulin-like growth factor II isoform 1 precursor
16004	Igf2r	0.694153	0.158545	-0.235326	not differential	cation-independent mannose-6-phosphate receptor precursor
16005	Igfals	NA		-2.60443	not differential	insulin-like growth factor-binding protein complex acid labile subunit isoform 1 precursor
16006	Igfbp1	NA		-0.251694	not differential	insulin-like growth factor-binding protein 1 precursor
16007	Ccn1	0.000255234	3.59306	3.92668	increased	CCN family member 1 precursor
16008	Igfbp2	0.142074	0.847486	-0.75708	not differential	insulin-like growth factor-binding protein 2 isoform 1 precursor
16009	Igfbp3	NA		-2.28507	not differential	insulin-like growth factor-binding protein 3 isoform X1
16010	Igfbp4	0.419619	0.377145	1.14044	not differential	insulin-like growth factor-binding protein 4 isoform X1
16011	Igfbp5	0.00230907	2.63656	0.72833	increased	insulin-like growth factor-binding protein 5 precursor
16012	Igfbp6	0.61481	0.211259	-1.55615	not differential	insulin-like growth factor-binding protein 6 precursor
16068	Il18bp	0.915316	0.0384288	-0.180214	not differential	interleukin-18-binding protein isoform X1
16069	Jchain	0.103275	0.986006	2.60181	not differential	immunoglobulin J chain precursor
16136	Igll1	0.000505106	3.29662	5.76922	increased	immunoglobulin lambda-like polypeptide 1 precursor
16145	Igtp	0.986942	0.00570857	0.0153619	not differential	interferon gamma induced GTPase
16149	Cd74	0.0685078	1.16426	3.33541	not differential	H-2 class II histocompatibility antigen gamma chain isoform 1
16150	Ikbkb	0.024381	1.61295	-1.45064	decreased	inhibitor of nuclear factor kappa-B kinase subunit beta isoform 1
16151	Ikbkg	0.523316	0.281236	0.699836	not differential	NF-kappa-B essential modulator isoform 1
[truncated: 14,101 more rows]

## Sheet:  SCN_ZT07_DEGs
SCN_ZT07_DEGs
[truncated: 1,327 more rows]

[truncated: 4 more sheets:  PVN_ZT01_all,  PVN_ZT01_DEGs,  PVN_ZT07_all,  PVN_ZT07_DEGs]
