# Supplementary material for: Daily torpor in the Djungarian hamster (Phodopus sungorus) is orchestrated by the suprachiasmatic nucleus: evidence from immediate early gene mapping and nucleus-specific sequencing
Source: J Comp Physiol B. 2026 May 22;196(3):373–86. doi: 10.1007/s00360-026-01675-y (PMC13282290; doi:10.1007/s00360-026-01675-y)
Supplement: Supplementary file 5 — Supplementary Material 5 [file 360_2026_1675_MOESM5_ESM.xlsx]

## Sheet: pathways
									background	test
number of genes per subset		brain area	sampling time	gene subset	FDR	reactome pathway			hits		expected	fold enrichment	raw p-value	representation
78		SCN	ZT01	decreased	-	-	-		-	-	-	-	-	-
374				increased	n.s.	R-MMU-392499	Metabolism of proteins		-	-	-	-	-	-
					0.00941	R-MMU-5368287	- Mitochondrial translation		87	11	2.07	5.32	1.67e-05	over
					0.0209	R-MMU-5389840	- - Mitochondrial translation elongation		84	11	2	5.51	1.24e-05
					0.0128	R-MMU-5419276	- - Mitochondrial translation termination		86	11	2.04	5.38	1.51e-05
698			ZT07	decreased	6.89e-10	R-MMU-74160	Gene expression (Transcription)		955	97	42.71	2.27	4.07e-13
					0.000197	R-MMU-212436	- Generic Transcription Pathway		735	66	32.87	2.01	3.49e-07
					4.79e-07	R-MMU-73857	- RNA Polymerase II Transcription		853	82	38.15	2.15	5.66e-10
					0.00161	R-MMU-6807505	- - RNA polymerase II transcribes snRNA genes		72	15	3.22	4.66	3.81e-06
623				increased	-	-	-		-	-	-	-	-	-
9		PVN	ZT01	decreased	-	-	-		-	-	-	-	-	-
11				increased	-	-	-		-	-	-	-	-	-
138			ZT07	decreased	3.35e-05	R-MMU-74160	Gene expression (Transcription)		951	28	8.37	3.34	1.98e-08	over
					0.0382	R-MMU-212436	- Generic Transcription Pathway		731	18	6.44	2.8	9.02e-05
					0.00153	R-MMU-73857	- RNA Polymerase II Transcription		849	23	7.47	3.08	1.8e-06
					0.0421	R-MMU-426496	- Post-transcriptional silencing by small RNAs		7	3	0.06	48.68	7.46e-05
					0.0306	R-MMU-4839726	Chromatin organization		159	8	1.4	5.71	0.000108
					0.0367	R-MMU-3247509	- Chromatin modifying enzymes		159	8	1.4	5.71	0.000108
29				increased	-	-	-		-	-	-	-	-	-

## Sheet: Background_SCN
Pzp
Aanat
Aatk
Abca1
Abca4
Abca2
Abcb7
Abcg1
Abi1
Abl1
Abl2
Acadl
Acadm
Acadvl
Acads
Slc33a1
Asic2
Asic1
Ace
Ache
Macf1
Aco1
Aco2
Acox1
Acp1
Acp2
Acp5
Acr
Chrna1
Chrna4
Chrna6
Chrna7
Chrnb1
Chrnb2
Chrne
Acta1
Actb
Actc1
Actg1
Actl7a
Actl7b
Actn2
Actn3
Acta2
Acvr1
Acvr1b
Acvr2a
Acvr2b
Acvrl1
Aspa
Ada
Adam10
Adam11
Adam12
Adam15
Adam17
Adam19
Adam22
Adam4
Adam9
Adamts1
Adcy6
Adcy7
Adcy8
Adcy9
Adcyap1
Adcyap1r1
Add1
Add2
Plin2
Adh1
Adh7
Adh5
Adk
Adm
Gpr182
Cfd
Adnp
Adora1
Adora2a
Adora2b
Adprh
Parp1
Parp2
Adra1b
Adra1a
Adra2a
Adrb1
Adrb2
Adsl
Adssl1
Adss
Avil
Aebp1
Aebp2
Afp
Aga
Acan
Ager
Angpt1
Angpt2
Angpt4
Agrn
Agrp
Gla
Agt
Agtr1a
Agtr2
Agtrap
Nr0b1
Ahr
Ahsg
Aif1
Crybg1
Aip
Ak1
Ak2
Ak4
Akap1
Akap3
Alpl
Akp3
Akt1
Akt2
Alas1
Alas2
Alb
Alcam
Abcd1
Aldh1a1
Aldh2
Aldh3a1
Aldh3a2
Aldoa
Aldoc
Akr1b3
Alk
Alox12
Alox5
Alox5ap
Gfer
Amd1
Ampd3
Mat1a
Amy1
Ang
Ank
Ank1
Ank3
Ankfy1
Anp32a
Slc25a4
Slc25a5
Anxa11
Anxa3
Anxa4
Anxa5
Anxa6
Anxa7
Anxa8
Aoc3
Prdx3
Prdx6
Aox1
Ap1b1
Ap1g1
Ap1g2
Ap1m1
Ap1m2
Ap1s1
Ap2a1
Ap2a2
Ap2m1
Ap3b1
Ap3b2
Ap3d1
Ap3s1
Ap3s2
Ap4m1
Ap4s1
Apaf1
Apba2
Apbb1
Apbb2
Apc
Speg
Apex1
Atg5
Birc3
Birc2
Xiap
Birc5
Api5
Aplp1
Aplp2
Apoa1
Apoa2
Apobec1
Apobec2
Apoc1
Apoc2
Apod
Apoe
Apoh
Nr2f2
App
Aprt
Aqp1
Aqp3
Aqp4
Aqp5
Aqp8
Aqr
Ar
Araf
Rplp0
Arc
Arf1
Arf2
Arf3
Arf4
Arf5
Arf6
Arg2
Rhoa
Rhob
Rhoc
Rhod
Arhgap5
Arhgap6
Arhgdib
Rnd2
Arl4a
Arnt
Arnt2
Arntl
Arpc1b
Art2b
Artn
Arvcf
Arx
Arsb
Arsa
Asah1
Asgr1
Rab27a
Ass1
Astn1
Zfhx3
Ate1
Atf1
Atf2
Atf3
Atf4
Atm
Atox1
Atp1a1
Atp1b1
Atp1b2
Atp1b3
Fxyd2
Atp2a1
Atp2a2
Atp2b2
Atp4a
Atp5a1
Atp5b
Atp5c1
Atp5pb
Atp5g1
Atp5j
Atp5k
Atp6v1a
Atp6v1b2
Atp6v0d1
Atp6v1e1
Atp6v0e
Atp6v0a1
Atp7a
Atp7b
Atp8a1
Atp9a
Atp10a
Atpif1
Atp6v0c
Slc7a1
Slc7a2
Slc7a3
Atrn
Hnrnpd
Auh
Aup1
Pcdh15
Akr1b7
Avp
Axin1
Axin2
Azgp1
Cep131
B2m
Baat
Bach1
Bach2
Bad
Bag1
Bak1
Bard1
Bax
Bcl6b
Bcan
Bcap29
Phb2
Bcat1
Bcat2
Bche
Bckdha
Bckdhb
Bckdk
Bcl10
Bcl2
Bcl2a1d
Bcl2l1
Bcl2l2
Bcl3
Bcl6
Bcl7b
Bcl7c
Opn1sw
Bdkrb1
Bdnf
Bet1
Bex2
Bex3
Bfsp1
Glb1
Bglap
Bglap2
Bgn
Bicd1
Bid
Bik
Bcl2l11
Fabp7
Prdm1
Blk
Blm
Cxcr5
Bmi1
Bmp1
Bmp15
Bmp2
Bmp4
Bmp5
Bmp6
Bmp7
Bmp8a
Bmp8b
Bmpr1a
Bmpr1b
Bmpr2
Bmx
Bnc1
Bnip2
Bnip3
Bnip3l
Bop1
Bst1
Bpgm
Brca1
Brca2
Zfp36l1
Zfp36l2
Brs3
Birc6
Chic1
Bsg
Bsn
Btc
Klf5
Btg1
Btg2
Btg3
Btk
Btrc
Bub1
Bub1b
Bub3
Commd3
Tspo
Serping1
C1qa
C1qb
C1qbp
C1qc
C2
C3
C4b
C5ar1
Hyou1
Cab39
Cacna1a
Cacna1b
Cacna1c
Cacna1d
Cacna1e
Cacna1g
Cacna1s
Cacna2d1
Cacna2d3
Cacnb1
Cacnb2
Cacnb3
Cacnb4
Cacng1
Cacng2
Cacybp
Pdia4
Ddr1
Anxa2
Calb1
Calb2
S100g
Calca
Calcr
Calm1
Calm2
Aspm
Calr
Car8
Calu
Camk2a
Camk2b
Camk2g
Camk4
Caml
Canx
Cap1
Capg
Capn1
Capn2
Capns1
Capn5
Capn6
Capn7
Capza1
Capza2
Capzb
Car11
Car2
Car3
Car4
Car5a
Car7
Cat
Cask
Casp1
Casp12
Casp2
Casp3
Casp6
Casp7
Casp8
Casp9
Casq1
Casq2
Casr
Cast
Ctnna1
Ctnna2
Ctnnb1
Ctnnd1
Cav1
Cav2
Cav3
Runx2
Runx1t1
Cbfa2t2
Cbfa2t3
Cbfb
Cbl
Cbln1
Cbln2
Serpinh1
Cbr1
Cbr2
Cbs
Cbx1
Cbx2
Cbx3
Cbx4
Cbx5
Rb1cc1
Cck
Cckar
Cckbr
Ccna1
Ccna2
Ccnb2
Ccnd1
Ccnd2
Ccnd3
Ccne1
Ccne2
Ccnf
Ccng1
Ccng2
Ccni
Ccnk
Ccnt1
Noct
Ccr6
Ccs
Cct2
Cct3
Cct4
Cct5
Cct6a
Cct6b
Cct7
Cct8
Cd14
Cd151
Cd19
Cd1d1
Cd22
Cd24a
Cd2ap
Cd34
Cd36
Scarb2
Cd37
Cd38
Entpd1
Entpd2
Entpd6
Entpd5
Cd3d
Cd3e
Cd247
Cd4
Cd44
Cd48
Cd5
Cd53
Cd6
Cd63
Cd68
Cd7
Cd72
Cd79a
Cd81
Cd82
Cd83
Cd84
Cd86
Cd8b1
Cd9
Cdc25a
Cdc25b
Cdc25c
Cdk1
Cdk11b
Cdc37
Cdc42
Cdc45
Cdc7
Arhgap31
Cdh1
Cdh11
Cdh13
Cdh15
Cdh17
Cdh2
Cdh3
Cdh4
Cdh5
Cdh6
Cdh8
Cdh9
Cdk2
Cdk4
Cdk5
Cdk5r1
Cdk5r2
Cdk7
Cdkn1a
Cdkn1b
Cdkn1c
Cdkn2a
Cdkn2b
Cdkn2c
Cdkn2d
Cdo1
Cdr2
Mia
Ift81
Cdx1
Cdyl
Cebpa
Cebpz
Cebpd
Cebpg
Celsr1
Cenpa
Cenpb
Cenpc1
Ces1g
Cetn3
Cfh
Cfi
Cfl1
Cfl2
Cflar
Cftr
Cga
Ch25h
Chad
Chat
Chd1
Chek1
Chkb
Chga
Chgb
Chil1
Chka
Chl1
Chm
Chml
Chrd
Chrm1
Chrm3
Chrm4
Chuk
Vsx2
Cidea
Cideb
Elovl3
Patj
Cirbp
Cish
Socs3
Socs1
Cit
Cited1
Ckb
Ckm
Ckmt1
Coro1a
Clca3a1
Clcn2
Clcn3
Clcn4
Clcn5
Clns1a
Cldn1
Cldn3
Cldn4
Cldn5
Clgn
Clk1
Clk2
Clk4
Tpp1
Cln3
Clock
Clta
Clu
Cmah
Cmas
Cxcr2
Ccr1
Ccr5
Ccr7
Ccr8
Ccr10
Ackr3
Abcc2
Cnbp
Cnga2
Cnga3
Cnih1
Cnih2
Plk3
Camp
Cnn1
Cnn2
Cnp
Cnr1
Cnr2
Cntf
Cntfr
Cntn1
Hps3
Cobl
Coch
Coil
Col10a1
Col11a1
Col11a2
Col12a1
Col13a1
Col15a1
Col17a1
Col18a1
Col19a1
Col2a1
Col3a1
Col4a1
Col4a2
Col4a3
Col4a4
Col4a5
Col5a1
Col5a2
Col6a1
Col6a2
Col6a3
Col7a1
Col8a1
Col9a1
Col9a2
Col9a3
Col1a1
Col1a2
Comp
Copa
Cops2
Coq7
Cort
Cox17
Cox4i1
Cox5a
Cox5b
Cox6a1
Cox6a2
Cox6c
Cox7a1
Cox7a2
Cox7c
Cox8a
Cox8b
Cp
Cpd
Cpe
Cpeb1
Cys1
Cplx1
Cplx2
Cpne6
Cpox
Cpt1a
Cpt1b
Cpt2
Cr2
Crabp1
Crabp2
Cradd
Crat
Crcp
Creb1
Creb3
Crebbp
Atf6b
Crem
Crhbp
Crhr1
Crhr2
Crip1
Bcar1
Crk
Crkl
Crlf1
Crmp1
Dpysl2
Pcdha4
Pcdha6
Pcdha7
Pcdha5
Pcdha11
Pcdha10
Cr1l
Hapln1
Cry1
Cry2
Cryaa
Cryab
Cryba1
Cryba2
Cryba4
Crybb1
Crybb2
Crybb3
Crygd
Crygs
Crym
Cryz
Cs
Csf1
Csf1r
Csf2ra
Csf2rb
Csf3r
Csk
Csn1s1
Csnk2a1
Csnk2a2
Csnk2b
Dnajc5
Vcan
Ncan
Smc3
Csrp1
Csrp2
Csrp3
Cst3
Cst7
Cstb
Ctbp1
Ctbp2
Ctcf
Ctf1
Ctla2a
Ctla2b
Pcyt1a
Ctsb
Ctsc
Ctsd
Ctse
Ctsh
Ctsk
Ctsl
Ctss
Cttn
Celf1
Cux1
Cux2
Cx3cr1
Cxadr
Cyb561
Cyba
Cybb
Cycs
Cyct
Cyp11a1
Cyp17a1
Cyp19a1
Cyp1b1
Cyp21a1
Cyp2a12
Cyp2a5
Cyp2b10
Cyp2c38
Cyp2d10
Cyp2e1
Cyp2f2
Cyp2g1
Cyp2j6
Cyp3a11
Cyp3a13
Cyp3a16
Cyp46a1
Cyp4a14
Cyp4b1
Cyp51
Cyp7a1
Cyp7b1
Dab1
Dab2
Dach1
Dad1
Cd55
Cd55b
Dag1
Dgka
Dao
Dapk2
Dapk3
Slc6a3
Daxx
Dbh
Dbi
Dbnl
Dbp
Dbt
Dclk1
Dcc
Eci1
Dck
Dcn
Pcbd1
Vps26c
Dct
Dctn1
Dcx
Ddb1
Ddc
Asap1
Gadd45a
Ddit3
Ddn
Ddost
Ddt
Dhx15
Ddx3x
Ddx4
Ddx5
Ddx6
Dhx9
Degs1
Slc29a2
Des
Dffa
Ackr1
Dgat1
Dgcr6
Dgcr2
Slc25a1
Dhcr7
Dhfr
Diaph1
Dffb
Dio2
Dkk1
Dld
Dlg1
Mpp3
Dlg4
Dlk1
Dll1
Dll3
Dlx1
Dlx2
Dlx5
Dlx6
Dmpk
Dmwd
Dmc1
Dmd
Dmp1
Tmc1
Dnah11
Dnah8
Dnajc1
Dnase1
Dnase2a
Dync1h1
Dync1i1
Dync1i2
Dnm1
Dnm2
Dnmt1
Trdmt1
Dnmt3a
Dnmt3b
Dnpep
Cdk2ap1
Doc2a
Doc2b
Dok1
Dok2
Reep5
Dpagt1
Dpm1
Dpm2
Dpp4
Dpp6
Dr1
Slc26a3
Drd1
Drd2
Drd3
Drd4
Drd5
Drg1
Drg2
Arid3a
Drp2
Atn1
Dsc2
Dsc3
Dscam
Dsg2
Dst
Slc26a2
Dtna
Dtnb
Dvl1
Dvl2
Dvl3
Dyrk1a
Dyrk1b
E2f1
E2f3
E2f5
E4f1
Mapre1
Lefty1
Ebf1
Ebf2
Ebf3
Ebp
Ecel1
Ecm1
Sparcl1
Opn3
Ect2
Eda
Edar
S1pr1
S1pr3
Edil3
Edn1
Edn2
Edn3
Ednra
Ednrb
Phc1
Eed
Eef1a1
Eef1a2
Eef2
Eef2k
Efna1
Efna2
Efna3
Efna4
Efna5
Efnb1
Efnb2
Efnb3
Efs
Egf
Egfr
Rhbdf1
Egr1
Egr2
Egr3
Egr4
Ehd1
Ei24
Eif1a
Eif2s1
Eif2ak3
Eif2b4
Eif3a
Ddx19a
Eif4a1
Eif4a2
Eif4e
Eif4ebp1
Eif4ebp2
Eif4g2
Elf1
Elf5
Elk1
Elk3
Elk4
Ell
Aimp1
Emb
Emd
Mark2
Emp1
Emp2
Emp3
Emx1
Enah
Enam
Enc1
Endog
Eng
Eno1
Eno2
Eno3
Enpep
Epas1
Epb41l1
Epb41l2
Epb41l3
Epb41l4a
Dmtn
Stom
Epc1
Epha4
Epha5
Epha6
Epha7
Epha8
Ephb2
Ephb3
Ephb4
Ephb6
Ephx1
Ephx2
Stx2
Epm2a
Epn1
Epn2
Epo
Epor
Eps15
Eps15l1
Eps8
Lcn5
Nr2f6
Nr2f1
Erbb2
Erbb3
Erbb4
Ercc1
Ercc2
Ercc3
Erf
Erg
Erh
Esd
Amz2
Gnb1l
Esr1
Esr2
Smarcad1
Khdrbs3
Fgd6
Drosha
Chchd2
Celf2
Etv2
Etv1
Etv6
Mpzl2
Mecom
Evi2a
Evi5
Bcl11a
Evl
Evpl
Ewsr1
Ext1
Ext2
Eya1
Eya2
Eya3
Eya4
Ezh1
Ezh2
Sfxn1
F10
F2
F2r
F2rl3
F3
F5
F7
F8
F8a
Faah
Fabp3
Acsl1
Fadd
Ptk2
Faf1
Fah
Fscn1
Fanca
Fancc
Fap
Fas
Fasn
Srsf10
Fat1
Fau
Fbl
Fbln1
Fbln2
Fbn1
Fbn2
Fbp2
Fbp1
Fbrs
Fcer1g
Fcer2a
Fcgr1
Fcgr2b
Fcgr3
Fcgrt
Fcna
Fcnb
Fdft1
Fdx1
Fdxr
Fech
Fem1a
Fem1b
Fen1
Fer
Fes
Lgr5
Fgd1
Fgf1
Fgf10
Fgf11
Fgf12
Fgf13
Fgf14
Fgf17
Fgf18
Fgf2
Fgf7
Fgf8
Fgf9
Fgfr1
Fgfr2
Fgfr3
Fgfr4
Akr1b8
Fgl2
Fgr
Fh1
Fhit
Fhl1
Fhl2
Fhl3
Vegfd
Ppm1g
Smc2
Sh3pxd2a
Ccn2
Fjx1
Fkbp1a
Fkbp1b
Fkbp2
Fkbp4
Fkbp5
Fkbp10
Fkbp7
Fkbp8
Foxm1
Foxn2
Foxf2
Foxs1
Foxb2
Lpin1
Fli1
Flii
Flot1
Flot2
Flt1
Flt3
Flt3l
Flt4
Fmn1
Fmo1
Fmo3
Fmo5
Fmr1
Aff2
Fn1
Fnbp1
Srgap2
Fnta
Folr1
Fos
Fosb
Fosl1
Fosl2
Fpgs
Frat1
Fxn
Ncs1
Frg1
Frk
Fshb
Fshr
Cidec
Brd2
Fst
Fstl1
Fth1
Ftl1
Aktip
Fut1
Fut2
Fut7
Fut9
Fv1
Timm10b
Dtx1
Fxr1
Fyn
Fzd1
Fzd3
Fzd4
Fzd6
Fzd7
Fzd8
Fzd9
G0s2
Xrcc6
Ganab
G6pdx
Slc37a4
Gaa
Gab1
Gab2
Gabpa
Gabpb1
Gabra1
Gabra2
Gabra3
Gabra4
Gabrb1
Gabrb2
Gabrb3
Gabrd
Gabre
Gabrg1
Gabrg2
Gabrg3
Gabrr1
Gabrr2
Slc6a13
Gad1
Gad2
Gal
Galc
B4galnt1
B4galnt2
Galnt1
Galnt3
Galnt4
Galr1
Galr2
Galt
Gamt
Gap43
Gapdh
Gapdhs
Gart
Gas2
Gas6
Gas7
Gast
Gata2
Gata3
Gata5
Gba
Nipsnap2
Gbp2b
Gbp2
Rabac1
Gbx2
Usp15
Mtpn
Gcsam
Gcg
Gcgr
Gch1
Bloc1s1
Kat2a
Nr6a1
Gcnt1
Gcnt2
Gda
Gdap1
Gdap2
Mrps33
Gpd1
Gdf10
Gdf11
Gdf3
Gdf5
Gdf9
Gdi1
Gdi2
Arhgdig
Gpd2
Gdnf
Gem
Gfap
Gfpt1
Gfpt2
Gfra1
Gfra2
Gfra4
Ggh
Ggps1
Ggta1
B4galt1
Ggt1
Gh
Ghr
Ghrh
Ghrhr
Cblif
Tsc22d3
Gpr83
Gja1
Gja4
Gja5
Gjc1
Gjd2
Gjb1
Gjb2
Gjb3
Gjb6
Gk2
Ostm1
Gclc
Gclm
Gli1
Gli2
Gli3
Galk1
Glul
Hagh
Glra1
Glra4
Glrb
Gls
Glud1
Slc6a9
Gm2a
Gnl1
Gna11
Gna12
Gna13
Gna14
Gna15
Gnai1
Gnai2
Gnai3
Gnal
Gnao1
Gnaq
Gnas
Gnat2
Gnaz
Gnb1
Gnb2
Rack1
Gnb3
Gnb4
Gnb5
Gng10
Gng12
Gng2
Gng3
Bscl2
Gng4
Gng5
Gng7
Gng8
Gngt2
Gnmt
Gnpat
Gnrh1
Got1
Got2
Gp1ba
Lrp2
Pdpn
Lilr4b
Lilrb4a
Gp5
Gpaa1
Gpam
Gpc1
Gpc3
Gpc4
Gpr12
S1pr2
Lpar1
Cmklr1
Gpr3
Gpi1
Pigq
Gpld1
Gpm6b
Gpr19
Gpr27
Gpr37
Ptgdr2
Gpr50
Adgrg1
Nmur1
Lancl1
Grk4
Grk5
Gpx1
Gpx2
Gpx3
Gpx5
Gsr
Grb10
Grb2
Grb7
Rhpn1
Gpr162
P3h3
Grcc10
Emg1
Lpcat3
Cdca3
Spsb2
Tle5
Gria1
Gria2
Gria4
Grid1
Grid2
Grik1
Grik2
Grik3
Grik5
Grin1
Grin2a
Grin2b
Grin2c
Grin2d
Nr3c1
Grm1
Grm8
Grn
Cxcl1
Pdia3
Hspa5
Grpr
Gsg1
Haspin
Gspt1
Gspt2
Gss
Gsta2
Gsta3
Gsta4
Gstm1
Gstm2
Gstm3
Gstm4
Gstm5
Gstm6
Gstp2
Gstp1
Gstt1
Gsto1
Gstz1
Gtf2h1
Gtf2h4
Gtf2i
Cfap20
Trip12
Gtpbp1
Thumpd3
Nkx6-2
Guca1a
Guca2a
Gucy2c
Gucy2e
Guk1
Magi1
Gk
Gys1
Gzma
H13
H1f0
H2-Aa
H2-Ab1
Cfb
H2-Eb1
H2-K1
Pfdn6
Slc39a7
H2-Ke6
H2-M3
H2-M9
H2-DMa
H2-DMb2
H2-Oa
H2-Q1
H2-Q10
H2-Q2
H2-Q4
H2-Q7
H2-T23
H2-T24
H3c14
H3f3b
Hadh
Hsd17b10
Hal
Hao1
Hap1
Hars
Has1
Has2
Has3
Hba-a1
Hc
Hccs
Serpind1
Hcfc1
Hck
Hcls1
Hcn1
Hcn2
Hcn3
Ptpn6
Hcrt
Hdac2
Hdac3
Hdac5
Hdac6
Hdc
Hdgf
Hdgfl2
Htt
Hebp1
Hbegf
Hells
Heph
Herc2
Hes1
Hes5
Hexa
Hexb
Hey1
Hey2
Hfe
Foxq1
Foxj1
Foxg1
Foxd1
Hgd
Mst1
Hgs
Hhex
Hhip
Mfsd14a
Hic1
Hif1a
Hint1
Hipk1
Hipk2
Hipk3
Hira
H2ax
Hivep2
Hk1
Hk2
Tfb2m
Hlx
Hmbs
Hmgb1
Hmgn1
Hmgn2
Hmg20b
Hmgb3
Hmgcl
Hmgcr
Hmgcs2
Hmga1
Hmmr
Hmox1
Hmox2
Nr4a1
Hmx2
Jpt1
Onecut1
Hnrnpc
Hnrnpa1
Hnrnpab
Hnrnpk
Hnrnpl
Hp1bp3
Hpse
Hpca
Hpgd
Hprt
Hpx
Hr
Hras
Agfg1
Hrh1
Hrh2
Eif2ak1
Prmt2
Prmt1
Rida
Hs3st1
Hs3st3a1
Hspa8
Hspa1l
Hsd11b1
Hsd11b2
Hsd17b1
Hsd17b2
Hsd17b3
Hsd17b4
Hsd17b7
Hsf1
Hsf2
Dnaja1
Dnajb3
Hsph1
Hspb1
Hspd1
Hspa1b
Hspa2
Hsp90ab1
Hsp90aa1
Hspa4
Hspa9
Hspe1
Sdc2
Hspg2
Ndst1
Trmt2a
Htr1a
Htr1b
Htr1d
Htr1f
Htr2a
Htr2b
Htr2c
Htr3a
Htr4
Htr5a
Htr5b
Htr7
Slc6a4
Elavl1
Elavl2
Elavl3
Elavl4
Hus1
Hyal1
Hyal2
Ica1
Icam1
Icam2
Icam5
Irf8
Id1
Id2
Id3
Id4
Ide
Idh1
Idh3g
Ido1
Ids
Idua
Ier2
Ier3
Ier5
Irgm1
Cxcl10
Ifi203
Ifi47
Ifit1
Ifnab
Ifnar1
Ifnar2
Ifngr1
Ifngr2
Ifrd1
Ifrd2
Cd79b
Igf1
Igf1r
Igf2
Igf2r
Igfals
Igfbp1
Ccn1
Igfbp2
Igfbp3
Igfbp4
Igfbp5
Igfbp6
Il18bp
Jchain
Igll1
Igtp
Cd74
Ikbkb
Ikbkg
Il10ra
Il10rb
Il11
Il11ra1
Il12a
Il12rb1
Il12rb2
Il13ra1
Il15
Il15ra
Il16
Il17ra
Il18
Il1a
Il1b
Il1r1
Il1r2
Irak1
Il1rap
Il1rn
Il18r1
Il2
Il2ra
Il2rg
Il3ra
Il4ra
Il5
Il6ra
Il6st
Il7
Il7r
Il9
Ilf3
Ilk
Fabp6
Gimap1
Lrig1
Impact
Kpnb1
Incenp
Inha
Inhba
Inhbb
Inhbc
Inhbe
Cep250
Inpp1
Inpp5b
Inpp5d
Inppl1
Insr
Eif3e
Invs
Ipp
Irf1
Irf2
Irs1
Irs3
Irs4
Irx1
Irf9
Isl1
Itch
Itga2
Itga2b
Itga3
Itga4
Itga5
Itga6
Itga7
Itgae
Itgal
Itgam
Itgav
Itgax
Itgb1
Itgb1bp1
Itgb2
Itgb3
Eif6
Itgb5
Itgb6
Itgb7
Cd47
Itih1
Itih2
Itih3
Itih4
Itk
Itln1
Stt3a
Itm2a
Itm2b
Itpa
Itpr1
Itpr2
Itpr3
Itsn1
Jag1
Jag2
Jak1
Jak2
Jak3
F11r
Atcay
Jarid2
Jrk
Ush1g
Ajuba
Jun
Junb
Jund
Jup
Kcna1
Kcna2
Kcna3
Kcna4
Kcna5
Kcna6
Kcnab1
Kcnab2
Kcnab3
Kcnb1
Kcnc1
Kcnc3
Kcnd1
Kcnd2
Kcne1
Kcnh1
Kcnh2
Kcnh3
Kcnj10
Kcnj11
Kcnj12
Kcnj15
Kcnj16
Kcnj2
Kcnj3
Kcnj4
Kcnj5
Kcnj6
Kcnj8
Kcnj9
Kcnk1
Kcnk2
Kcnk4
Kcnk5
Kcnk7
Kcnma1
Kcnu1
Kcnq1
Kcnq2
Kcns1
Kcns2
Napsa
Kdr
Mdfic
Khk
Khsrp
Kif11
Kif13a
Kif13b
Kif16b
Kif17
Kif1a
Kif1b
Kif1c
Kif2a
Kif21a
Kif21b
Kif3a
Kif3b
Kif3c
Kif4
Kif5a
Kif5b
Kif5c
Kif7
Kif9
Kifap3
Kifc2
Kifc3
Kin
Uhmk1
Kit
Kl
Fabp5
Klc1
Klc2
Klf1
Klf12
Klf2
Klf3
Klf4
Klf9
Klk1
Kng1
Kpna1
Kpna2
Kpna3
Kpna4
Kpna6
Sspn
Kras
Hivep3
Krt10
Krt14
Krt17
Krt18
Krt27
Krt2
Krt8
Krtap11-1
[truncated: 13,888 more rows]

## Sheet: SCN_TDvsTFD_ZT01 increased
Mrpl40
Cacybp
Hsf2
Sptssa
Hp1bp3
Mrps7
Isy1
Cuta
Abhd3
Rbbp4
Yars
Pcm1
Slc35c2
Arpc2
Sycp3
Celf4
Strip1
Jkamp
Fyttd1
Arfrp1
Glmn
Usp16
Mcm7
Tamm41
Asph
Lsamp
Rtn1
Dhps
Mpp5
Ppp1r1a
Nckipsd
Gtf3a
Pcyox1l
Ufl1
R3hdm1
Ubxn6
Cdipt
Ergic1
Mmp24
Tomm20
Rer1
Marchf7
Chchd3
Dhx32
Mrpl18
Dnajc19
Stoml2
Abhd10
Ndufa10
Dpf1
Ap1m1
Rab31
Nptn
Mad2l1
Sel1l
Ccdc71
Tmed2
Mettl9
Oxld1
Mmab
Rtn3
Arl16
Snd1
Mat2b
Tmem30a
Nudt14
Cnot8
Exoc6b
Cdk4
Supv3l1
Trnau1ap
Mbnl2
Serpine2
Map6
St3gal6
Gga2
Gcat
Blcap
Manf
Pkia
Zfp148
Usp14
Pex10
Pex11a
Rad21
Dnm2
Me2
Arih2
Pycr2
Cbr1
Glrx3
Terf1
Acadl
Arrb2
Rpn1
Edf1
Tpr
Cdc25a
Relt
Tbc1d19
Nek6
Snap29
Pcyox1
Cops5
Fkbp1a
Tm9sf1
Pnma1
Pxk
Zfyve16
Angel2
Slf2
Pcmt1
Spata5
Rexo2
Ythdf2
Wdr36
Zcrb1
Lman1
Sucla2
Wdr46
Hnrnpdl
Cnpy2
Adora2b
Ap1s2
Rhov
Eif5a
Sppl2a
Zfp385a
Tmem86a
Unc50
Rab11a
Syngr2
Pskh1
Egfem1
Rab14
Rae1
Psmd5
Snx14
Serbp1
Cdkl3
Epdr1
Ccdc126
Bola3
Gbe1
Zfp660
Arhgap21
Mrpl58
Prelid1
D230025D16Rik
Kcnc2
Ube2j2
P4htm
Tmem41a
Atp1b1
Npm3
Spr
Cacfd1
Tmem147
Ndufaf4
Mcm6
Aatf
Ehbp1l1
Polr3e
Pdcd6
Vps4a
Rnf14
Hpf1
Ppif
Sqstm1
Mrpl43
Orai3
Arsk
Isyna1
Ppp4r3b
Rps2
Pigk
Tox2
Txndc15
Macroh2a2
Coa6
Cadm1
Moap1
Dusp1
Aph1b
Gamt
Dtymk
2310061I04Rik
Msi2
Akip1
Tor3a
Prcc
Pttg1ip
Stk16
Naxe
Spag4
Pcsk1n
N4bp2l1
Pgam5
Cd83
Uchl5
Nudt16
Ndn
Rbfox3
Dnlz
Arxes2
Nkiras1
Snapin
Csgalnact1
Dbr1
Tmem175
Caml
Timeless
Riok1
Ctsz
Gde1
Snrpf
Tmem183a
Mrpl38
Pmpca
Dda1
Zdhhc16
Klc1
Arl1
Gcsh
Cdc16
Nudc
Bmyc
Dnph1
Rad1
9130401M01Rik
Mettl26
Gatd3a
Tmem230
Fez2
Rpp38
Ramp1
Shq1
Glrx2
Stub1
Uck1
Zfp358
Ppp4c
Cchcr1
Ngrn
Mthfs
Calhm6
Zfp622
Gon7
Dlk1
Tsen15
Commd7
Mtfmt
Fmc1
Dffb
E130311K13Rik
Psmd8
Fdx1
Dnajb6
Thoc3
Idh2
Diaph2
Il12rb1
Noc4l
Tcerg1
Npw
Slc24a2
Mrps9
Zbtb45
Fbxo7
Cltb
Mok
2510002D24Rik
Prss12
Creld2
Slc39a3
Pgrmc1
Pik3ip1
Med29
Rdh14
Sft2d1
Creg1
Pradc1
Rmdn2
Cd81
Dut
Rhbdd2
Trir
Tjap1
BC031181
Snapc1
P2ry1
Chchd10
Hmgn2
Rab28
Rtca
Bcl11a
Pcdhga12
Jdp2
Rfc2
Ctxn1
Dusp23
Edem2
Cox5a
Kti12
2210016L21Rik
0610012G03Rik
Cd55
Ebpl
Sdf2l1
Rps19bp1
Id1
Parl
Tmem120b
Mrps24
Slc10a4
Maf1
Gemin7
Mrpl3
Tpst2
Tspan13
Zfyve21
Nkapl
Faim
Gdf5
Tsfm
C1qtnf4
Fam98c
Vcpkmt
Cmtm3
Fbxl15
Sncb
Osgep
Naaa
Ranbp1
Nupl2
Bloc1s4
Dtd2
Babam1
H2ax
Zfp879
Fam71e1
Tmem203
Pigh
H1f4
Cd320
Fth1
Fam216a
Znhit2
Josd2
Nop53
Mrps28
Ccdc166
Bola1
Gatc
Cck
Gm34962
Avp
Rrm2
Cldn5
Kiss1r
Hes6
Mrps34
Dohh
Junb
Apoe
Cox6a1
Trp53i13
Ndufb2
2310033P09Rik
Tpgs1
2310039H08Rik
Hdhd5
Kcnk16
Thegl

## Sheet: SCN_TDvsTFD_ZT01 decreased
Prl
Dennd2d
Egr3
Tlr4
1700010I14Rik
Otos
Fosb
1700012P22Rik
Slc26a5
Rrad
Sertad1
LOC118567918
Gsdme
Mterf4
Arc
Fosl2
Nr4a2
Klf10
Hinfp
Cdkn1a
Btg2
Nab1
Aimp2
Midn
Uap1
Pld4
Homer1
Foxj2
Grk3
Nr4a3
Crem
Pwwp3b
Slc13a3
Rnf138
Zcchc8
Prpf38b
Morc2a
Polr1a
Hexim2
Mex3c
Gm42372
Lasp1
Dcakd
Wdr75
Slc5a3
Trim26
Mnt
Cop1
Fam13c
Cpd
Rcan1
Hdac5
Nkrf
Htatip2
Arrdc3
Tra2b
Tbc1d15
Srsf3
Ssx2ip
Mcl1
Thap1
Chordc1
Cidea
Atic
Anxa6
Nop2
Fam131a
Smarca5
Psen1
Gdap2
Sbno1
Sptlc1
Gskip
Ube2w
Thoc2
Arf3
Atp6v0e
Usf1

## Sheet: SCN_TDvsTFD_ZT07 increased 
Fkbp3
Cnbp
Sumo3
Psmd1
Zcchc18
Gprasp1
Septin5
Cct8
Rab3a
Bcas2
Rbbp7
Ppa1
Ywhaq
Babam2
Mydgf
Ensa
Map1b
Cnrip1
Atxn10
Thrap3
Gm2a
Slc25a11
Stx7
Gdpd1
Slc9a7
Ssbp2
Cacybp
Edil3
Apoo
Rbbp4
Antkmt
Gstcd
Hnrnpa3
Cisd1
Rnps1
Leprot
Cfl2
Pea15a
Degs1
Fam3a
Eif4e2
Srp9
Ube2a
Syn2
Arl6
Gnaz
Camk2b
Aasdhppt
Vipr2
Glrx
Ppa2
Nol4
Stard7
Praf2
Cul1
Gcdh
Zfyve19
Smim20
Anapc5
Smarca4
Ube4a
Phactr3
Mrpl44
Riiad1
Tgfa
Tmx1
Hspa9
Iqcb1
Atpaf2
Galt
Ube4b
Ethe1
Gpatch8
Cirbp
Hint2
Dync1i1
Serinc3
Marcksl1
Nrcam
Pon2
Abr
Nfkbib
Calm1
Jkamp
Ncbp2
Mrps18b
Kctd2
Tpm3
Sptbn2
Septin6
Slc39a12
Nfs1
Reep2
Plpp3
Cript
Nipsnap2
Fyttd1
Ssxa1
Srrm2
Tmem254a
Gpr108
Fam168a
Myh7
Dbp
5730409E04Rik
Cbr1
Dars
Fam76a
Setd4
Cdc42se2
Gtf2f1
Rnf32
Rps6ka6
Txndc11
Eva1a
Nsg2
Fam122b
Serinc1
Svip
Chchd6
Scrn1
Coch
Gsta4
Bhlhe40
Mat2b
Atcay
Cacnb3
Camk2g
Slc25a18
Fggy
Negr1
Get1
Rpl36
Lancl2
Syap1
Rrp36
Abcd2
Ptk2b
Ykt6
Rab1a
C87436
Serpine2
Ugt1a6a
Ank
Dtnbp1
Tvp23a
Hgs
Egfl7
Pcca
Alg5
Mrpl46
Gtf3c6
Chgb
Adnp2
St3gal6
Spg7
Gyg
H3f3b
Rasgef1a
Nxph1
Krt10
Rab26
Vangl2
Tfb1m
Pnliprp2
Psmd6
Actl6b
Snapc3
Kirrel3
Vdac2
Pebp1
Zfpm2
Ubxn6
Spsb2
Chpf2
Krit1
Pabpc4
Rad21
Tcn2
Sycp3
Sh3gl2
Cplane2
Usp16
Palm
Casd1
Igfbp5
Stoml2
Cxxc5
Fbxl2
Irf3
Rcan2
Ndufa10
Dtx3
Ldb2
Tcaim
Mmp24
Cryl1
Lamb3
Mrpl58
Ypel4
Cdipt
Aplp2
4833439L19Rik
Tbc1d25
Rela
Pcbp4
Coq9
Plekhj1
Atp6v1h
Msra
Prss23
Mxra8
Sybu
Pcyox1
Mbnl2
B3gnt7
Tollip
Hdac5
Tmem47
Ice1
Tomm20
Pigs
Rbbp6
Poc5
Arrb2
Extl2
Dpf1
Gda
Rtn1
Eef2k
Eci1
Sf1
Arxes2
Irs4
Dnajc4
Dnttip1
Kndc1
Pcmt1
6330403K07Rik
Lhpp
Nrg3
Mmgt1
Mrpl17
Epdr1
Rpl13-ps6
Arsa
Rab14
Ccng1
Rab4a
Zfp446
Ntng1
Mars1
Hip1r
Pcbp1
Cfap97d2
Edf1
Adi1
Pnisr
Aspscr1
Sntb1
Stk16
Mmd2
Vim
Rbck1
Nek6
Qtrt1
Serbp1
Ythdf2
Agk
Rhbdl1
Pycr2
Nudt16
Qpctl
Msi2
Mrpl9
Hnrnpm
Rnf138rt1
Nudt14
Ube2e1
Coro1c
Zfp612
Shd
Chst8
Nubpl
Ipo11
Ppp1r15a
Pkia
Mvb12a
Ajap1
Txnl1
Lmo4
Pex10
Smim14
Rbm12
Dnm2
Exd1
Comtd1
Psmd5
Ccn3
Mboat7
Oaz2
Ggnbp2
Abhd10
Zcrb1
Acadl
Traf3ip2
Myo7a
Robo3
Npm3
E130311K13Rik
Rnf14
Rbfox3
Miip
Klhdc3
Moap1
Shb
Rae1
Naxe
Doc2b
Ube2ql1
Klc1
Trappc5
Timeless
Smarcc2
Gamt
Srsf5
Nrip3
Zfp692
Nfkbie
Emc6
Fam162a
Sucla2
Ehbp1l1
Igsf21
Ntan1
Zdhhc16
Snd1
B3gat2
Tmem59
Sel1l
Asprv1
Ubald2
Mcm6
Celf5
Pm20d2
Oasl1
Ube2j2
Adora2b
Wbp2
Rprm
Mrpl18
Dnajb11
Smndc1
Pdk3
Gpr39
Htatip2
Litaf
Pdgfd
2510002D24Rik
Fsbp
Plcg2
Aatf
Rph3al
Rnf123
Tmcc3
Cpq
Wdr46
Stk40
Pgf
Slc35b3
Cacng2
Arsk
Gbe1
Coa6
Fos
Hnrnpdl
Tekt2
Slc41a3
Cnn3
Enoph1
Armcx5
Mrpl3
Zbtb14
Itm2c
Sin3b
Sik1
Heyl
Eif3h
Nudc
Commd7
H2bc18
Fig4
Cmip
Psmd8
Dusp1
Pdcd6
Akip1
Fam181a
Rps6ka4
Dbn1
Uchl5
Plekha5
Calr
Zfhx3
Chchd3
Gramd1a
Fbxw9
Fam189a2
Flot1
Dnajb6
Tsen15
Klhl33
Ctsz
Rgcc
Tor3a
Nudt1
Bok
Mrps9
Dhrs11
Bhlhe41
Bicd2
Zfp358
Myrfl
Uqcrc1
Kcnk2
Pak6
Prodh
Plcb2
Pttg1ip
Lmna
Ndn
Syt3
Alkbh6
Zfand2b
Ckb
Prlhr
Eif2ak1
Snapin
Ppm1j
Dnlz
Uggt2
Mrpl36
Zfp36l1
Dctd
Cct4
Shq1
Tmem52
Nudt18
Mthfs
Cib2
BC031181
Tmem86a
Slc32a1
Nr1d1
Slc25a10
Fus
Peg3
Mcrip2
Tmem191c
Cd83
Rfc2
Coq10b
Atrip
N4bp2l1
Dctn1
Tmem125
Bmyc
Ier3
Faah
Abhd14b
Gtdc1
Fam155a
Slc45a4
Bin1
Ngrn
Tjap1
Cltb
Cybc1
Ppcs
Dusp23
Nap1l5
Pgrmc1
Jdp2
Rbm42
Hebp2
F3
Klhl26
Trmt44
Speg
H2ax
Tox2
Clec11a
Gatd3a
Dlk1
Cavin3
Sdf2l1
Stum
Cacnb2
Col4a1
Ctxn1
Mok
Spaca6
Klf10
Mrpl34
Herpud1
Synpo2
Gas2
Ulk4
Kti12
Lin7b
Sft2d1
Pllp
C1qtnf4
Mlf1
Ramp1
Disp1
Tmem266
Dtd2
Rbm33
Tcerg1
Lypd3
Pcdha5
Ddx54
Crygd
Pigh
Stk3
Guf1
Id1
Grm7
Prok2
Tnrc18
Nat14
Pex14
Rhbdd2
Babam1
Slc6a20a
Tedc2
Nfil3
Id3
Dennd6b
Krtcap3
Olfml2b
Ssbp4
Cox5a
Bola1
LOC118568567
Kcns2
Mrps34
H2-Ke6
Mettl26
Gon7
Gm34962
Cd109
Wsb1
Hspa2
Sncb
Nphp4
Nop53
LOC118568312
Stx2
Sst
Thumpd2
Cmtm3
Kcne4
Akap8l
Ciart
Dohh
Ap1s3
Fuz
Fam71e1
Pnliprp1
Csrnp1
Dennd3
Gm33049
H2-K1
Myo3a
Gm48552
Tpgs1
Eva1c
Clptm1
Cck
Ddit4
2310039H08Rik
Smc1b
Sympk
Tfeb
Bbc3
Rasl11b
Zfp296
Apobr
Arhgap11a
Junb
Ier2
Etd
Ccn1
Ms4a6b
Afmid
Wdr72
Birc5
Ccl2
Glipr1
Muc13
Cldn4
Fbp1
Cfap221
Nlrc4
Anapc11
Ucma
Trpc6
Atp2a1
Sp7
Rassf6
Bicdl2
Ccn2
Tafa2
Il2ra
Atp4a
Vti1a
Igll1
Ptpn3
Ccdc88b
Prrt3
Phex

## Sheet: SCN_TDvsTFD_ZT07 decreased
Cybb
Ptprq
Cga
Xkr7
Ccdc14
Rnf135
Galntl5
Otos
Mreg
Glt6d1
Aoc2
Xkrx
Spry3
Lin28b
Zfp14
Pard6b
Fbxl20
Depp1
Tbc1d2b
Prss50
Rsrp1
Gen1
Kmt2b
Mtnr1a
Kcnk10
Gnpda2
Zfp629
Ercc6
Spred2
Gm527
Zfp46
1810037I17Rik
Cspp1
Npy6r
Chsy3
Heatr5a
Zfp455
Rab39
Cep192
Csrnp2
Rhpn2
Ranbp10
Xndc1
Sike1
Stard13
Hinfp
Kctd21
Hdx
Map2k3
Wnt5a
Dimt1
Spire2
Uhrf1bp1
Mylip
Myt1
Itih2
Fam114a1
Tmem74
Atp13a3
Ythdc2
Ndst3
Setmar
Gmppb
Prlr
Ccnf
Tob2
Zfp354a
Usp25
Simc1
Arnt
Dcp2
Gm51792
Hacl1
Zfp799
Zdhhc12
Osbpl5
Capn15
Bfar
Mospd2
Tut4
Zfp456
Traf3ip1
Bbs12
Zfp592
Dnmbp
Tmem229b
Kctd18
Colgalt1
Drd1
Hexim2
Bdnf
Klhl42
Lurap1
Sox13
Ccdc173
Il12rb2
Fut9
Fbxl3
Nup188
Zfp72
Zfp273
Smug1
Rras2
Zfp280d
Traf3ip3
Cbx1
Eed
Pla2g15
Mief1
Kcna4
Tbc1d15
Ikbkb
Rfwd3
Wdr92
Gm19428
Pdcd7
Zfp691
Wdr75
Map4k5
Zfp12
Spen
Rcc1
Osbpl11
Dcakd
Patl1
Ints2
Rbm5
Fgd6
Utp25
Prpf38b
Slc15a4
Ubxn2a
Traf2
Mphosph8
Kctd7
Acad11
Klhl28
Tmem200c
Plekha8
Zfp748
Mospd1
Zfp449
Spast
Mex3c
Slf1
Ccp110
Slc66a1
Zfp598
Ankrd37
Cep104
Phf23
Fam43a
Exo5
Tmem265
Zik1
Prdm4
Cmtr2
Syk
Naa15
Taf8
Bms1
Zfp84
Trim27
Cpeb4
Zscan20
Bivm
Zfp260
Cnot6l
Mtf2
Zbtb10
Kctd20
Ints8
Crnkl1
Mettl6
Prdm9
Trim33
Inpp5b
Lipt1
Ttf1
Ammecr1
Rgs7
Zfp566
Khdc4
D11Wsu47e
0610009B22Rik
Nup35
Virma
Frmd8
Ninl
Kif20a
Hilpda
Dlx5
Gemin6
Brpf1
Pip4k2c
Tor1aip1
Larp1
Zfp3
2310057M21Rik
Zfp790
Zfp568
Scly
A130010J15Rik
Rgs3
Peak1
Cldn6
Zfp558
AI597479
Rnf169
Gm12258
Zfp30
Prkd1
Fbxo42
Slc30a5
Hps3
Retreg3
Kdr
Inpp5e
Fam98a
Cwf19l2
3300002I08Rik
Tpr
Taf2
Swt1
Mrps21
Cdk12
Aurka
Otud4
Tefm
Zfp868
Klhl11
Fbxo28
Spam1
Ipp
Kbtbd7
Maml1
Gm10033
Zfp286
Tab2
Mterf1a
Ahctf1
Dis3
Gskip
Hmces
Vwa5b2
Nemf
Ttc26
Tstd2
Zfp354c
Zfp623
Gm10323
Mier3
Casp8ap2
Kdm4a
Trim32
Pars2
Papolg
Atxn3
Apln
Xab2
Cnpy4
Lrif1
Mga
Poglut2
Zfp712
Klf6
Itgbl1
Ccdc39
Hus1
Usp15
Zfp418
Zkscan3
Phf8
Smarcad1
Sertad2
Zswim5
Cenpp
Wwp1
Pcgf3
Zfp420
Fsd1l
Srsf12
Rasa1
Ust
Top3a
Pms1
Map10
Fastkd5
Rpusd1
Rnf216
Rims1
Sytl5
Coq3
Pop4
Npy5r
Atg2a
AW209491
Rrp1b
Clk4
Kdm5b
Kdm4c
Dolpp1
Spindoc
Rad17
Dmd
Psmg3
Pde4a
Wdr44
Ing4
Zfp961
Parp11
Gabpa
Cep97
Thoc2l
Cnot6
Kdm2a
Trip11
Brd3os
Ell2
Ccdc130
Nup54
Ptpn9
Zfp960
Mlx
Bcdin3d
Zfp128
Nol10
Fam151a
Ccdc186
Zfp58
Rps6ka5
Gga3
Ptpn12
Ankrd26
Faap24
Flrt3
Timm29
Klhl20
Celf1
Alg11
Ccnk
Zfp939
Gigyf2
Gm5784
Aqr
Ctns
Max
Oma1
Zfp950
Numb
Lmtk2
Itch
Ccdc127
Gm21297
Acer3
Cdh11
Mfn1
Csnk1g1
Tor1aip2
Fan1
Unc79
Sbf2
Sox5
L3mbtl2
Lipa
Cep350
Nkiras2
Slc29a2
Cep120
Emsy
Lnpep
Htd2
Zfand5
Tada2a
Ppfia1
Hltf
Gm40881
Adm
Ercc4
Syt14
Srbd1
Armc7
Crebrf
Zc3h8
Btg1
Commd2
Zfp143
Nkrf
Rnft1
Vps54
Sos1
Arntl
Epha7
Sec24c
Ing3
Hmgcl
Mdga2
Tmem177
Smyd4
Qtrt2
Obi1
Cdh10
Thoc2
Gemin2
Agfg1
Ints9
Nfrkb
Tbccd1
Ddx27
Polr2h
Ccdc43
Ppwd1
Cbx8
Mrm3
Ifrd2
Mrps11
Zfp383
Banp
Sacs
Card6
Zfp410
Mbip
Elovl6
Iars
Itsn2
Srek1ip1
Aco1
Pomk
Bcl7a
Cc2d2a
Tnrc6b
Sephs1
Lgalsl
Gtf2e1
Hmgcll1
Ncapd3
Srpk1
Tbc1d10b
Dennd4a
Gtf2a1
Cnksr2
Tma16
Acat1
Mgat4c
Gm10476
Tti1
9330159F19Rik
Ptprn
Shc3
Lrrtm2
Utp15
Zscan21
Nop2
Wdr33
Luc7l3
Insyn2b
Lin37
Mbtps1
Ago1
Gspt2
Wee1
Naa25
Gne
Fmnl2
Crebl2
Cpne1
Rb1cc1
Akap17b
Yju2
Thap2
Casp3
Abce1
Chd9
Luc7l
Yae1d1
Lrrc55
Tbp
Map9
Zfp26
Pdik1l
Thap1
Gemin5
Sult2b1
Psen1
Kin
Golga1
Zscan26
Pibf1
Ap1g1
Bop1
Gpx3
Atp6v0e
Hmgb3
Slc2a3
Gpr85
Raph1
Pld3
Lrrc57
Rrm1
Abhd6
Gdap2
Plxnb2
Med13
Pik3c3
Nox4
Pus3
Nanp
Caprin1
Ehmt1
Nup43
Uspl1
Btbd8
Mtmr1
Zfp91
Ptbp2
Pdf
Igip
Myo10
Gm35315
Ppp6c
Rfc1
Hyal2
Akt3
Tmem109
Zfp532
Clk3
Top1
Ddx10
Zbtb7a
Arid5b
Tmem38b
Foxn3
Zfp119b
Dnajb4
Purg
Trim26
Gdpgp1
Med12l
Anapc10
Exosc9
Morc3
Wdr59
Clip1
Kcna3
Chordc1
Alas1
Lrp6
Bud31
Ddx18
Upf2
Ddx47
Golph3l
Fam110a
Coa4
Nnat
Rnf185
Dhx8
Nol8
Phf6
Plpbp
B3galt2
Etv1
Nek4
Mvd
Lsm8
Cwc25
Trio
Esf1
Fam136a
Sult5a1
Mtrr
Gm4924
Zmym4
Yy1
Ak2
Sap30bp
Tnfaip1
Rpf2
Rab30
Cdc27
Hdac8
Smad5
Bccip
Ric8a
Rab33b
Taf12
Tial1
Snupn
Zfp64
Utp23
4930453N24Rik
Abraxas2
Zkscan6
Rexo4
Smc5
Sfmbt1
Ncbp1
Fndc3b
Micu3
Sc5d
Map2k6
Dkk2
Kif2a
Jrk
Gfod2
Cstf3
Xpo1
Clpb
Mrm2
Pnn
Flcn
Copb1
Rnf121
Zfp322a
Ggps1
Rnd3
Ssx2ip
Hmgcr
Naa80
Lage3
Psmg2
Tmem216
Acbd5
Zfp949
Aebp2
Magi3
Cept1
Pip5k1c
Rsf1
Sub1
Ncoa7
Zmym5
Rnf6
Rps27l
Nme6
Zfp687
Zswim1
Tmem69
Polr1e
Rprd1b
Hdhd3
Cers4
Rnd1
Ppm1e
Pdxdc1
Smarca5
Snx1
Smc2
Tmem101
Fam222b
4921524J17Rik
Nup62cl
Ndufaf7
Ugp2
Sbno1
Arid4a
P4ha1
Leo1
Ddx56
Sec11a
Vps26a
Mybbp1a
Elavl1
Ubr1
Zkscan16
Ufsp2
Orc4
Polr2j
Mob2
Kansl2
Tmed4
Cops2
Dr1
Nelfa
Med7
Zc3hc1
Brd8
Snx6
Prpf6
Galnt1
Rps6kb1
Ctr9
Sbds
Phax
Rnf13
Mxd4
Med18
Pak2
Gria4
Tars
Pes1
Nudcd1
Tssc4
Pgap4
Pdcd5
Sec13
Ppid
Pafah1b1

## Sheet: Background PVN
Pzp
Aanat
Aatk
Abca1
Abca4
Abca2
Abcb7
Abcg1
Abi1
Abl1
Abl2
Acadl
Acadm
Acadvl
Acads
Slc33a1
Asic2
Asic1
Ace
Ache
Apoc4
Macf1
Aco1
Aco2
Acox1
Acp1
Acp2
Acp5
Acr
Chrna1
Chrna4
Chrna6
Chrna7
Chrnb1
Chrnb2
Chrne
Acta1
Actb
Actg1
Actl7a
Actl7b
Actn2
Actn3
Acta2
Acvr1
Acvr1b
Acvr2a
Acvr2b
Acvrl1
Aspa
Ada
Adam10
Adam11
Adam12
Adam15
Adam17
Adam19
Adam22
Adam8
Adam9
Adamts1
Adcy6
Adcy7
Adcy8
Adcy9
Adcyap1
Adcyap1r1
Add1
Add2
Plin2
Adh1
Adh7
Adh5
Adk
Adm
Gpr182
Cfd
Adnp
Adora1
Adora2a
Adora2b
Adprh
Parp1
Parp2
Adra1b
Adra1a
Adra2a
Adra2b
Adra2c
Adrb1
Adrb2
Adsl
Adssl1
Adss
Avil
Aebp1
Aebp2
Crisp1
Afp
Aga
Ager
Angpt1
Angpt2
Angpt4
Agrn
Agrp
Gla
Agt
Agtr1a
Agtr2
Agtrap
Nr0b1
Ahr
Ahrr
Ahsg
Aif1
Crybg1
Aip
Ak1
Ak2
Ak4
Akap1
Akap3
Alpl
Akp3
Alppl2
Akt1
Akt2
Alas1
Alas2
Alb
Alcam
Abcd1
Aldh1a1
Aldh2
Aldh3a2
Aldoa
Aldoc
Akr1b3
Alk
Alox12
Alox12e
Alox12b
Alox5
Alox5ap
Gfer
Amd1
Ampd3
Mat1a
Amy1
Ang
Ank
Ank1
Ank3
Ankfy1
Anp32a
Slc25a4
Slc25a5
Anxa11
Anxa3
Anxa4
Anxa5
Anxa6
Anxa7
Anxa8
Aoc3
Prdx3
Prdx6
Aox1
Ap1b1
Ap1g1
Ap1g2
Ap1m1
Ap1m2
Ap1s1
Ap2a1
Ap2a2
Ap2m1
Ap3b1
Ap3b2
Ap3d1
Ap3s1
Ap3s2
Ap4m1
Ap4s1
Apaf1
Apba2
Apbb1
Apbb2
Apc
Speg
Apex1
Atg5
Birc3
Birc2
Xiap
Birc5
Api5
Aplp1
Aplp2
Apoa1
Apoa2
Apobec1
Apobec2
Apoc1
Apoc2
Apod
Apoe
Apoh
Nr2f2
App
Aprt
Aqp1
Aqp3
Aqp4
Aqr
Ar
Araf
Rplp0
Arc
Areg
Arf1
Arf2
Arf3
Arf4
Arf5
Arf6
Arg2
Rhoa
Rhob
Rhoc
Rhod
Arhgap5
Arhgap6
Arhgdib
Rnd2
Arl4a
Arnt
Arnt2
Arntl
Arpc1b
Art2b
Art5
Artn
Arvcf
Arx
Arsb
Arsa
Asah1
Asgr1
Rab27a
Ass1
Astn1
Zfhx3
Ate1
Atf1
Atf2
Atf3
Atf4
Atm
Neurod6
Atox1
Atp1a1
Atp1b1
Atp1b2
Atp1b3
Fxyd2
Atp2a1
Atp2a2
Atp2b2
Atp4a
Atp5a1
Atp5b
Atp5c1
Atp5pb
Atp5g1
Atp5j
Atp5k
Atp6v1a
Atp6v1b2
Atp6v0d1
Atp6v1e1
Atp6v0e
Atp6v0a1
Atp7a
Atp7b
Atp8a1
Atp9a
Atp10a
Atpif1
Atp6v0c
Slc7a1
Slc7a2
Slc7a3
Atrn
Hnrnpd
Auh
Aup1
Pcdh15
Akr1b7
Avp
Axin1
Axin2
Azgp1
Cep131
B2m
Baat
Bach1
Bach2
Bad
Bag1
Bak1
Bard1
Barx2
Bax
Bcl6b
Bcan
Bcap29
Phb2
Bcat1
Bcat2
Bche
Bckdha
Bckdhb
Bckdk
Bcl10
Bcl2
Bcl2a1d
Bcl2l1
Bcl2l2
Bcl3
Bcl6
Bcl7b
Bcl7c
Opn1sw
Bdkrb1
Bdkrb2
Bdnf
Bet1
Bex2
Bex3
Bfsp1
Glb1
Bglap
Bglap2
Bgn
Bicd1
Bid
Bik
Bcl2l11
Fabp7
Prdm1
Blk
Blm
Cxcr5
Bmi1
Bmp1
Bmp15
Bmp2
Bmp4
Bmp5
Bmp6
Bmp7
Bmp8a
Bmp8b
Bmpr1a
Bmpr1b
Bmpr2
Bmx
Bnc1
Bnip2
Bnip3
Bnip3l
Bop1
Bst1
Bpgm
Brca1
Brca2
Zfp36l1
Zfp36l2
Brs3
Birc6
Chic1
Bsg
Bsn
Btc
Klf5
Btg1
Btg2
Btg3
Btk
Btn1a1
Btrc
Bub1
Bub1b
Bub3
Commd3
Tspo
Serping1
C1qa
C1qb
C1qbp
C1qc
C2
Ciita
C3
C3ar1
C4b
C4bp
C5ar1
C6
C9
Hyou1
Cab39
Cacna1a
Cacna1b
Cacna1c
Cacna1d
Cacna1e
Cacna1g
Cacna1s
Cacna2d1
Cacna2d3
Cacnb1
Cacnb2
Cacnb3
Cacnb4
Cacng1
Cacng2
Cacybp
Pdia4
Ddr1
Anxa2
Calb1
Calb2
S100g
Calca
Calcr
Calm1
Calm2
Aspm
Calr
Car8
Calu
Camk2a
Camk2b
Camk2g
Camk4
Caml
Canx
Cap1
Capg
Capn1
Capn2
Capn3
Capns1
Capn5
Capn6
Capn7
Capza1
Capza2
Capzb
Car11
Car2
Car3
Car4
Car5a
Car7
Nr1i3
Cat
Cask
Casp1
Casp12
Casp2
Casp3
Casp6
Casp7
Casp8
Casp9
Casq1
Casq2
Casr
Cast
Ctnna1
Ctnna2
Ctnnb1
Ctnnd1
Cav1
Cav2
Cav3
Runx2
Runx1t1
Cbfa2t2
Cbfa2t3
Cbfb
Cbl
Cbln1
Cbln2
Serpinh1
Cbr1
Cbs
Cbx1
Cbx2
Cbx3
Cbx4
Cbx5
Rb1cc1
Cck
Cckar
Cckbr
Ccna1
Ccna2
Ccnb2
Ccnd1
Ccnd2
Ccnd3
Ccne1
Ccne2
Ccnf
Ccng1
Ccng2
Ccni
Ccnk
Ccnt1
Noct
Ccr6
Ccs
Cct2
Cct3
Cct4
Cct5
Cct6a
Cct6b
Cct7
Cct8
Cd14
Cd151
Cd19
Cd1d1
Cd2
Ms4a1
Cd22
Cd24a
Cd2ap
Cd34
Cd36
Scarb2
Cd37
Cd38
Entpd1
Entpd2
Entpd6
Entpd5
Cd3d
Cd3e
Cd3g
Cd247
Cd4
Cd44
Cd48
Cd5
Cd53
Cd6
Cd63
Cd68
Cd69
Cd7
Cd72
Cd79a
Cd80
Cd81
Cd82
Cd83
Cd84
Cd86
Cd8a
Cd8b1
Cd9
Cdc25a
Cdc25b
Cdc25c
Cdk1
Cdk11b
Cdc37
Cdc42
Cdc45
Cdc7
Arhgap31
Cdh11
Cdh13
Cdh17
Cdh2
Cdh3
Cdh4
Cdh5
Cdh6
Cdh8
Cdh9
Cdk2
Cdk4
Cdk5
Cdk5r1
Cdk5r2
Cdk6
Cdk7
Cdkn1a
Cdkn1b
Cdkn1c
Cdkn2a
Cdkn2b
Cdkn2c
Cdkn2d
Cdo1
Cdr2
Mia
Ift81
Cdx4
Cdyl
Cebpa
Cebpz
Cebpg
Celsr1
Cenpa
Cenpb
Cenpc1
Ces1g
Cetn3
Cfc1
Cfh
Cfi
Cfl1
Cfl2
Cflar
Cftr
Ch25h
Chad
Chat
Chd1
Chek1
Chkb
Chga
Chgb
Chil1
Ovgp1
Chka
Chl1
Chm
Chml
Chrd
Chrm1
Chrm3
Chrm4
Chuk
Vsx2
Cidea
Cideb
Elovl3
Patj
Cirbp
Cish
Socs3
Socs1
Cit
Cited1
Ckb
Ckm
Ckmt1
Coro1a
Clca3a1
Clcn2
Clcn3
Clcn4
Clcn5
Clns1a
Cldn1
Cldn3
Cldn4
Cldn5
Clgn
Clk1
Clk2
Clk4
Tpp1
Cln3
Clock
Clta
Clu
Cmah
Cmas
Cxcr2
Ccr1
Ccr9
Ccr5
Ccr7
Ccr8
Ccr10
Ackr3
Abcc2
Cnbp
Cnga2
Cnga3
Cnih1
Cnih2
Plk3
Camp
Cnn1
Cnn2
Cnp
Cnr1
Cnr2
Cntf
Cntfr
Cntn1
Hps3
Cobl
Coch
Coil
Col10a1
Col11a1
Col11a2
Col12a1
Col13a1
Col15a1
Col17a1
Col18a1
Col2a1
Col3a1
Col4a1
Col4a2
Col4a3
Col4a4
Col4a5
Col5a1
Col5a2
Col6a1
Col6a2
Col6a3
Col7a1
Col8a1
Col9a1
Col9a2
Col9a3
Col1a1
Col1a2
Comp
Copa
Cops2
Coq7
Cort
Cox17
Cox4i1
Cox5a
Cox5b
Cox6a1
Cox6c
Cox7a1
Cox7a2
Cox7c
Cox8a
Cox8b
Cp
Cpd
Cpe
Cpeb1
Cys1
Cplx1
Cplx2
Cpne6
Cpox
Cpt1a
Cpt1b
Cpt2
Cr2
Crabp1
Crabp2
Cradd
Crat
Crcp
Creb1
Creb3
Crebbp
Atf6b
Crem
Crh
Crhbp
Crhr1
Crhr2
Crip1
Bcar1
Crk
Crkl
Crlf1
Crmp1
Dpysl2
Pcdha4
Pcdha6
Pcdha7
Pcdha5
Pcdha11
Pcdha10
Cr1l
Hapln1
Cry1
Cry2
Cryaa
Cryab
Cryba1
Cryba2
Cryba4
Crybb1
Crybb2
Crybb3
Crygd
Crygs
Crym
Cryz
Cs
Csf1
Csf1r
Csf2ra
Csf2rb
Csf3r
Csk
Csn1s1
Csnk2a1
Csnk2a2
Csnk2b
Dnajc5
Vcan
Ncan
Smc3
Csrp1
Csrp2
Csrp3
Cst3
Cst7
Cstb
Ctbp1
Ctbp2
Ctcf
Ctf1
Ctla2a
Ctla2b
Pcyt1a
Ctsb
Ctsc
Ctsd
Ctse
Ctsh
Ctsk
Ctsl
Ctss
Cttn
Celf1
Cux1
Cux2
Cx3cr1
Cxadr
Cyb561
Cyba
Cybb
Cycs
Cyct
Cyp11a1
Cyp17a1
Cyp19a1
Cyp1a1
Cyp1b1
Cyp21a1
Cyp2a12
Cyp2a5
Cyp2b10
Cyp2d10
Cyp2e1
Cyp2f2
Cyp2g1
Cyp2j6
Cyp3a11
Cyp46a1
Cyp4a14
Cyp4b1
Cyp51
Cyp7b1
Dab1
Dab2
Dach1
Dad1
Cd55
Cd55b
Dag1
Dgka
Dao
Dapk2
Dapk3
Slc6a3
Daxx
Dbh
Dbi
Dbnl
Dbp
Dbt
Dclk1
Dcc
Eci1
Dck
Dcn
Pcbd1
Dcpp1
Vps26c
Dct
Dctn1
Dcx
Ddb1
Ddc
Asap1
Gadd45a
Ddit3
Ddn
Ddost
Ddt
Dhx15
Ddx3x
Ddx4
Ddx5
Ddx6
Dhx9
Degs1
Slc29a2
Twist2
Des
Dffa
Ackr1
Dgat1
Dgcr6
Dgcr2
Slc25a1
Dhcr7
Dhfr
Diaph1
Dffb
Dio2
Dkk1
Dld
Dlg1
Mpp3
Dlg4
Dlk1
Dll1
Dlx1
Dlx2
Dlx5
Dlx6
Dmpk
Dmwd
Dmc1
Dmd
Dmp1
Tmc1
Dnah11
Dnah8
Dnajc1
Dnase2a
Dync1h1
Dync1i1
Dync1i2
Dnm1
Dnm2
Dnmt1
Trdmt1
Dnmt3a
Dnmt3b
Dnpep
Cdk2ap1
Doc2a
Doc2b
Dok1
Dok2
Reep5
Dpagt1
Dpm1
Dpm2
Dpp4
Dpp6
Dr1
Slc26a3
Drd1
Drd2
Drd3
Drd4
Drd5
Drg1
Drg2
Drp2
Atn1
Dsc2
Dscam
Dsg2
Epyc
Dst
Slc26a2
Dtna
Dtnb
Dvl1
Dvl2
Dvl3
Dyrk1a
Dyrk1b
E2f1
E2f3
E2f5
E4f1
Mapre1
Lefty1
Ebf1
Ebf2
Ebf3
Ebp
Ecel1
Ecm1
Sparcl1
Opn3
Ect2
Eda
Edar
S1pr1
S1pr3
Edil3
Edn1
Edn2
Edn3
Ednra
Ednrb
Phc1
Eed
Eef1a1
Eef1a2
Eef2
Eef2k
Efna1
Efna2
Efna3
Efna4
Efna5
Efnb1
Efnb2
Efnb3
Efs
Egf
Egfr
Rhbdf1
Egr1
Egr3
Ehd1
Ei24
Eif1a
Eif2s1
Eif2ak3
Eif2b4
Eif3a
Ddx19a
Eif4a1
Eif4a2
Eif4e
Eif4ebp1
Eif4ebp2
Eif4g2
Elf1
Elf3
Elf5
Elk1
Elk3
Elk4
Ell
Aimp1
Emb
Emd
Mark2
Emp1
Emp2
Emp3
Emx1
Enah
Enam
Enc1
Endog
Eng
Eno1
Eno2
Eno3
Enpep
Epas1
Epb41l1
Epb41l2
Epb41l3
Epb41l4a
Dmtn
Stom
Epc1
Epha3
Epha4
Epha5
Epha6
Epha7
Epha8
Ephb2
Ephb3
Ephb4
Ephb6
Ephx1
Ephx2
Stx2
Epm2a
Epn1
Epn2
Epo
Epor
Eps15
Eps15l1
Eps8
Lcn5
Nr2f6
Nr2f1
Erbb2
Erbb3
Erbb4
Ercc1
Ercc2
Ercc3
Ereg
Erf
Erg
Erh
Esd
Ces1e
Amz2
Gnb1l
Esr1
Esr2
Smarcad1
Khdrbs3
Fgd6
Drosha
Chchd2
Celf2
Etv2
Etv1
Mpzl2
Mecom
Evi2a
Evi5
Bcl11a
Evl
Evpl
Ewsr1
Ext1
Ext2
Eya1
Eya2
Eya3
Eya4
Ezh1
Ezh2
Sfxn1
F2
F2r
F2rl1
F2rl3
F3
F5
F7
F8
F8a
Faah
Fabp3
Fabp2
Acsl1
Fadd
Ptk2
Faf1
Fah
Fscn1
Fanca
Fancc
Fap
Fas
Fasn
Srsf10
Fat1
Fau
Fbl
Fbln1
Fbln2
Fbn1
Fbn2
Fbp2
Fbp1
Fbrs
Fcer1g
Fcgr1
Fcgr2b
Fcgr3
Fcgrt
Fcna
Fcnb
Fdft1
Fdx1
Fdxr
Fech
Fem1a
Fem1b
Fen1
Fer
Fes
Lgr5
Fga
Fgd1
Fgf1
Fgf10
Fgf11
Fgf12
Fgf13
Fgf14
Fgf15
Fgf17
Fgf18
Fgf2
Fgf5
Fgf7
Fgf9
Fgfr1
Fgfr2
Fgfr3
Fgfr4
Akr1b8
Fgl2
Fgr
Fh1
Fhit
Fhl1
Fhl2
Fhl3
Vegfd
Ppm1g
Smc2
Sh3pxd2a
Ccn2
Fjx1
Fkbp1a
Fkbp1b
Fkbp2
Fkbp4
Fkbp5
Fkbp10
Fkbp7
Fkbp8
Foxc2
Foxm1
Foxn2
Foxf2
Foxs1
Foxb2
Lpin1
Fli1
Flii
Flot1
Flot2
Flt1
Flt3
Flt3l
Flt4
Fmn1
Fmo1
Fmo3
Fmo5
Fmr1
Aff2
Fn1
Fnbp1
Srgap2
Fnta
Folr1
Fos
Fosb
Fosl1
Fosl2
Fpgs
Frat1
Fxn
Ncs1
Frg1
Frk
Fshr
Cidec
Brd2
Fst
Fstl1
Fth1
Ftl1
Aktip
Fut1
Fut2
Fut7
Fut9
Fv1
Timm10b
Dtx1
Fxr1
Fyn
Fzd1
Fzd3
Fzd4
Fzd6
Fzd7
Fzd8
Fzd9
G0s2
Xrcc6
Ganab
G6pc2
G6pdx
Slc37a4
Gaa
Gab1
Gab2
Gabpa
Gabpb1
Gabra1
Gabra2
Gabra3
Gabra4
Gabrb1
Gabrb2
Gabrb3
Gabrd
Gabre
Gabrg1
Gabrg2
Gabrg3
Gabrr1
Gabrr2
Slc6a12
Slc6a13
Gad1
Gad2
Gal
Galc
B4galnt1
B4galnt2
Galnt1
Galnt3
Galnt4
Galr1
Galr2
Galt
Gamt
Gap43
Gapdh
Gapdhs
Gart
Gas2
Gas6
Gas7
Gast
Gata2
Gata3
Gba
Nipsnap2
Gbp2b
Gbp2
Rabac1
Gbx2
Usp15
Mtpn
Gcg
Gcgr
Gch1
Bloc1s1
Kat2a
Nr6a1
Gcnt1
Gcnt2
Opn1mw
Gda
Gdap1
Gdap2
Mrps33
Gpd1
Gdf10
Gdf11
Gdf3
Gdf5
Gdf9
Gdi1
Gdi2
Arhgdig
Gpd2
Gdnf
Gem
Gfap
Gfpt1
Gfpt2
Gfra1
Gfra2
Gfra3
Gfra4
Ggh
Ggps1
Ggta1
B4galt1
Ggt1
Ghr
Ghrh
Ghrhr
Cblif
Tsc22d3
Gpr83
Gja1
Gja4
Gja5
Gjc1
Gjd2
Gjb1
Gjb2
Gjb3
Gjb6
Ostm1
Gclc
Gclm
Gli1
Gli2
Gli3
Galk1
Glul
Hagh
Glp1r
Glra1
Glra4
Glrb
Gls
Glud1
Slc6a9
Gm2a
Gnl1
Gna11
Gna12
Gna13
Gna14
Gna15
Gnai1
Gnai2
Gnai3
Gnal
Gnao1
Gnaq
Gnas
Gnat2
Gnaz
Gnb1
Gnb2
Rack1
Gnb3
Gnb4
Gnb5
Gngt1
Gng10
Gng12
Gng2
Gng3
Bscl2
Gng4
Gng5
Gng7
Gng8
Gngt2
Gnmt
Gnpat
Got1
Got2
Gp1ba
Lrp2
Pdpn
Lilr4b
Lilrb4a
Gp5
Gpaa1
Gpam
Gpc1
Gpc3
Gpc4
Gpr12
S1pr2
Lpar1
Cmklr1
Gpr3
Gpi1
Pigq
Gpld1
Gpm6b
Gpr19
Gpr27
Gpr37
Ptgdr2
Gpr50
Adgrg1
Nmur1
Lancl1
Grk4
Grk5
Gpx1
Gpx2
Gpx3
Gpx5
Gsr
Grb10
Grb2
Grb7
Rhpn1
Gpr162
P3h3
Grcc10
Emg1
Lpcat3
Cdca3
Spsb2
Tle5
Gria1
Gria2
Gria4
Grid1
Grid2
Grik1
Grik2
Grik3
Grik5
Grin1
Grin2a
Grin2b
Grin2c
Grin2d
Nr3c1
Grm1
Grm8
Grn
Cxcl1
Pdia3
Hspa5
Grpr
Gsg1
Haspin
Gspt1
Gspt2
Gss
Gsta2
Gsta3
Gsta4
Gstm1
Gstm2
Gstm3
Gstm4
Gstm5
Gstm6
Gstp2
Gstp1
Gstt1
Gsto1
Gstz1
Gtf2h1
Gtf2h4
Gtf2i
Cfap20
Trip12
Gtpbp1
Thumpd3
Nkx6-2
Guca1a
Guca2a
Gucy2e
Guk1
Magi1
Gk
Gys1
Gzma
Gzmb
Gzmk
H13
H1f0
H2-Aa
H2-Ab1
Cfb
H2-Eb1
H2-K1
Pfdn6
Slc39a7
H2-Ke6
H2-M3
H2-M9
H2-DMa
H2-DMb2
H2-Oa
H2-Ob
H2-Q1
H2-Q10
H2-Q2
H2-Q4
H2-Q7
H2-T24
H3c14
H3f3b
Hadh
Hsd17b10
Hal
Hao1
Hap1
Hars
Has1
Has2
Hba-a1
Hbb-bh1
Hc
Hccs
Serpind1
Hcfc1
Hck
Hcls1
Hcn1
Hcn2
Hcn3
Ptpn6
Hcrt
Hdac2
Hdac3
Hdac5
Hdac6
Hdc
Hdgf
Hdgfl2
Htt
Hebp1
Hbegf
Hells
Heph
Herc2
Hes1
Hes5
Hexa
Hexb
Hey1
Hey2
Hfe
Foxq1
Foxj1
Foxf1
Foxg1
Foxd1
Hgd
Mst1
Hgs
Hhex
Hhip
Mfsd14a
Hic1
Hif1a
Hint1
Hipk1
Hipk2
Hipk3
Hira
H2ax
Hivep2
Hk1
Hk2
Tfb2m
Hlx
Hmbs
Hmgb1
Hmgn1
Hmgn2
Hmg20b
Hmgb3
Hmgcl
Hmgcr
Hmgcs2
Hmga1
Hmmr
Hmox1
Hmox2
Nr4a1
Hmx2
Jpt1
Onecut1
Hnrnpc
Hnrnpa1
Hnrnpab
Hnrnpk
Hnrnpl
Hoxa1
Hp
Hp1bp3
Hpse
Hpca
Hpgd
Hprt
Hr
Hras
Agfg1
Hrh1
Hrh2
Eif2ak1
Prmt2
Prmt1
Rida
Hs3st1
Hs3st3a1
Hspa8
Hspa1l
Hsd11b1
Hsd11b2
Hsd17b1
Hsd17b3
Hsd17b4
Hsd17b7
Hsf1
Hsf2
Dnaja1
Dnajb3
Hsph1
Hspb1
Hspd1
Hspa1b
Hspa2
Hsp90ab1
Hsp90aa1
Hspa4
Hspa9
Hspe1
Sdc2
Hspg2
Ndst1
Trmt2a
Htr1a
Htr1b
Htr1d
Htr1f
Htr2a
Htr2b
Htr2c
Htr3a
Htr4
Htr5a
Htr5b
Htr6
Htr7
Slc6a4
Elavl1
Elavl2
Elavl3
Elavl4
Hus1
Hyal1
Hyal2
Iapp
Ibsp
Ica1
Icam1
Icam2
Icam5
Irf8
Id1
Id2
Id3
Id4
Ide
Idh1
Idh3g
Ido1
Ids
Idua
Ier2
Ier3
Ier5
Irgm1
Cxcl10
Ifi203
Ifi204
Ifi47
Ifit1
Ifnab
Ifnar1
Ifnar2
Ifnb1
Ifngr1
Ifngr2
Ifrd1
Ifrd2
Cd79b
Igf1
Igf1r
Igf2
Igf2r
Igfbp1
Ccn1
Igfbp2
Igfbp4
Igfbp5
Igfbp6
Il18bp
Jchain
Igll1
Igtp
Cd74
Ikbkb
Ikbkg
Il10ra
Il10rb
Il11
Il11ra1
Il12a
Il12rb1
Il12rb2
Il13ra1
Il13ra2
Il15
Il15ra
Il16
Il17ra
Il18
Il1a
Il1b
Il1r1
Il1r2
Irak1
Il1rap
Il1rn
Il18r1
Il2ra
Il2rg
Il3ra
Il4ra
Il6st
Il7
Il7r
Ilf3
Ilk
Fabp6
Gimap1
Lrig1
Impact
Kpnb1
Incenp
Inha
Inhba
Inhbb
Inhbc
Inhbe
Cep250
Inpp1
Inpp5b
Inpp5d
Inppl1
Insl3
Insr
Eif3e
Invs
Ipp
Irf1
Irf2
Acod1
Irs1
Irs3
Irs4
Irx1
Irx3
Irf9
Isl1
Itch
Itga2
Itga2b
Itga3
Itga4
Itga5
Itga6
Itga7
Itgae
Itgal
Itgam
Itgav
Itgax
Itgb1
Itgb1bp1
Itgb2
Itgb3
Eif6
Itgb5
Itgb6
Itgb7
Cd47
Itih2
Itih3
Itih4
Itk
Itln1
Stt3a
Itm2a
Itm2b
Itpa
Itpr1
Itpr2
Itpr3
Itsn1
Jag1
Jag2
Jak1
Jak2
Jak3
F11r
Atcay
Jarid2
Jrk
Ush1g
Ajuba
Jun
Junb
Jund
Jup
Kcna1
Kcna2
Kcna3
Kcna4
Kcna5
Kcna6
Kcna7
Kcnab1
Kcnab2
Kcnab3
Kcnb1
Kcnc1
Kcnc3
Kcnd1
Kcnd2
Kcne1
Kcnh1
Kcnh2
Kcnh3
Kcnj10
Kcnj11
Kcnj12
Kcnj15
Kcnj16
Kcnj2
Kcnj3
Kcnj4
Kcnj5
Kcnj6
Kcnj8
Kcnj9
Kcnk1
Kcnk2
Kcnk3
Kcnk4
Kcnk5
Kcnma1
Kcnu1
Kcnmb1
Kcnn4
Kcnq1
Kcnq2
Kcns1
Kcns2
Napsa
Kdr
Mdfic
Khk
Khsrp
Kif11
Kif13a
Kif13b
Kif16b
Kif17
Kif1a
Kif1b
Kif1c
Kif2a
Kif21a
Kif21b
Kif3a
Kif3b
Kif3c
Kif4
Kif5a
Kif5b
Kif5c
Kif7
Kif9
Kifap3
Kifc2
Kifc3
Kin
Uhmk1
Kit
Kl
[truncated: 13,976 more rows]

## Sheet: PVN_TDvsTFD_ZT01 increased
Lurap1l
Zfp2
Marchf1
Armc4
Kcng4
Ceacam15
Gm2427
Fcrls
Cnbd2
Esrp2
Ctse

## Sheet: PVN_TDvsTFD_ZT01 decreased
Ift46
Rnps1
Scnm1
Thrap3
Klc4
Rasgef1a
Egfl7
Crmp1
Mgrn1
C87436
Rrp1
Tradd
Pacc1
Mapk1ip1l
Arih2
Nr1d1
Rd3
Lrrc8a
Aatf
Mrpl58
Cdkn1a
Cad
Guf1
Orai2
H2-Aa
Zfr2
Ngfr
Anapc11
Abca13

## Sheet: PVN_TDvsTFD_ZT07 increased
Ift46
Rnps1
Scnm1
Thrap3
Klc4
Rasgef1a
Egfl7
Crmp1
Mgrn1
C87436
Rrp1
Tradd
Pacc1
Mapk1ip1l
Arih2
Nr1d1
Rd3
Lrrc8a
Aatf
Mrpl58
Cdkn1a
Cad
Guf1
Orai2
H2-Aa
Zfr2
Ngfr
Anapc11
Abca13

[truncated: 1 more sheets: PVN_TDvsTFD_ZT07 decreased]
