# Supplementary material for: Daily torpor in the Djungarian hamster (Phodopus sungorus) is orchestrated by the suprachiasmatic nucleus: evidence from immediate early gene mapping and nucleus-specific sequencing
Source: J Comp Physiol B. 2026 May 22;196(3):373–86. doi: 10.1007/s00360-026-01675-y (PMC13282290; doi:10.1007/s00360-026-01675-y)
Supplement: Supplementary file 6 — Supplementary Material 6 [file 360_2026_1675_MOESM6_ESM.xlsx]

## Sheet: individuals
Table 1											Table 2									Table 3
																				SCN					PVN
Zeitgeber time	Group	brain ID	sex	time in SP	terminal body mass (g)	age at sacrifice (weeks)	terminal Tb (°C)	c-Fos IOD (mean of 2 sections)			zeitgeber time (ZT)	group	sample ID	sex	time in SP	terminal body mass (g)	age at sacrifice (weeks)	terminal Tb (°C)		sample ID	quantity of total RNA (pg/µl)	quality (RIN)	number of read pairs		sample ID	quantity of total RNA (pg/µl)	quality (RIN)	number of read pairs
ZT01	TD	165	f	13.2857	26.9	25.2857	29.169	0.962			ZT01	TD	ZT01_TD01	m	13.2857	33.2	32.7143	29.5		ZT01_SCN_TD01	440	8.2	33359816		ZT01_PVN_TD01	764	9.5	32285924
ZT01	TD	178	m	15	30.2	24	29.448	1.232			ZT01	TD	ZT01_TD02	m	13.2857	31.9	29.1429	30.2		ZT01_SCN_TD02	267	8.7	45628975		ZT01_PVN_TD02	313	8.9	29720901
ZT01	TD	263	f	15.8571	25.3	30	30.086	1.01675			ZT01	TD	ZT01_TD03	f	12.7143	23.4	26.7143	29.88		ZT01_SCN_TD03	312	8.7	33220396		ZT01_PVN_TD03	821	8	30632110
ZT01	TD	274	m	15.8571	30.6	39.1429	26.413	1.19825			ZT01	TD	ZT01_TD04	m	13.5714	29	28.4286	30.101		ZT01_SCN_TD04	338	9	36574578		ZT01_PVN_TD04	851	9.2	27404626
ZT01	TD	334	f	16.1429	23.7	33	30.534	1.1075			ZT01	TD	ZT01_TD05	f	14	23.3	29.8571	30.066		ZT01_SCN_TD05	168	8.6	48872922		ZT01_PVN_TD05	804	7.8	32679724
ZT01	TD	372	m	14.7143	26.3	30.2857	25.203	1.27275			ZT01	TD	ZT01_TD06	m	14.2857	24.2	28.2857	30.213		ZT01_SCN_TD06	442	9.1	32529918		ZT01_PVN_TD06	216	8.7	43362931
ZT01	TFD	305	f	16	23.6	28.1429	35.143	1.31125			ZT01	TFD	ZT01_TFD01	m	16.2857	26.5	37.4286	35.2		ZT01_SCN_TFD01	802	9.2	39123835		ZT01_PVN_TFD01	991	7.9	37864734
ZT01	TFD	345	m	16.1429	32.4	29.5714	35.26	0.772			ZT01	TFD	ZT01_TFD02	f	12.8571	26.9	31.1429	34.7		ZT01_SCN_TFD02	465	8.9	47709353		ZT01_PVN_TFD02	424	9.1	37424340
ZT01	TFD	356	f	16.2857	25.8	29.8571	34.241	0.93125			ZT01	TFD	ZT01_TFD03	m	13	25.7	32.2857	35.5		ZT01_SCN_TFD03	339	9	42090945		ZT01_PVN_TFD03	164	8.3	43203384
ZT01	TFD	383	m	16.7143	32.8	28.8571	35.163	1.075			ZT01	TFD	ZT01_TFD04	f	13.5714	23.4	28.4286	37.162		ZT01_SCN_TFD04	741	8.1	29036245		ZT01_PVN_TFD04	1102	8.7	47527760
ZT01	TFD	449	m	15.7143	31.8	35.4286	34.725	1.337			ZT01	TFD	ZT01_TFD05	m	14.2857	19.5	29.1429	35.246		ZT01_SCN_TFD05	283	9.2	33995779		ZT01_PVN_TFD05	577	8.3	33751737
ZT04	TD	183	m	13.1429	27.6	25.1429	22.48	1.25475			ZT01	TFD	ZT01_TFD06	m	14.4286	27.4	30.2857	37.879		ZT01_SCN_TFD06	496	9.2	37575691		ZT01_PVN_TFD06	403	8.1	38938236
ZT04	TD	253	m	15.7143	28.9	27.5714	23.34	1.437			ZT07	TD	ZT07_TD01	f	12.7143	22	35.1429	31.2		ZT07_SCN_TD01	1078	7.4	13110763		ZT07_PVN_TD01	379	7.5	12706820
ZT04	TD	258	f	13.7143	21.5	23.8571	25.777	0.97			ZT07	TD	ZT07_TD02	m	13.5714	28.5	36.2857	30.2		ZT07_SCN_TD02	1529	7.4	17227759		ZT07_PVN_TD02	1815	6.9	16741511
ZT04	TD	285	m	15.8571	29.8	29.4286	20.66	0.82675			ZT07	TD	ZT07_TD03	m	13	26.1	42.2857	30.2		ZT07_SCN_TD03	3505	7.9	58359604		ZT07_PVN_TD03	637	8	56335556
ZT04	TD	290	f	15.8571	24.8	32.2857	24.943	1.0055			ZT07	TD	ZT07_TD04	m	13.1	23.3	34	30.1		ZT07_SCN_TD04	1010	8.5	49112966		ZT07_PVN_TD04	1629	7.1	45859654
ZT04	TD	542	f	23.7143	29	37.8571	23.694	1.333			ZT07	TD	ZT07_TD05	m	15.5714	25.1	45.5714	30		ZT07_SCN_TD05	1748	7.9	54289495		ZT07_PVN_TD05	1925	7.4	52478279
ZT04	TFD	164	m	15	27.3	27	34.2	0.752			ZT07	TD	ZT07_TD06	f	16.1429	21	33.2857	29.9		ZT07_SCN_TD06	1809	8.6	48843772		ZT07_PVN_TD06	129	7.9	31537764
ZT04	TFD	367	m	16.2857	34.6	33.4286	35.196	0.877			ZT07	TFD	ZT07_TFD01	f	16.4286	27.2	32.1429	35.7		ZT07_SCN_TFD01	985	7.3	15975459		ZT07_PVN_TFD01	879	7.2	15012716
ZT04	TFD	460	m	15.8571	29	30	35.583	0.842			ZT07	TFD	ZT07_TFD02	f	12.4286	26	31.7143	35.8		ZT07_SCN_TFD02	1038	8	13758828		ZT07_PVN_TFD02	529	7.7	14237238
ZT04	TFD	465	m	17.8571	28.4	31.2857	36.299	0.67675			ZT07	TFD	ZT07_TFD03	m	16.7143	33.3	34.1429	35.2		ZT07_SCN_TFD03	913	7.9	18181380		ZT07_PVN_TFD03	934	7.5	21275916
ZT04	TFD	485	m	18.1429	28.8	39	35.687	0.84475			ZT07	TFD	ZT07_TFD04	f	16.2857	27.4	43.2857	35.5		ZT07_SCN_TFD04	2000	7.3	42923240		ZT07_PVN_TFD04	3031	7.4	55705667
ZT07	TD	172	m	13.2857	29.5	25.1429	29.703	2.52775			ZT07	TFD	ZT07_TFD05	m	16.2857	24.1	33.4286	37.7		ZT07_SCN_TFD05	4349	7.1	43929751		ZT07_PVN_TFD05	774	8.4	45501956
ZT07	TD	186	f	15.7143	23.15	26	29.413	2.00875			ZT07	TFD	ZT07_TFD06	f	16.4286	29.1	44.7143	35.6		ZT07_SCN_TFD06	2923	7.8	54206267		ZT07_PVN_TFD06	3519	7.4	56800560
ZT07	TD	295	f	15.8571	30	32.7143	32.836	1.07525				mean			14.3435	26.1458	33.744
ZT07	TD	316	m	16	24.4	35.7143	27.791	2.3095				standard deviation			1.48729	3.54977	5.39134
ZT07	TD	321	f	16	24.7	27.8571	31.235	1.6375																ZT07_TD04 was included in the de novo assembly, but excluded from the bioinformatics due to an outlying gene expression profile of the SCN
ZT07	TD	326	f	14	23.3	33.7143	29.069	1.72075
ZT07	TFD	189	f	16	24.8	26.2857	36.425	1.256
ZT07	TFD	191	m	16.1429	27.5	26.4286	36.789	1.2355
ZT07	TFD	300	m	15.8571	30.5	33.5714	35.267	1.2325
ZT07	TFD	470	f	15.8571	28.7	35	34.548	1.23975
ZT07	TFD	475	f	15.8571	26.8	31.4286	34.285	1.07275
ZT07	TFD	480	f	17.8571	26.5	30	36.241	0.88125
ZT16	TD	174	f	13.8571	27.4	25.7143	35.688	1.35025
ZT16	TD	180	m	13.8571	30.7	24.4286	36.987	0.88025
ZT16	TD	181	f	14	27	24.5714	35.298	0.98275
ZT16	TD	414	f	15.1429	24.8	31.2857	36.908	0.5335
ZT16	TD	424	f	15.2857	26.5	34.4286	35.006	0.49525
ZT16	TD	434	f	15.4286	25.7	33.8571	35.859	0.63125
ZT16	TD	444	f	17.4286	25	29.2857	36.139	0.5125
ZT16	TFD	163	m	14.1429	30.2	26.1429	34.4	0.5295
ZT16	TFD	167	f	14	26.2	26	35.599	0.60825
ZT16	TFD	409	m	17.1429	33.4	36	36.328	0.5285
ZT16	TFD	419	m	15.1429	26.7	31.2857	35.726	0.49175
ZT16	TFD	429	m	17.4286	34.1	34.2857	35.308	0.5055
ZT16	TFD	439	m	17.4286	31.4	29.5714	37.9	0.6335
	mean			15.7781	27.8309	30.2371
	standard deviation			1.7194	3.1085	4.13774
